# Supplementary material for: A computational approach for the identification of key genes and biological pathways of chronic lung diseases: a systems biology approach
Source: BMC Med Genomics. 2023 Jul 8;16:159. doi: 10.1186/s12920-023-01596-7 (PMC10329352; doi:10.1186/s12920-023-01596-7)
Supplement: Supplementary file 1 — Additional file 1. [file 12920_2023_1596_MOESM1_ESM.xlsx]

## Sheet: COPD
	List of proteins extracted in COPD after remove of duplicate genes. The names of the proteins are given along with their direction, fold change, p-value and FDR. Also in the group column, the name of the disease and the control group are mentioned, which the expression level of the protein is compared. Fold change, p-value and FDR of some proteins were not identified in the some studies.
	ID article	group	Protein marker	Direction	FC	P-value	FDR
45	Sun et al.2019	IF COPD-Control	FLNB	UP	20.487
8	Tu et al. 2013	COPD-Control	ECHA	UP	15.8	0.3
8	Tu et al. 2013	COPD-Control	ADH1B	UP	12.86	<0.01
5	Tu et al. 2013	COPD-Control	ADH1B	UP	12.86	0
37	Brandesma et al. 2019	COPD-Control	PEX19	UP	12	7.95E‐11	1.96E‐08
38	Brandesma et al. 2019	COPD-Control	LTBP1	UP	11.8	0.000172	0.018933
37	Brandesma et al. 2019	COPD-Control	DMBT1	UP	11.3	5.39E‐07	2.66E‐05
37	Brandesma et al. 2019	COPD-Control	WFDC2	UP	11.3	1.44E‐06	6.22E‐05
8	Tu et al. 2013	COPD-Control	GSTM5	UP	11.26	<0.01
8	Tu et al. 2013	COPD-Control	GSTM5	UP	11.2	0
38	Brandesma et al. 2019	COPD-Control	CHIT1	UP	11.1	0.000124	0.01627
38	Brandesma et al. 2019	COPD-Control	ADCYAP1	UP	11	9.89E‐06	0.005477
37	Brandesma et al. 2019	COPD-Control	TRAPPC3	UP	10.5	1.73E‐07	9.94E‐06
38	Brandesma et al. 2019	COPD-Control	NR1D1	UP	10.5	0.000151	0.017773
38	Brandesma et al. 2019	COPD-Control	ANGPTL4	UP	10	4.63E‐07	0.000661
37	Brandesma et al. 2019	COPD-Control	LMOD1	UP	9.8	1.54E‐09	2.41E‐07
37	Brandesma et al. 2019	COPD-Control	WDR77	UP	9.8	1.28E‐06	5.68E‐05
38	Brandesma et al. 2019	COPD-Control	CXCL1	UP	9.8	3.57E‐05	0.009494
38	Brandesma et al. 2019	COPD-Control	FGA	UP	9.8	0.00011	0.015927
14	Chen et al. 2011	stable COPD-Control	CTACK	UP	9.5	<0.01
18	Bandow et al. 2008	COPD-Control METHOD II	PRDX2	UP	9.5	2.7e-05
8	Tu et al. 2013	COPD-Control	CH60	UP	9.5	0.3
	Titz et al. 2015	COPD-Control	ALDH3A1	UP	9.4	4.50985e-24
38	Brandesma et al. 2019	COPD-Control	CCL2	UP	9.1	2.96E‐05	0.008951
38	Brandesma et al. 2019	COPD-Control	MUC6	UP	8.7	0.000114	0.015985
38	Brandesma et al. 2019	COPD-Control	NAMPTL	UP	8.5	5.56E‐05	0.010913
38	Brandesma et al. 2019	COPD-Control	RP11	UP	8.5	0.000246	0.022504
8	Tu et al. 2013	COPD-Control	APCS	UP	8.23	<0.01
5	Tu et al. 2013	COPD-Control	SAMP	UP	8.2	0
38	Brandesma et al. 2019	COPD-Control	WISP1	UP	8	2.09E‐05	0.00761
38	Brandesma et al. 2019	COPD-Control	IGHV3‐13	UP	8	2.13E‐05	0.00761
38	Brandesma et al. 2019	COPD-Control	CCL20	UP	8	9.29E‐05	0.014376
38	Brandesma et al. 2019	COPD-Control	PIK3C2G	UP	8	0.000157	0.017911
38	Brandesma et al. 2019	COPD-Control	XIRP1	UP	8	0.000503	0.034931
38	Brandesma et al. 2019	COPD-Control	CBLN4	UP	8	0.000566	0.037194
38	Brandesma et al. 2019	COPD-Control	KRT6A	UP	8	0.000673	0.040399
8	Tu et al. 2013	COPD-Control	CTSZ	UP	7.92	<0.01
8	Tu et al. 2013	COPD-Control	CATZ	UP	7.9	0
8	Tu et al. 2013	COPD-Control	MNDA	UP	7.7	0.1
38	Brandesma et al. 2019	COPD-Control	NLRP3	UP	7.4	7.48E‐06	0.004703
38	Brandesma et al. 2019	COPD-Control	TDO2	UP	7.4	8.87E‐06	0.005357
38	Brandesma et al. 2019	COPD-Control	THBS1	UP	7.4	1.37E‐05	0.006178
38	Brandesma et al. 2019	COPD-Control	DPYS	UP	7.4	6.15E‐05	0.011634
38	Brandesma et al. 2019	COPD-Control	PI15	UP	7.4	6.87E‐05	0.012127
38	Brandesma et al. 2019	COPD-Control	IGKV1‐16	UP	7.4	0.000232	0.022267
8	Tu et al. 2013	COPD-Control	FLNA	UP	7.12	<0.01
8	Tu et al. 2013	COPD-Control	FLNA	UP	7.1	0
9	Merkel et al. 2005	COPD-Control	HNP-2	UP	7	0.02
8	Tu et al. 2013	COPD-Control	SBP1	Down	7	0
37	Brandesma et al. 2019	COPD-Control	SRSF5	UP	6.9	4.51E‐07	2.43E‐05
38	Brandesma et al. 2019	COPD-Control	SOCS3	UP	6.9	1.35E‐05	0.006178
38	Brandesma et al. 2019	COPD-Control	SPRED3	UP	6.9	4.73E‐05	0.010282
38	Brandesma et al. 2019	COPD-Control	CCL8	UP	6.9	8.78E‐05	0.014066
38	Brandesma et al. 2019	COPD-Control	LIF	UP	6.9	0.000311	0.025815
38	Brandesma et al. 2019	COPD-Control	COL10A1	UP	6.9	0.000534	0.036008
38	Brandesma et al. 2019	COPD-Control	HSPD1P11	UP	6.9	0.000612	0.038833
38	Brandesma et al. 2019	COPD-Control	MT1A	UP	6.9	0.000773	0.044402
8	Tu et al. 2013	COPD-Control	CATB	UP	6.8	0.2
7	Alexander et al. 2012	COPD-Control	ATP6V0C	UP	6.73
8	Gao et al.2020	COPD II- Control	GC	UP	6.6	<0.001
14	Chen et al. 2011	stable COPD-Control	TECK	UP	6.5	<0.01
37	Brandesma et al. 2019	COPD-Control	ANK3	UP	6.4	4.67E‐07	2.44E‐05
8	Tu et al. 2013	COPD-Control	HEXA	UP	6.2	0.3
8	Tu et al. 2013	COPD-Control	LRRF1	UP	6.2	0.5
38	Brandesma et al. 2019	COPD-Control	SERPINE1	UP	6.09	9.18E‐05	0.014376
38	Brandesma et al. 2019	COPD-Control	MT1M	UP	6.06	0.000909	0.04689
14	Chen et al. 2011	AE COPD-Control	CXCL12	UP	6	<0.01
38	Brandesma et al. 2019	COPD-Control	PTX3	UP	6	1.77E‐06	0.001829
38	Brandesma et al. 2019	COPD-Control	IL13RA2	UP	6	6.07E‐06	0.004331
38	Brandesma et al. 2019	COPD-Control	IL6	UP	6	4.26E‐05	0.010282
8	Gao et al.2020	COPD I- Control	GC	UP	6	0.003
7	Alexander et al. 2012	COPD-Control	VAMP3	UP	5.96
45	Sun et al.2019	IF COPD-Control	YAP1	UP	5.859	0.012
7	Sun et al. 2019	COPD-Control	YAP1	UP	5.85	0.012
45	Sun et al.2019	IF COPD-Control	SORBS3	UP	5.832	0.001
7	Sun et al. 2019	COPD-Control	SORBS3	UP	5.83	0.001
14	Chen et al. 2011	stable COPD-Control	MIP-3a	UP	5.8	<0.01
8	Tu et al. 2013	COPD-Control	EST1	UP	5.63	0.5
45	Sun et al.2019	IF COPD-Control	MUCL1	UP	5.619
37	Brandesma et al. 2019	COPD-Control	HMGN5	UP	5.6	2.51E‐06	9.01E‐05
38	Brandesma et al. 2019	COPD-Control	NNMT	UP	5.6	8.09E‐07	0.000978
38	Brandesma et al. 2019	COPD-Control	HAS2	UP	5.6	0.000116	0.015985
38	Brandesma et al. 2019	COPD-Control	NR4A3	UP	5.6	0.000232	0.022267
38	Brandesma et al. 2019	COPD-Control	CH25H	UP	5.6	0.00062	0.038833
8	Tu et al. 2013	COPD-Control	FHL1	UP	5.53	<0.01
8	Tu et al. 2013	COPD-Control	FHL1	UP	5.5	0
7	Alexander et al. 2012	COPD-Control	GOLGA4	UP	5.31
8	Tu et al. 2013	COPD-Control	GRP75	UP	5.3	0.3
8	Tu et al. 2013	COPD-Control	SAMH1	UP	5.3	0.7
37	Brandesma et al. 2019	COPD-Control	SON	UP	5.2	3.19E‐05	0.00067
37	Brandesma et al. 2019	COPD-Control	NNMT	UP	5.2	4.60E‐05	0.000901
37	Brandesma et al. 2019	COPD-Control	MAP2	UP	5.2	9.06E‐05	0.001594
38	Brandesma et al. 2019	COPD-Control	AKAP12	UP	5.2	1.73E‐07	0.000446
38	Brandesma et al. 2019	COPD-Control	CHI3L1	UP	5.2	6.50E‐06	0.004439
38	Brandesma et al. 2019	COPD-Control	MYC	UP	5.2	5.88E‐05	0.011262
38	Brandesma et al. 2019	COPD-Control	AZGP1	UP	5.2	0.000276	0.02395
38	Brandesma et al. 2019	COPD-Control	NKX3‐1	UP	5.2	0.000401	0.030726
38	Brandesma et al. 2019	COPD-Control	SOST	UP	5.2	0.000922	0.04689
38	Brandesma et al. 2019	COPD-Control	TMEM217	UP	5.2	0.00097	0.047006
38	Brandesma et al. 2019	COPD-Control	IL1RL2	UP	5.2	0.000981	0.047148
9	Merkel et al. 2005	COPD-Control	S100A8 fragment	UP	5.1	0.01
8	Tu et al. 2013	COPD-Control	ATPA	UP	5.1	0.4
27	Ohlmeier et al. 2016	Control-COPD I-II	TPP1	UP	5.09	<0.05
7	Alexander et al. 2012	COPD-Control	PSMD7	UP	5.07
7	Sun et al. 2019	COPD-Control	CSRP2	UP	5.05	0.028
8	Tu et al. 2013	COPD-Control	URP2	UP	5.03	0.07
8	Tu et al. 2013	COPD-Control	TGM2	UP	5.02	0.1
45	Sun et al.2019	IF COPD-Control	CSRP2	UP	5.005	0.028
7	Alexander et al. 2012	COPD-Control	PSMB2	UP	5
37	Brandesma et al. 2019	COPD-Control	MUC5B	UP	5	8.64E‐07	3.92E‐05
38	Brandesma et al. 2019	COPD-Control	IL8	UP	5	3.79E‐05	0.009762
8	pastor et al.2013	COPD-Control	PRDX 1	UP	5	<0.05
14	Chen et al. 2011	stable COPD-Control	IL-29	UP	4.9	<0.01
14	Chen et al. 2011	AE COPD-Control	CTACK	UP	4.9	<0.05
	Titz et al. 2015	COPD-Control	MSMB	UP	4.9	1.33954e-12
37	Brandesma et al. 2019	COPD-Control	ENSA	UP	4.9	2.30E‐09	3.11E‐07
37	Brandesma et al. 2019	COPD-Control	PPP6R3	UP	4.9	0.00034	0.004479
37	Brandesma et al. 2019	COPD-Control	SMTN	UP	4.9	0.000775	0.008457
38	Brandesma et al. 2019	COPD-Control	SNAI1	UP	4.9	1.01E‐05	0.005477
38	Brandesma et al. 2019	COPD-Control	PAPPA	UP	4.9	3.59E‐05	0.009494
38	Brandesma et al. 2019	COPD-Control	CCRN4L	UP	4.9	3.63E‐05	0.009494
38	Brandesma et al. 2019	COPD-Control	IL1R2	UP	4.9	0.000215	0.021391
38	Brandesma et al. 2019	COPD-Control	GFPT2	UP	4.9	0.000731	0.043032
38	Brandesma et al. 2019	COPD-Control	MTMR7	UP	4.9	0.000883	0.046623
38	Brandesma et al. 2019	COPD-Control	C2CD4B	UP	4.9	0.000909	0.04689
38	Brandesma et al. 2019	COPD-Control	CXCL2	UP	4.9	0.000928	0.04689
38	Brandesma et al. 2019	COPD-Control	PLA2G2A	UP	4.9	0.000943	0.046895
38	Brandesma et al. 2019	COPD-Control	MSH2	UP	4.9	0.001054	0.048622
8	Tu et al. 2013	COPD-Control	RTN4	UP	4.7	0.2
37	Brandesma et al. 2019	COPD-Control	HMGN1	UP	4.5	5.15E‐07	2.61E‐05
37	Brandesma et al. 2019	COPD-Control	TPD52	UP	4.5	4.03E‐06	0.000134
38	Brandesma et al. 2019	COPD-Control	ADM	UP	4.5	1.63E‐07	0.000446
38	Brandesma et al. 2019	COPD-Control	CRISPLD2	UP	4.5	1.99E‐05	0.00761
38	Brandesma et al. 2019	COPD-Control	CDKN1A	UP	4.5	5.76E‐05	0.011163
38	Brandesma et al. 2019	COPD-Control	IER3	UP	4.5	0.000117	0.015985
38	Brandesma et al. 2019	COPD-Control	MT2A	UP	4.5	0.000115	0.015985
38	Brandesma et al. 2019	COPD-Control	AK4	UP	4.5	0.000153	0.017773
38	Brandesma et al. 2019	COPD-Control	PSAT1	UP	4.5	0.000621	0.038833
38	Brandesma et al. 2019	COPD-Control	SYN1	UP	4.5	0.000804	0.044989
7	Alexander et al. 2012	COPD-Control	NSD1	UP	4.44
27	Ohlmeier et al. 2016	Control-COPD I-II	CAPG	UP	4.43	<0.05
7	Alexander et al. 2012	COPD-Control	ABCB10	UP	4.42
9	Merkel et al. 2005	COPD-Control	S100A8	UP	4.4	0.04
8	Tu et al. 2013	COPD-Control	MUCB	UP	4.36	<0.01
45	Sun et al.2019	IF COPD-Control	FLNA	UP	4.337	0.007
7	Sun et al. 2019	COPD-Control	FLNA	UP	4.33	0.007
27	Ohlmeier et al. 2016	Control-COPD I-II	CTSD	UP	4.3	<0.05
38	Brandesma et al. 2019	COPD-Control	VCAM1	UP	4.3	6.90E‐06	0.004515
5	Tu et al. 2013	COPD-Control	MUCB	UP	4.3	0
8	Tu et al. 2013	COPD-Control	APOC3	UP	4.24	<0.01
37	Brandesma et al. 2019	COPD-Control	EIF5B	UP	4.2	0.000103	0.001753
37	Brandesma et al. 2019	COPD-Control	RABEP1	UP	4.2	0.001189	0.011578
38	Brandesma et al. 2019	COPD-Control	LRRC15	UP	4.2	4.42E‐07	0.000661
38	Brandesma et al. 2019	COPD-Control	MAFF	UP	4.2	3.47E‐05	0.009494
38	Brandesma et al. 2019	COPD-Control	MSC	UP	4.2	4.84E‐05	0.010282
38	Brandesma et al. 2019	COPD-Control	GADD45A	UP	4.2	5.10E‐05	0.010411
38	Brandesma et al. 2019	COPD-Control	SLC7A5	UP	4.2	0.000208	0.021129
38	Brandesma et al. 2019	COPD-Control	ZFP36	UP	4.2	0.000406	0.030726
38	Brandesma et al. 2019	COPD-Control	IGHV1‐24	UP	4.2	0.000925	0.04689
5	Tu et al. 2013	COPD-Control	APOC3	UP	4.2	0
8	pastor et al.2013	LC& COPD-Control	PRDX 1	UP	4.2	<0.05
8	Tu et al. 2013	COPD-Control	AKR1C3	UP	4.11	0.02
8	Tu et al. 2013	COPD-Control	AK1C3	UP	4.11	0.02
9	Merkel et al. 2005	COPD-Control	HNP-1	UP	4.1	0.05
37	Brandesma et al. 2019	COPD-Control	UBE2K	UP	4.1	7.40E‐06	0.000216
31	Liu et al. 2020	COPD-Control	HLA-B	UP	4.09748
	Liu et al. 2020	COPD-Control	HLA-B	UP	4.097
7	Alexander et al. 2012	COPD-Control	COL4A1	UP	4.04
8	Tu et al. 2013	COPD-Control	MYH11	UP	4.01	<0.01
8	Tu et al. 2013	COPD-Control	MYH11	UP	4.01	0
17	Bandow et al. 2008	COPD-Control METHOD I	ApoE	UP	4	0.000172
37	Brandesma et al. 2019	COPD-Control	FNBP1	UP	4	1.11E‐05	0.000304
37	Brandesma et al. 2019	COPD-Control	PPP3R1	UP	4	0.00053	0.006521
37	Brandesma et al. 2019	COPD-Control	CHD4	UP	4	0.000823	0.008925
37	Brandesma et al. 2019	COPD-Control	MIEN1	UP	4	0.000937	0.009794
38	Brandesma et al. 2019	COPD-Control	PMAIP1	UP	4	1.34E‐05	0.006178
38	Brandesma et al. 2019	COPD-Control	NAMPT	UP	4	1.92E‐05	0.007554
38	Brandesma et al. 2019	COPD-Control	STEAP2	UP	4	2.39E‐05	0.008173
38	Brandesma et al. 2019	COPD-Control	STEAP1	UP	4	3.07E‐05	0.0091
38	Brandesma et al. 2019	COPD-Control	FOSL1	UP	4	3.50E‐05	0.009494
38	Brandesma et al. 2019	COPD-Control	FHL2	UP	4	4.76E‐05	0.010282
38	Brandesma et al. 2019	COPD-Control	TNFAIP6	UP	4	5.07E‐05	0.010411
38	Brandesma et al. 2019	COPD-Control	KIAA1199	UP	4	6.58E‐05	0.012127
38	Brandesma et al. 2019	COPD-Control	RGS1	UP	4	7.24E‐05	0.012519
38	Brandesma et al. 2019	COPD-Control	NIPAL4	UP	4	8.41E‐05	0.013755
38	Brandesma et al. 2019	COPD-Control	XPNPEP2	UP	4	8.36E‐05	0.013755
38	Brandesma et al. 2019	COPD-Control	BEND6	UP	4	0.000119	0.016105
38	Brandesma et al. 2019	COPD-Control	DUSP5	UP	4	0.000209	0.021129
38	Brandesma et al. 2019	COPD-Control	MMP1	UP	4	0.00025	0.022589
38	Brandesma et al. 2019	COPD-Control	VAT1L	UP	4	0.000329	0.026946
38	Brandesma et al. 2019	COPD-Control	IL2RA	UP	4	0.000363	0.028994
38	Brandesma et al. 2019	COPD-Control	GRP	UP	4	0.000545	0.036609
38	Brandesma et al. 2019	COPD-Control	ZC3H12A	UP	4	0.000677	0.040399
38	Brandesma et al. 2019	COPD-Control	ATF3	UP	4	0.000938	0.046895
8	pastor et al.2013	COPD-Control	HSP 70	UP	4	<0.05
9	Merkel et al. 2005	COPD-Control	S100A9	UP	3.8	0.01
8	pastor et al.2013	LC& COPD-Control	HSP 70	UP	3.8	<0.05
45	Sun et al.2019	IF COPD-Control	PPIA	UP	3.744	0.265
14	Chen et al. 2011	stable COPD-Control	CXCL12	UP	3.7	<0.05
35	Titz et al. 2015	COPD-Control	AKNA	UP	3.7	9.69104e-05
37	Brandesma et al. 2019	COPD-Control	ZRANB2	UP	3.7	0.002073	0.017017
38	Brandesma et al. 2019	COPD-Control	BHLHE40	UP	3.7	2.84E‐07	0.000558
38	Brandesma et al. 2019	COPD-Control	THBS2	UP	3.7	2.19E‐05	0.007658
38	Brandesma et al. 2019	COPD-Control	NFIL3	UP	3.7	4.81E‐05	0.010282
38	Brandesma et al. 2019	COPD-Control	JUNB	UP	3.7	0.00013	0.016501
38	Brandesma et al. 2019	COPD-Control	TENM3	UP	3.7	0.000157	0.017911
38	Brandesma et al. 2019	COPD-Control	ITPKC	UP	3.7	0.000187	0.020016
38	Brandesma et al. 2019	COPD-Control	FOXC1	UP	3.7	0.000285	0.02421
38	Brandesma et al. 2019	COPD-Control	SPOCK1	UP	3.7	0.000505	0.034931
38	Brandesma et al. 2019	COPD-Control	SPSB1	UP	3.7	0.000619	0.038833
38	Brandesma et al. 2019	COPD-Control	CCL19	UP	3.7	0.000674	0.040399
38	Brandesma et al. 2019	COPD-Control	EIF4A1	UP	3.7	0.00089	0.046623
38	Brandesma et al. 2019	COPD-Control	PDGFRL	UP	3.7	0.000959	0.047006
38	Brandesma et al. 2019	COPD-Control	SLCO4A1	UP	3.7	0.001025	0.048224
27	Ohlmeier et al. 2016	Control-COPD III-IV	TPP1	UP	3.65	<0.05
8	Tu et al. 2013	COPD-Control	ATPB	UP	3.6	0.3
8	Tu et al. 2013	COPD-Control	APOB	UP	3.56	<0.01
7	Alexander et al. 2012	COPD-Control	HYAL4	UP	3.53
45	Sun et al.2019	IF COPD-Control	HP1BP3	UP	3.517	0.029
7	Sun et al. 2019	COPD-Control	HP1BP3	UP	3.51	0.029
2	Loi et al. 2017	COPD groupII-Control	IL-10	UP	3.5	<0.05
	Titz et al. 2015	COPD-Control	TFF3	UP	3.5	3.84838e-14
35	Titz et al. 2015	COPD-Control	APOE	UP	3.5	0.0002738
5	Tu et al. 2013	COPD-Control	APOB	UP	3.5	0
8	Tu et al. 2013	COPD-Control	KRT79	UP	3.43	<0.01
6	Nicholas et al. 2010	COPD-Control	LTF	UP	3.4	0.013
14	Chen et al. 2011	stable COPD-Control	OPN	UP	3.4	<0.05
35	Titz et al. 2015	COPD-Control	ALB	UP	3.4	2.03191e-06
37	Brandesma et al. 2019	COPD-Control	SNCG	UP	3.4	3.45E‐11	1.14E‐08
37	Brandesma et al. 2019	COPD-Control	CANX	UP	3.4	3.62E‐10	6.94E‐08
37	Brandesma et al. 2019	COPD-Control	NDUFAB1	UP	3.4	6.72E‐09	7.72E‐07
37	Brandesma et al. 2019	COPD-Control	HTATSF1	UP	3.4	0.000169	0.002606
37	Brandesma et al. 2019	COPD-Control	PNN	UP	3.4	0.002453	0.018993
38	Brandesma et al. 2019	COPD-Control	TNFAIP3	UP	3.4	3.60E‐08	0.000141
38	Brandesma et al. 2019	COPD-Control	PRDM1	UP	3.4	6.82E‐05	0.012127
38	Brandesma et al. 2019	COPD-Control	C11orf96	UP	3.4	7.44E‐05	0.012519
38	Brandesma et al. 2019	COPD-Control	CPNE5	UP	3.4	7.49E‐05	0.012519
38	Brandesma et al. 2019	COPD-Control	CSRNP1	UP	3.4	0.000329	0.026946
38	Brandesma et al. 2019	COPD-Control	NRIP2	UP	3.4	0.000337	0.027294
38	Brandesma et al. 2019	COPD-Control	DUSP2	UP	3.4	0.000427	0.031595
38	Brandesma et al. 2019	COPD-Control	GPR183	UP	3.4	0.000784	0.044611
38	Brandesma et al. 2019	COPD-Control	ANK2	UP	3.4	0.000783	0.044611
38	Brandesma et al. 2019	COPD-Control	FJX1	UP	3.4	0.001052	0.048622
38	Brandesma et al. 2019	COPD-Control	PHLDA1	UP	3.4	0.001056	0.048622
38	Ohlmeier et al. 2009	control- COPD III, IV	cRAGE	UP	3.4	0.01
8	Tu et al. 2013	COPD-Control	K2C79	UP	3.4	0
29	Diao et al. 2017	COPD-Control	IGKV2D-29	UP	3.39	<0.05
31	Liu et al. 2020	COPD-Control	GSTM1	UP	3.37306
	Liu et al. 2020	COPD-Control	HLA-DRB1	UP	3.373
6	Alexander et al. 2012	COPD-Control	URB2	UP	3.36
8	Tu et al. 2013	COPD-Control	ANXA3	UP	3.34	<0.01
8	Tu et al. 2013	COPD-Control	ALDH3A1	UP	3.33	<0.01
8	Tu et al. 2013	COPD-Control	SLC25A24	UP	3.33	<0.01
2	Loi et al. 2017	COPD group I-Control	RARRES2	UP	3.3	<0.01
14	Chen et al. 2011	AE COPD-Control	TECK	UP	3.3	<0.05
16	Gao et al.2015	COPD -Control	GC	UP	3.3	<0.001
	Titz et al. 2015	COPD-Control	TIMP1	UP	3.3	8.95667e-14
35	Titz et al. 2015	COPD-Control	FCN1	UP	3.3	0.0265629
38	Brandesma et al. 2019	COPD-Control	ALDH1B1	UP	3.3	0.005459	0.033258
8	Tu et al. 2013	COPD-Control	ANXA3	UP	3.3	0
8	Tu et al. 2013	COPD-Control	AL3A1	UP	3.3	0
8	Tu et al. 2013	COPD-Control	SCMC1	UP	3.3	0
45	Diao et al. 2016	COPD-Control	IGKV2D-29	UP	3.3	<0.05
13	Li et al.2020	Quick COPD-Control	LPA	UP	3.25	0.046
8	Tu et al. 2013	COPD-Control	HP	UP	3.22	<0.01
5	Tu et al. 2013	COPD-Control	HP	UP	3.22	0
37	Brandesma et al. 2019	COPD-Control	GCSH	UP	3.2	0.00051	0.006414
37	Brandesma et al. 2019	COPD-Control	SYNPO2	UP	3.2	0.000513	0.006414
37	Brandesma et al. 2019	COPD-Control	RCN3	UP	3.2	0.001245	0.011799
37	Brandesma et al. 2019	COPD-Control	NENF	UP	3.2	0.001392	0.012901
37	Brandesma et al. 2019	COPD-Control	LARS	UP	3.2	0.002504	0.019184
38	Brandesma et al. 2019	COPD-Control	COL14A1	UP	3.2	9.92E‐06	0.005477
38	Brandesma et al. 2019	COPD-Control	NGFR	UP	3.2	0.000131	0.016501
38	Brandesma et al. 2019	COPD-Control	CD69	UP	3.2	0.000134	0.016655
38	Brandesma et al. 2019	COPD-Control	CTLA4	UP	3.2	0.000257	0.022924
38	Brandesma et al. 2019	COPD-Control	EMP1	UP	3.2	0.000392	0.030319
38	Brandesma et al. 2019	COPD-Control	LYPD3	UP	3.2	0.000425	0.031595
38	Brandesma et al. 2019	COPD-Control	FOSL2	UP	3.2	0.000521	0.03555
38	Brandesma et al. 2019	COPD-Control	LRRC4C	UP	3.2	0.000634	0.039196
38	Brandesma et al. 2019	COPD-Control	CHSY1	UP	3.2	0.000654	0.040283
38	Brandesma et al. 2019	COPD-Control	SLC25A25	UP	3.2	0.000678	0.040399
38	Brandesma et al. 2019	COPD-Control	C10orf10	UP	3.2	0.000765	0.044322
38	Brandesma et al. 2019	COPD-Control	PABPC1P3	UP	3.2	0.000827	0.04555
8	pastor et al.2013	LC& COPD-Control	PKM2	UP	3.2	<0.05
8	Tu et al. 2013	COPD-Control	FGB	UP	3.17	<0.01
8	Tu et al. 2013	COPD-Control	VIM	UP	3.12	0.03
34	Titz et al. 2015	COPD-Control	ALPL	UP	3.1	5.01751e-09
34	Titz et al. 2015	COPD-Control	CTSC	UP	3.1	6.59721e-09
5	Tu et al. 2013	COPD-Control	FIBB	UP	3.1	0
8	Tu et al. 2013	COPD-Control	VIME	UP	3.1	0.03
34	Titz et al. 2015	COPD-Control	SERPINA3	UP	3.09	2.26605e-09
45	Sun et al.2019	IF COPD-Control	RPL24	UP	3.051	0.039
7	Sun et al. 2019	COPD-Control	RPL24	UP	3.05	0.039
29	Diao et al. 2017	COPD-Control	IGHC	UP	3.05	<0.05
45	Diao et al. 2016	COPD-Control	IGHC	UP	3.05	<0.05
37	Brandesma et al. 2019	COPD-Control	UBXN1	UP	3.03	0.000168	0.002606
37	Brandesma et al. 2019	COPD-Control	ACYP1	UP	3.03	0.000207	0.003005
37	Brandesma et al. 2019	COPD-Control	TXN2	UP	3.03	0.000596	0.007091
37	Brandesma et al. 2019	COPD-Control	COPS5	UP	3.03	0.000971	0.009935
37	Brandesma et al. 2019	COPD-Control	EIF3B	UP	3.03	0.001957	0.016302
37	Brandesma et al. 2019	COPD-Control	PRKCSH	UP	3.03	0.002139	0.017305
38	Brandesma et al. 2019	COPD-Control	CDK5RAP3	UP	3.03	0.002967	0.021696
38	Brandesma et al. 2019	COPD-Control	LZTFL1	UP	3.03	0.004021	0.026511
38	Brandesma et al. 2019	COPD-Control	ALCAM	UP	3.03	0.007279	0.041011
38	Brandesma et al. 2019	COPD-Control	FOXC2	UP	3.03	2.06E‐05	0.00761
38	Brandesma et al. 2019	COPD-Control	PIM1	UP	3.03	2.94E‐05	0.008951
38	Brandesma et al. 2019	COPD-Control	HIF1A	UP	3.03	2.82E‐05	0.008951
38	Brandesma et al. 2019	COPD-Control	C7	UP	3.03	3.23E‐05	0.009302
38	Brandesma et al. 2019	COPD-Control	PDE4B	UP	3.03	7.27E‐05	0.012519
38	Brandesma et al. 2019	COPD-Control	SMOC2	UP	3.03	0.000106	0.015683
38	Brandesma et al. 2019	COPD-Control	RP11	UP	3.03	0.000138	0.017026
38	Brandesma et al. 2019	COPD-Control	CCDC80	UP	3.03	0.000231	0.022267
38	Brandesma et al. 2019	COPD-Control	FOXL1	UP	3.03	0.000414	0.031003
38	Brandesma et al. 2019	COPD-Control	BCL3	UP	3.03	0.000829	0.04555
35	Titz et al. 2015	COPD-Control	ANXA4	UP	3.02	0.000396614
45	Sun et al.2019	IF COPD-Control	PSIP1	UP	3.012	0.171
2	Loi et al. 2017	COPD group I-Control	IL-10	UP	3	>0.05
2	Loi et al. 2017	COPD groupII-Control	RARRES2	UP	3	<0.01
37	Brandesma et al. 2019	COPD-Control	AIF1L	UP	3	1.41E‐05	0.000352
38	Brandesma et al. 2019	COPD-Control	ADAMTS4	UP	3	3.16E‐06	0.002761
38	Brandesma et al. 2019	COPD-Control	IGF1	UP	3	5.61E‐06	0.004197
38	Brandesma et al. 2019	COPD-Control	SELE	UP	3	4.27E‐05	0.010282
8	Tu et al. 2013	COPD-Control	VDAC1	UP	3	0.4
8	pastor et al.2013	COPD-Control	CRP	UP	3	<0.05
8	pastor et al.2013	COPD-Control	LCN2	UP	3	<0.05
8	pastor et al.2013	COPD-Control	PRDX 2	UP	3	<0.05
	Sun et al. 2019	F-AECOPD-Control	FGF1	non-dep	2.97334	0.363103
27	Ohlmeier et al. 2016	Control-COPD III-IV	CAPG	UP	2.94	<0.05
14	Chen et al. 2011	AE COPD-Control	BTC	UP	2.9	<0.05
25	Merali et al. 2014	COPD-Control	MCAM	UP	2.9
35	Titz et al. 2015	COPD-Control	FUCA1	UP	2.9	2.18703e-08
35	Titz et al. 2015	COPD-Control	YWHAG	UP	2.9	3.95314e-05
38	Brandesma et al. 2019	COPD-Control	CALCA	UP	2.9	0.000717	0.042321
8	Tu et al. 2013	COPD-Control	H2AZ	UP	2.9	0.4
8	pastor et al.2013	LC& COPD-Control	ALDH3A1	up	2.9	<0.05
8	pastor et al.2013	LC& COPD-Control	AMY2A	up	2.9	<0.05
8	pastor et al.2013	LC& COPD-Control	LCN2	UP	2.9	<0.05
8	pastor et al.2013	LC& COPD-Control	PRDX 2	UP	2.9	<0.05
8	pastor et al.2013	COPD-Control	PEBP4	UP	2.9	<0.05
8	pastor et al.2013	COPD-Control	ARHGDIB	UP	2.9	<0.05
	Liu et al. 2020	COPD-Control	GSTM1	UP	2.878
31	Liu et al. 2020	COPD-Control	HLA-DRB1	UP	2.87779
	Liu et al. 2020	COPD-Control	HLA-DRB1	UP	2.875
6	Nicholas et al. 2010	COPD-Control	PSP94	UP	2.8	0.004
34	Titz et al. 2015	COPD-Control	GOLM1	UP	2.8	3.11059e-09
34	Titz et al. 2015	COPD-Control	C3	UP	2.8	3.23736e-09
35	Titz et al. 2015	COPD-Control	CFH	UP	2.8	1.98172e-07
35	Titz et al. 2015	COPD-Control	IGHV4OR15-8	UP	2.8	5.78599e-06
37	Brandesma et al. 2019	COPD-Control	RPS27	UP	2.8	0.00148	0.013291
37	Brandesma et al. 2019	COPD-Control	PTGR1	UP	2.8	0.002699	0.02002
38	Brandesma et al. 2019	COPD-Control	RAD21	UP	2.8	0.00297	0.021696
38	Brandesma et al. 2019	COPD-Control	RABGAP1	UP	2.8	0.004018	0.026511
38	Brandesma et al. 2019	COPD-Control	WBSCR17	UP	2.8	5.38E‐05	0.010697
38	Brandesma et al. 2019	COPD-Control	SLC16A1	UP	2.8	0.000364	0.028994
38	Brandesma et al. 2019	COPD-Control	ROR2	UP	2.8	0.00037	0.029217
38	Brandesma et al. 2019	COPD-Control	EGFLAM	UP	2.8	0.000472	0.033497
38	Brandesma et al. 2019	COPD-Control	ARID5A	UP	2.8	0.000513	0.035193
38	Brandesma et al. 2019	COPD-Control	CXCR4	UP	2.8	0.000665	0.040399
38	Brandesma et al. 2019	COPD-Control	MTHFD2	UP	2.8	0.000679	0.040399
38	Brandesma et al. 2019	COPD-Control	MAP1B	UP	2.8	0.000775	0.044402
38	Brandesma et al. 2019	COPD-Control	LINC00152	UP	2.8	0.00089	0.046623
38	Brandesma et al. 2019	COPD-Control	SLC39A14	UP	2.8	0.000979	0.047148
38	Brandesma et al. 2019	COPD-Control	KDM6B	UP	2.8	0.001008	0.047854
38	Brandesma et al. 2019	COPD-Control	NCAPH	UP	2.8	0.001046	0.048622
38	Bhowmik et al. 2019	COPD-Control	IL-33	UP	2.8	<0.01
5	Tu et al. 2013	COPD-Control	TRFL	UP	2.8	0.9
8	Tu et al. 2013	COPD-Control	TPM3	UP	2.8	0.1
8	pastor et al.2013	LC& COPD-Control	CAT	UP	2.8	<0.05
8	pastor et al.2013	LC& COPD-Control	CFL1	UP	2.8	<0.05
8	pastor et al.2013	COPD-Control	GSR	UP	2.8	<0.05
8	Tu et al. 2013	COPD-Control	FGA	UP	2.78	<0.01
8	Tu et al. 2013	COPD-Control	FGG	UP	2.74	<0.01
	Liu et al. 2020	COPD-Control	HLA-DRB1	UP	2.718
17	Bandow et al. 2008	COPD-Control METHOD I	C3	UP	2.7	3.62e-05
	Titz et al. 2015	COPD-Control	LSR	UP	2.7	1.91132e-09
34	Titz et al. 2015	COPD-Control	NUCB2	UP	2.7	2.7928e-09
35	Titz et al. 2015	COPD-Control	TFF1	UP	2.7	1.95164e-06
35	Titz et al. 2015	COPD-Control	AHSG	UP	2.7	4.83907e-06
35	Titz et al. 2015	COPD-Control	A1BG	UP	2.7	1.53588e-05
35	Titz et al. 2015	COPD-Control	TF	UP	2.7	6.10125e-05
5	Tu et al. 2013	COPD-Control	FIBA	UP	2.7	0
5	Tu et al. 2013	COPD-Control	FIBG	UP	2.7	0
8	pastor et al.2013	LC& COPD-Control	ANX2	UP	2.7	<0.05
8	pastor et al.2013	LC& COPD-Control	CA1	UP	2.7	<0.05
8	pastor et al.2013	LC& COPD-Control	CRP	UP	2.7	<0.05
8	pastor et al.2013	COPD-Control	SERPIN B1	UP	2.7	<0.05
45	Sun et al.2019	IF COPD-Control	USP25	UP	2.668	0.086
8	Tu et al. 2013	COPD-Control	BLVRA	UP	2.66	<0.01
13	Li et al.2020	Quick COPD-Control	HPR	UP	2.66	0.044
45	Sun et al.2019	IF COPD-Control	KRT78	UP	2.629	0.343
6	Nicholas et al. 2010	COPD-Control	IGJ	UP	2.6	0.01
14	Chen et al. 2011	stable COPD-Control	MCP-4	UP	2.6	<0.05
	Titz et al. 2015	COPD-Control	CST3	UP	2.6	1.64135e-10
34	Titz et al. 2015	COPD-Control	C6orf58	UP	2.6	5.44584e-09
35	Titz et al. 2015	COPD-Control	CTSD	UP	2.6	8.17069e-08
35	Titz et al. 2015	COPD-Control	APOH	UP	2.6	6.15373e-06
35	Titz et al. 2015	COPD-Control	PPIB	UP	2.6	1.74362e-05
35	Titz et al. 2015	COPD-Control	PRR4	UP	2.6	3.88374e-05
35	Titz et al. 2015	COPD-Control	KCTD12	UP	2.6	0.000206746
35	Titz et al. 2015	COPD-Control	GSTA2	UP	2.6	0.000337594
35	Titz et al. 2015	COPD-Control	LPO	UP	2.6	0.00241199
35	Titz et al. 2015	COPD-Control	TMPRSS11A	UP	2.6	0.00413871
37	Brandesma et al. 2019	COPD-Control	IGFBP7	UP	2.6	0.000193	0.002894
37	Brandesma et al. 2019	COPD-Control	TFG	UP	2.6	0.000535	0.006521
37	Brandesma et al. 2019	COPD-Control	IPO7	UP	2.6	0.001024	0.010204
37	Brandesma et al. 2019	COPD-Control	LRRC59	UP	2.6	0.001426	0.013007
38	Brandesma et al. 2019	COPD-Control	VCAN	UP	2.6	0.003123	0.022065
38	Brandesma et al. 2019	COPD-Control	SULF1	UP	2.6	7.41E‐05	0.012519
38	Brandesma et al. 2019	COPD-Control	SERPINA3	UP	2.6	0.000117	0.015985
38	Brandesma et al. 2019	COPD-Control	S1PR3	UP	2.6	0.000116	0.015985
38	Brandesma et al. 2019	COPD-Control	MXRA5	UP	2.6	0.000152	0.017773
38	Brandesma et al. 2019	COPD-Control	TIMP1	UP	2.6	0.000243	0.022484
38	Brandesma et al. 2019	COPD-Control	NCOA7	UP	2.6	0.000249	0.022589
38	Brandesma et al. 2019	COPD-Control	RHOH	UP	2.6	0.000292	0.02457
38	Brandesma et al. 2019	COPD-Control	HAPLN3	UP	2.6	0.000326	0.026937
38	Brandesma et al. 2019	COPD-Control	CCDC71L	UP	2.6	0.000457	0.032758
38	Brandesma et al. 2019	COPD-Control	CYP1B1	UP	2.6	0.000666	0.040399
38	Brandesma et al. 2019	COPD-Control	REL	UP	2.6	0.000842	0.045572
38	Brandesma et al. 2019	COPD-Control	FGF7	UP	2.6	0.000834	0.045572
38	Brandesma et al. 2019	COPD-Control	TENM4	UP	2.6	0.000863	0.046415
38	Brandesma et al. 2019	COPD-Control	RELN	UP	2.6	0.000968	0.047006
38	Brandesma et al. 2019	COPD-Control	PGF	UP	2.6	0.001105	0.049884
38	Shahriary et al.2014	COPD-Control	S100-A12	UP	2.6	<0.05
8	Tu et al. 2013	COPD-Control	GRP78	UP	2.6	0.4
8	Tu et al. 2013	COPD-Control	BIEA	UP	2.6	0.01
8	pastor et al.2013	LC& COPD-Control	CAPS 2	UP	2.6	<0.05
8	pastor et al.2013	LC& COPD-Control	C3A	UP	2.6	<0.05
8	pastor et al.2013	LC& COPD-Control	PPIA	UP	2.6	<0.05
8	pastor et al.2013	LC& COPD-Control	PEBP4	UP	2.6	<0.05
	Liu et al. 2020	COPD-Control	HLA-B	UP	2.579
8	Tu et al. 2013	COPD-Control	CTSD	UP	2.57	0.05
30	Liu et al. 2020	COPD-Control	HLA-B	UP	2.55023
	Liu et al. 2020	COPD-Control	INMT	UP	2.55
8	Tu et al. 2013	COPD-Control	LGALS3	UP	2.52	<0.01
45	Sun et al.2019	IF COPD-Control	MT1F	UP	2.509	0.272
6	Nicholas et al. 2010	COPD-Control	ALB	UP	2.5	0.007
14	Chen et al. 2011	stable COPD-Control	GCP-2	UP	2.5	<0.05
	Titz et al. 2015	COPD-Control	NUCB1	UP	2.5	2.21509e-09
35	Titz et al. 2015	COPD-Control	SERPING1	UP	2.5	3.76861e-08
35	Titz et al. 2015	COPD-Control	SDF4	UP	2.5	9.62982e-08
35	Titz et al. 2015	COPD-Control	FGG	UP	2.5	8.04477e-07
35	Titz et al. 2015	COPD-Control	BPIFB1	UP	2.5	7.09905e-06
35	Titz et al. 2015	COPD-Control	OCC1	UP	2.5	1.1078e-05
35	Titz et al. 2015	COPD-Control	A2M	UP	2.5	2.60291e-05
35	Titz et al. 2015	COPD-Control	KRT19	UP	2.5	0.000310672
35	Titz et al. 2015	COPD-Control	PARPBP	UP	2.5	0.00050019
35	Titz et al. 2015	COPD-Control	CD59	UP	2.5	0.000588071
35	Titz et al. 2015	COPD-Control	ARPC1B	UP	2.5	0.00413871
35	Titz et al. 2015	COPD-Control	SCMH1	UP	2.5	0.0137603
8	Tu et al. 2013	COPD-Control	CATD	UP	2.5	0.05
8	Tu et al. 2013	COPD-Control	PDIA4	UP	2.5	0.3
8	Tu et al. 2013	COPD-Control	LEG3	UP	2.5	0
8	pastor et al.2013	COPD-Control	AMY2A	up	2.5	<0.05
8	pastor et al.2013	COPD-Control	ANX2	UP	2.5	<0.05
8	pastor et al.2013	COPD-Control	CAT	UP	2.5	<0.05
8	pastor et al.2013	LC& COPD-Control	IDH1	UP	2.5	<0.05
8	pastor et al.2013	LC& COPD-Control	SERPIN B1	UP	2.5	<0.05
10	Tan et al. 2019	Acute COPD-Control	IGLL5	UP	2.49	0.001
45	Sun et al.2019	IF COPD-Control	CST6	UP	2.475
8	Tu et al. 2013	COPD-Control	KRT10	UP	2.47	<0.01
10	Tan et al. 2019	stable COPD-Control	IGLL5	UP	2.47	0.013
	Liu et al. 2020	COPD-Control	SCGB1A1	UP	2.444
30	Liu et al. 2020	COPD-Control	INMT	UP	2.44381
27	Ohlmeier et al. 2016	Control-COPD III-IV	DPYSL2/CRMP2	UP	2.44	<0.05
13	Li et al.2020	Quick COPD-Control	HEL-S-92n	UP	2.4	0.02
25	Merali et al. 2014	COPD-Control	FA5/F5	UP	2.4
25	Merali et al. 2014	COPD-Control	CRP	UP	2.4
25	Merali et al. 2014	COPD-Control	MSTP9	UP	2.4
35	Titz et al. 2015	COPD-Control	GALNT6	UP	2.4	1.89399e-06
35	Titz et al. 2015	COPD-Control	CBR1	UP	2.4	2.40965e-05
35	Titz et al. 2015	COPD-Control	FGB	UP	2.4	0.000126587
35	Titz et al. 2015	COPD-Control	QSOX1	UP	2.4	0.0017786
35	Titz et al. 2015	COPD-Control	ACTR3	UP	2.4	0.0069242
37	Brandesma et al. 2019	COPD-Control	RP11	UP	2.4	8.08E‐06	0.000232
37	Brandesma et al. 2019	COPD-Control	PSMD6	UP	2.4	2.57E‐05	0.000575
37	Brandesma et al. 2019	COPD-Control	TWF2	UP	2.4	0.000269	0.00368
37	Brandesma et al. 2019	COPD-Control	CACYBP	UP	2.4	0.000694	0.007784
38	Brandesma et al. 2019	COPD-Control	PCBD1	UP	2.4	0.003278	0.022976
38	Brandesma et al. 2019	COPD-Control	FARSB	UP	2.4	0.003334	0.023131
38	Brandesma et al. 2019	COPD-Control	SRPX2	UP	2.4	1.66E‐05	0.006849
38	Brandesma et al. 2019	COPD-Control	PODN	UP	2.4	5.22E‐05	0.010508
38	Brandesma et al. 2019	COPD-Control	PHLDB3	UP	2.4	0.000243	0.022484
38	Brandesma et al. 2019	COPD-Control	ADAMTSL1	UP	2.4	0.000241	0.022484
38	Brandesma et al. 2019	COPD-Control	TGFB3	UP	2.4	0.00024	0.022484
38	Brandesma et al. 2019	COPD-Control	OGN	UP	2.4	0.000577	0.037459
38	Brandesma et al. 2019	COPD-Control	SLC7A11	UP	2.4	0.0006	0.038637
38	Brandesma et al. 2019	COPD-Control	KCNA5	UP	2.4	0.000796	0.044933
38	Brandesma et al. 2019	COPD-Control	MIDN	UP	2.4	0.000866	0.046415
38	Brandesma et al. 2019	COPD-Control	ELL2	UP	2.4	0.00087	0.046475
38	Brandesma et al. 2019	COPD-Control	KIAA1211	UP	2.4	0.000926	0.04689
38	Shahriary et al.2014	COPD-Control	S100-A8	UP	2.4	<0.05
8	Tu et al. 2013	COPD-Control	K1C10	UP	2.4	0
8	Tu et al. 2013	COPD-Control	CBR1	UP	2.4	0.05
8	Tu et al. 2013	COPD-Control	PDIA6	UP	2.4	0.4
8	pastor et al.2013	COPD-Control	ANX5	UP	2.4	<0.05
8	pastor et al.2013	COPD-Control	TPPP3	UP	2.4	<0.05
8	pastor et al.2013	COPD-Control	C3A	UP	2.4	<0.05
8	pastor et al.2013	LC& COPD-Control	PRDX 5	UP	2.4	<0.05
8	pastor et al.2013	COPD-Control	TXN	UP	2.4	<0.05
30	Liu et al. 2020	COPD-Control	SCGB1A1	UP	2.36942
	Liu et al. 2020	COPD-Control	TNR	UP	2.369
	Liu et al. 2020	COPD-Control	PTMA	UP	2.349
30	Liu et al. 2020	COPD-Control	TNR	UP	2.34865
8	Tu et al. 2013	COPD-Control	A2M	UP	2.31	<0.01
8	Tu et al. 2013	COPD-Control	PLEC	UP	2.31	<0.01
29	Diao et al. 2017	COPD-Control	MIHCVR	UP	2.31	<0.05
29	Diao et al. 2017	COPD-Control	IGHVI-45	UP	2.31	<0.05
5	Tu et al. 2013	COPD-Control	A2MG	UP	2.31	0
45	Sun et al.2019	IF COPD-Control	PARVA	UP	2.306	0.052
25	Merali et al. 2014	COPD-Control	GRP78	UP	2.3
35	Titz et al. 2015	COPD-Control	BPIFB2	UP	2.3	4.32338e-05
35	Titz et al. 2015	COPD-Control	HTN1	UP	2.3	0.000208569
35	Titz et al. 2015	COPD-Control	ALB	UP	2.3	0.00104649
35	Titz et al. 2015	COPD-Control	IGHG3	UP	2.3	0.00160308
35	Titz et al. 2015	COPD-Control	NPC2	UP	2.3	0.00717403
35	Titz et al. 2015	COPD-Control	MPO	UP	2.3	0.0103533
35	Titz et al. 2015	COPD-Control	BPIFA2	UP	2.3	0.0105178
35	Titz et al. 2015	COPD-Control	HTRA1	UP	2.3	0.0205715
35	Titz et al. 2015	COPD-Control	ACTC1	UP	2.3	0.0220736
8	Tu et al. 2013	COPD-Control	ACTN1	UP	2.3	0.2
8	Tu et al. 2013	COPD-Control	PLEC	UP	2.3	0
8	Tu et al. 2013	COPD-Control	ASC	UP	2.3	0.3
8	pastor et al.2013	LC& COPD-Control	ENO	up	2.3	<0.05
8	pastor et al.2013	COPD-Control	ANX1	UP	2.3	<0.05
8	pastor et al.2013	LC& COPD-Control	ANX1	UP	2.3	<0.05
8	pastor et al.2013	COPD-Control	PRDX 5	UP	2.3	<0.05
8	pastor et al.2013	LC& COPD-Control	ARHGDIB	UP	2.3	<0.05
45	Diao et al. 2016	COPD-Control	MIHCVR	UP	2.3	<0.05
45	Diao et al. 2016	COPD-Control	IGHV1-45	UP	2.3	<0.05
13	Li et al.2020	Quick COPD-Control	V2-19	UP	2.25	0
27	Ohlmeier et al. 2016	Control-COPD III-IV	FABP5	UP	2.25	>0.05
45	Sun et al.2019	IF COPD-Control	H1F0	UP	2.229	0.024
7	Sun et al. 2019	COPD-Control	H1F0	UP	2.22	0.024
5	Tu et al. 2013	COPD-Control	ARC1B	UP	2.21	0.45
4	Linja-AHO et al.2012	COPD-Control	SERPINA1	UP	2.2
4	Linja-AHO et al.2012	COPD-Control	SERPINA1	UP	2.2
27	Ohlmeier et al. 2016	Control-COPD III-IV	TGM2	UP	2.2	<0.05
35	Titz et al. 2015	COPD-Control	HPX	UP	2.2	0.000664855
35	Titz et al. 2015	COPD-Control	CD55	UP	2.2	0.0037548
35	Titz et al. 2015	COPD-Control	LCN1	UP	2.2	0.00653205
35	Titz et al. 2015	COPD-Control	ANXA6	UP	2.2	0.00707986
35	Titz et al. 2015	COPD-Control	HBA1	UP	2.2	0.0092117
35	Titz et al. 2015	COPD-Control	SERPINC1	UP	2.2	0.0114587
35	Titz et al. 2015	COPD-Control	CTSB	UP	2.2	0.0157636
35	Titz et al. 2015	COPD-Control	PRB1	UP	2.2	0.0213629
35	Titz et al. 2015	COPD-Control	EFHD2	UP	2.2	0.0260873
35	Titz et al. 2015	COPD-Control	ARPC4	UP	2.2	0.0260873
35	Titz et al. 2015	COPD-Control	IQGAP1	UP	2.2	0.0310442
35	Titz et al. 2015	COPD-Control	LGALS1	UP	2.2	0.0405949
35	Titz et al. 2015	COPD-Control	CLEC3B	UP	2.2	0.0412829
35	Titz et al. 2015	COPD-Control	TYMP	UP	2.2	0.0466159
37	Brandesma et al. 2019	COPD-Control	EIF2S2	UP	2.2	1.94E‐06	7.60E‐05
37	Brandesma et al. 2019	COPD-Control	EIF3J	UP	2.2	1.32E‐05	0.000334
37	Brandesma et al. 2019	COPD-Control	ERLIN2	UP	2.2	3.56E‐05	0.000728
37	Brandesma et al. 2019	COPD-Control	MZB1	UP	2.2	0.000334	0.004429
37	Brandesma et al. 2019	COPD-Control	FABP3	UP	2.2	0.000445	0.005719
37	Brandesma et al. 2019	COPD-Control	PGRMC1	UP	2.2	0.000649	0.007461
37	Brandesma et al. 2019	COPD-Control	MANF	UP	2.2	0.001	0.010141
37	Brandesma et al. 2019	COPD-Control	LRPAP1	UP	2.2	0.001812	0.015389
37	Brandesma et al. 2019	COPD-Control	GFPT1	UP	2.2	0.002457	0.018993
37	Brandesma et al. 2019	COPD-Control	COL1A1	UP	2.2	0.002706	0.02002
38	Brandesma et al. 2019	COPD-Control	GOT2	UP	2.2	0.003338	0.023131
38	Brandesma et al. 2019	COPD-Control	PTGDS	UP	2.2	0.004621	0.029286
38	Brandesma et al. 2019	COPD-Control	SRRM1	UP	2.2	0.005201	0.032255
38	Brandesma et al. 2019	COPD-Control	LOX	UP	2.2	1.40E‐05	0.006178
38	Brandesma et al. 2019	COPD-Control	ARID5B	UP	2.2	6.72E‐05	0.012127
38	Brandesma et al. 2019	COPD-Control	ZBTB21	UP	2.2	9.72E‐05	0.014827
38	Brandesma et al. 2019	COPD-Control	DOC2B	UP	2.2	0.000121	0.016126
38	Brandesma et al. 2019	COPD-Control	FBLN2	UP	2.2	0.000124	0.01627
38	Brandesma et al. 2019	COPD-Control	SDK1	UP	2.2	0.000131	0.016501
38	Brandesma et al. 2019	COPD-Control	TNFRSF21	UP	2.2	0.000202	0.021079
38	Brandesma et al. 2019	COPD-Control	CD209	UP	2.2	0.00021	0.021129
38	Brandesma et al. 2019	COPD-Control	SOD2	UP	2.2	0.00026	0.022924
38	Brandesma et al. 2019	COPD-Control	ITPRIP	UP	2.2	0.000272	0.023886
38	Brandesma et al. 2019	COPD-Control	ERN1	UP	2.2	0.000279	0.024078
38	Brandesma et al. 2019	COPD-Control	PLXNA4	UP	2.2	0.000282	0.024107
38	Brandesma et al. 2019	COPD-Control	IGFBP5	UP	2.2	0.000341	0.027485
38	Brandesma et al. 2019	COPD-Control	ADAMTS1	UP	2.2	0.00037	0.029217
38	Brandesma et al. 2019	COPD-Control	PRRX1	UP	2.2	0.000372	0.029217
38	Brandesma et al. 2019	COPD-Control	CEBPD	UP	2.2	0.000434	0.031884
38	Brandesma et al. 2019	COPD-Control	TNFAIP8L3	UP	2.2	0.001109	0.049893
8	Tu et al. 2013	COPD-Control	VASP	UP	2.2	0.2
8	pastor et al.2013	LC& COPD-Control	AMY1A	up	2.2	<0.05
8	pastor et al.2013	COPD-Control	CA1	UP	2.2	<0.05
8	pastor et al.2013	LC& COPD-Control	GSR	UP	2.2	<0.05
8	pastor et al.2013	COPD-Control	IDH1	UP	2.2	<0.05
30	Liu et al. 2020	COPD-Control	PTMA	UP	2.19757
45	Sun et al.2019	IF COPD-Control	HTN3	UP	2.191	0.114
13	Li et al.2020	Quick COPD-Control	HEL-S-163pA	UP	2.17	0.032
30	Liu et al. 2020	COPD-Control	NTM	UP	2.15668
45	Sun et al.2019	IF COPD-Control	MANBAL	UP	2.139
8	Tu et al. 2013	COPD-Control	APOA1	UP	2.13	<0.01
7	Sun et al. 2019	COPD-Control	QARS	UP	2.12	0.05
45	Sun et al.2019	IF COPD-Control	QARS	UP	2.12	0.05
8	Tu et al. 2013	COPD-Control	ALDH2	UP	2.11	0.04
2	Loi et al. 2017	COPD groupII-Control	IL-13	UP	2.1	>0.05
6	Nicholas et al. 2010	COPD-Control	AHSG	UP	2.1	0.02
8	Tu et al. 2013	COPD-Control	ANXA5	UP	2.1	<0.01
14	Chen et al. 2011	stable COPD-Control	IL-31	UP	2.1	<0.01
18	Bandow et al. 2008	COPD-Control METHOD II	FGG	UP	2.1	3.9e-06
25	Merali et al. 2014	COPD-Control	FIBA/FGA	UP	2.1
	Kohler et al. 2012	COPD-Control	ATP5MC3	UP	2.1
35	Titz et al. 2015	COPD-Control	IGLC2	UP	2.1	0.00235741
35	Titz et al. 2015	COPD-Control	DMBT1	UP	2.1	0.00872919
35	Titz et al. 2015	COPD-Control	ACTB	UP	2.1	0.022868
37	Brandesma et al. 2019	COPD-Control	CALU	UP	2.1	2.16E‐14	3.72E‐11
37	Brandesma et al. 2019	COPD-Control	CRKL	UP	2.1	7.56E‐09	8.15E‐07
37	Brandesma et al. 2019	COPD-Control	CIAPIN1	UP	2.1	7.56E‐09	8.15E‐07
37	Brandesma et al. 2019	COPD-Control	NUCB2	UP	2.1	7.80E‐08	4.98E‐06
37	Brandesma et al. 2019	COPD-Control	GYG1	UP	2.1	1.71E‐06	7.05E‐05
37	Brandesma et al. 2019	COPD-Control	EIF3G	UP	2.1	5.96E‐06	0.00018
37	Brandesma et al. 2019	COPD-Control	PABPC1	UP	2.1	8.66E‐05	0.00154
37	Brandesma et al. 2019	COPD-Control	RCN2	UP	2.1	0.000537	0.006521
37	Brandesma et al. 2019	COPD-Control	OXSR1	UP	2.1	0.000623	0.007304
37	Brandesma et al. 2019	COPD-Control	NDUFS1	UP	2.1	0.002179	0.017476
37	Brandesma et al. 2019	COPD-Control	GLRX5	UP	2.1	0.00267	0.020013
38	Brandesma et al. 2019	COPD-Control	FAM129A	UP	2.1	0.004415	0.028403
38	Brandesma et al. 2019	COPD-Control	CLIC6	UP	2.1	0.004691	0.029514
38	Brandesma et al. 2019	COPD-Control	TCOF1	UP	2.1	0.005708	0.034526
38	Brandesma et al. 2019	COPD-Control	WDR44	UP	2.1	0.00665	0.038471
38	Brandesma et al. 2019	COPD-Control	RECQL	UP	2.1	0.007272	0.041011
38	Brandesma et al. 2019	COPD-Control	LRBA	UP	2.1	0.007272	0.041011
38	Brandesma et al. 2019	COPD-Control	NOL3	UP	2.1	0.008132	0.044395
38	Brandesma et al. 2019	COPD-Control	CDH1	UP	2.1	0.008137	0.044395
38	Brandesma et al. 2019	COPD-Control	APOLD1	UP	2.1	0.000155	0.017851
38	Brandesma et al. 2019	COPD-Control	PDE3A	UP	2.1	0.000205	0.021079
38	Brandesma et al. 2019	COPD-Control	FBLIM1	UP	2.1	0.000225	0.022089
38	Brandesma et al. 2019	COPD-Control	GFRA1	UP	2.1	0.000513	0.035193
38	Brandesma et al. 2019	COPD-Control	FAM110C	UP	2.1	0.000572	0.037397
38	Brandesma et al. 2019	COPD-Control	CYP7B1	UP	2.1	0.000774	0.044402
38	Brandesma et al. 2019	COPD-Control	ANGPT2	UP	2.1	0.000873	0.046508
38	Brandesma et al. 2019	COPD-Control	NPAS2	UP	2.1	0.000973	0.047006
38	Shahriary et al.2014	COPD-Control	S100-A9	UP	2.1	<0.05
38	Ohlmeier et al. 2009	Control- COPD I, II	cRAGE	UP	2.1	0.03
5	Tu et al. 2013	COPD-Control	IGHM	UP	2.1	0.3
5	Tu et al. 2013	COPD-Control	APOA1	UP	2.1	0
5	Tu et al. 2013	COPD-Control	ALDH2	UP	2.1	0.04
8	Tu et al. 2013	COPD-Control	ANXA5	UP	2.1	0
8	Tu et al. 2013	COPD-Control	TCO1	UP	2.1	0.6
8	Tu et al. 2013	COPD-Control	GBP1	UP	2.1	0.2
8	Tu et al. 2013	COPD-Control	HXK3	UP	2.1	0.2
8	pastor et al.2013	LC& COPD-Control	AKR1C3	up	2.1	<0.05
8	pastor et al.2013	COPD-Control	AMY1A	up	2.1	<0.05
8	pastor et al.2013	LC& COPD-Control	ANX5	UP	2.1	<0.05
8	pastor et al.2013	LC& COPD-Control	TPPP3	UP	2.1	<0.05
8	pastor et al.2013	LC& COPD-Control	PYGM	UP	2.1	<0.05
8	pastor et al.2013	LC& COPD-Control	TXN	UP	2.1	<0.05
8	Tu et al. 2013	COPD-Control	TALDO1	UP	2.09	0.03
8	Tu et al. 2013	COPD-Control	TALDO	UP	2.09	0.03
27	Ohlmeier et al. 2016	Control-COPD I-II	FABP5	UP	2.08	>0.05
	Sun et al. 2019	IF-AECOPD-Control	NUCKS1	non-dep	2.07648	0.0671189
30	Liu et al. 2020	COPD-Control	EPX	UP	2.06671
14	Chen et al. 2011	stable COPD-Control	HCC-1	UP	2.06	<0.01
14	Chen et al. 2011	AE COPD-Control	6Ckine	UP	2.04	<0.05
8	Tu et al. 2013	COPD-Control	EFHD2	UP	2.04	0.2
8	Tu et al. 2013	COPD-Control	PTGDS	UP	2.03	<0.01
13	Li et al.2020	Quick COPD-Control	APOL1	UP	2.03	0.006
8	Tu et al. 2013	COPD-Control	PTGDS	UP	2.03	0
45	Sun et al.2019	IF COPD-Control	ESRP2	UP	2.03	0.424
	Sun et al. 2019	IF-AECOPD-Control	DRD2	non-dep	2.02689	0.182747
13	Li et al.2020	Quick COPD-Control	THBS1	UP	2.02	0.034
30	Liu et al. 2020	COPD-Control	PRF1	UP	2.01419
27	Ohlmeier et al. 2016	Control-COPD I-II	DPYSL2/CRMP2	UP	2.01	<0.05
14	Chen et al. 2011	stable COPD-Control	I-TAC	UP	2	<0.01
17	Bandow et al. 2008	COPD-Control METHOD I	FGG	UP	2	0.000111
37	Brandesma et al. 2019	COPD-Control	CA3	UP	2	1.72E‐06	7.05E‐05
37	Brandesma et al. 2019	COPD-Control	SUGT1	UP	2	3.08E‐05	0.000656
37	Brandesma et al. 2019	COPD-Control	PDCD4	UP	2	0.000478	0.006089
37	Brandesma et al. 2019	COPD-Control	PRDX4	UP	2	0.000855	0.009154
37	Brandesma et al. 2019	COPD-Control	STXBP1	UP	2	0.001622	0.014197
37	Brandesma et al. 2019	COPD-Control	LAMP2	UP	2	0.001679	0.014492
37	Brandesma et al. 2019	COPD-Control	SRSF9	UP	2	0.002427	0.018929
38	Brandesma et al. 2019	COPD-Control	RPN1	UP	2	0.003397	0.023331
38	Brandesma et al. 2019	COPD-Control	CD34	UP	2	0.008928	0.047653
38	Brandesma et al. 2019	COPD-Control	PLTP	UP	2	0.000205	0.021079
38	Brandesma et al. 2019	COPD-Control	FBN1	UP	2	0.000238	0.022484
38	Brandesma et al. 2019	COPD-Control	CAPN6	UP	2	0.000333	0.027084
38	Brandesma et al. 2019	COPD-Control	SH3PXD2B	UP	2	0.000407	0.030726
38	Brandesma et al. 2019	COPD-Control	IL1R1	UP	2	0.000454	0.032735
38	Brandesma et al. 2019	COPD-Control	OSMR	UP	2	0.000559	0.036913
38	Brandesma et al. 2019	COPD-Control	PPP1R15B	UP	2	0.00097	0.047006
8	pastor et al.2013	COPD-Control	ENO	up	2	<0.05
22	Verrills et al. 2011	COPD-Control	IgA	UP	1.99	0
28	Ohlmeier et al. 2016	Control-COPD III-IV	KRT7	UP	1.99	>0.05
45	Sun et al.2019	IF COPD-Control	KRT5	UP	1.972	0.353
45	Sun et al.2019	IF COPD-Control	TUBB	UP	1.953	0.045
7	Sun et al. 2019	COPD-Control	TUBB	UP	1.95	0.045
27	Ohlmeier et al. 2016	Control-COPD I-II	SERPINA1 (isoform1)	UP	1.95	<0.05
45	Sun et al.2019	IF COPD-Control	SPON1	UP	1.949	0.021
7	Sun et al. 2019	COPD-Control	SPON1	UP	1.94	0.021
45	Sun et al.2019	IF COPD-Control	TMOD2	UP	1.936	0.049
7	Sun et al. 2019	COPD-Control	TMOD2	UP	1.93	0.049
8	Tu et al. 2013	COPD-Control	LUM	UP	1.93	<0.01
8	Tu et al. 2013	COPD-Control	PPIA	UP	1.92	<0.01
8	Tu et al. 2013	COPD-Control	ALDOC	UP	1.91	0.05
30	Liu et al. 2020	COPD-Control	HLA-A	UP	1.90862
8	Tu et al. 2013	COPD-Control	PEBP1	UP	1.9	<0.01
14	Chen et al. 2011	stable COPD-Control	6Ckine	UP	1.9	<0.01
37	Brandesma et al. 2019	COPD-Control	HYOU1	UP	1.9	3.96E‐11	1.14E‐08
37	Brandesma et al. 2019	COPD-Control	HDLBP	UP	1.9	4.64E‐08	3.37E‐06
8	Tu et al. 2013	COPD-Control	LEG1	UP	1.9	0.4
8	Tu et al. 2013	COPD-Control	ALDOC	UP	1.9	0.05
8	Tu et al. 2013	COPD-Control	PGAM1	UP	1.9	0.07
8	Tu et al. 2013	COPD-Control	LUM	UP	1.9	0
8	Tu et al. 2013	COPD-Control	PPIA	UP	1.9	0
30	Liu et al. 2020	COPD-Control	GSTA2	UP	1.89464
8	Tu et al. 2013	COPD-Control	SH3BGRL	UP	1.89	<0.01
5	Tu et al. 2013	COPD-Control	SH3L1	UP	1.89	0
	Sun et al. 2019	IF-AECOPD-Control	NLN	non-dep	1.88707	0.0551307
30	Liu et al. 2020	COPD-Control	CLDN18	UP	1.8858
8	Tu et al. 2013	COPD-Control	IDH1	UP	1.88	0.04
8	Tu et al. 2013	COPD-Control	MSLN	UP	1.88	0.03
5	Tu et al. 2013	COPD-Control	IDHC	UP	1.88	0.04
	Sun et al. 2019	IF-AECOPD-Control	FAU	non-dep	1.86765	0.162917
	Sun et al. 2019	F-AECOPD-Control	HLA-DR	UP	1.86591	0.0133844
45	Sun et al.2019	IF COPD-Control	IGFBP7	UP	1.85	0.06
30	Liu et al. 2020	COPD-Control	PRG2	UP	1.84625
45	Sun et al.2019	IF COPD-Control	LPP	UP	1.844	0.003
30	Liu et al. 2020	COPD-Control	ERAP2	UP	1.83451
7	Sun et al. 2019	COPD-Control	LPP	UP	1.83	0.003
30	Liu et al. 2020	COPD-Control	HLA-DQA1	UP	1.82391
29	Diao et al. 2017	COPD-Control	PLF4	UP	1.82	<0.05
14	Chen et al. 2011	stable COPD-Control	MCP-2	UP	1.8	<0.01
35	Titz et al. 2015	COPD-Control	ACTN4	UP	1.8	0.00225251
35	Titz et al. 2015	COPD-Control	TTR	UP	1.8	0.00242335
35	Titz et al. 2015	COPD-Control	S100A11	UP	1.8	0.00454541
35	Titz et al. 2015	COPD-Control	GSTP1	UP	1.8	0.00654309
35	Titz et al. 2015	COPD-Control	RHOA	UP	1.8	0.00841172
35	Titz et al. 2015	COPD-Control	FLNA	UP	1.8	0.00875519
35	Titz et al. 2015	COPD-Control	TMC4	UP	1.8	0.00887398
35	Titz et al. 2015	COPD-Control	HSPA5	UP	1.8	0.00985159
35	Titz et al. 2015	COPD-Control	CAPZA1	UP	1.8	0.00985159
35	Titz et al. 2015	COPD-Control	LACRT	UP	1.8	0.0105033
35	Titz et al. 2015	COPD-Control	WARS	UP	1.8	0.0111697
35	Titz et al. 2015	COPD-Control	LTA4H	UP	1.8	0.035321
35	Titz et al. 2015	COPD-Control	MYH9	UP	1.8	0.0370701
35	Titz et al. 2015	COPD-Control	PRDX6	UP	1.8	0.0376355
35	Titz et al. 2015	COPD-Control	SLC34A2	UP	1.8	0.0382854
35	Titz et al. 2015	COPD-Control	IGKC	UP	1.8	0.0411711
35	Titz et al. 2015	COPD-Control	IGHG4	UP	1.8	0.0412829
35	Titz et al. 2015	COPD-Control	CRISP3	UP	1.8	0.0427251
35	Titz et al. 2015	COPD-Control	VIM	UP	1.8	0.0478287
37	Brandesma et al. 2019	COPD-Control	NUDC	UP	1.8	5.88E‐06	0.00018
37	Brandesma et al. 2019	COPD-Control	NDUFS3	UP	1.8	0.000671	0.00766
37	Brandesma et al. 2019	COPD-Control	TMOD1	UP	1.8	0.001206	0.011612
37	Brandesma et al. 2019	COPD-Control	SDC1	UP	1.8	0.002148	0.017305
38	Brandesma et al. 2019	COPD-Control	CD59	UP	1.8	0.003009	0.021765
38	Brandesma et al. 2019	COPD-Control	PDAP1	UP	1.8	0.00371	0.024885
38	Brandesma et al. 2019	COPD-Control	RARS	UP	1.8	0.004369	0.028208
38	Brandesma et al. 2019	COPD-Control	NUCKS1	UP	1.8	0.005967	0.03547
38	Brandesma et al. 2019	COPD-Control	SH3KBP1	UP	1.8	0.007214	0.041011
38	Brandesma et al. 2019	COPD-Control	SCGB1A1	UP	1.8	0.008351	0.045419
38	Brandesma et al. 2019	COPD-Control	RUNX2	UP	1.8	0.000446	0.032333
38	Brandesma et al. 2019	COPD-Control	SULF2	UP	1.8	0.001049	0.048622
38	Brandesma et al. 2019	COPD-Control	PRC1	UP	1.8	0.001101	0.049854
38	Shahriary et al.2014	COPD-Control	GAPDH	UP	1.8	<0.05
38	Shahriary et al.2014	COPD-Control	GSTP1	UP	1.8	<0.05
38	Ishikawa et al. 2010	COPD-Control	HBA	UP	1.8	0.009
8	Tu et al. 2013	COPD-Control	MYH9	UP	1.8	0.1
8	Tu et al. 2013	COPD-Control	MSLN	UP	1.8	0.03
8	Verrills et al. 2011	COPD-Control	IGHA1	UP	1.8	<0.05
45	Diao et al. 2016	COPD-Control	PLF4	UP	1.8	<0.05
45	Sun et al.2019	IF COPD-Control	ACTB	UP	1.797	0.023
	Sun et al. 2019	IF-AECOPD-Control	COL2A1	non-dep	1.79107	0.252685
7	Sun et al. 2019	COPD-Control	ACTB	UP	1.79	0.023
8	Tu et al. 2013	COPD-Control	PRDX6	UP	1.79	<0.01
30	Liu et al. 2020	COPD-Control	AGER	UP	1.78405
45	Sun et al.2019	IF COPD-Control	SUSD2	UP	1.776	0.014
30	Liu et al. 2020	COPD-Control	SCN4B	UP	1.77084
7	Sun et al. 2019	COPD-Control	SUSD2	UP	1.77	0.014
5	Tu et al. 2013	COPD-Control	ARPC5	UP	1.77	0.36
	Sun et al. 2019	IF-AECOPD-Control	H1-2	non-dep	1.75488	0.0690566
45	Sun et al.2019	IF COPD-Control	AMY1A	UP	1.751	0.619
8	Tu et al. 2013	COPD-Control	DBI	UP	1.75	<0.01
38	Shahriary et al.2014	COPD-Control	SOD	UP	1.75	<0.05
	Sun et al. 2019	IF-AECOPD-Control	CXCL17	non-dep	1.74334	0.361259
8	Tu et al. 2013	COPD-Control	TAGLN2	UP	1.74	<0.01
30	Liu et al. 2020	COPD-Control	HLA-DRB3	UP	1.73919
	Sun et al. 2019	IF-AECOPD-Control	COL3A1	non-dep	1.72894	0.256789
30	Liu et al. 2020	COPD-Control	PTMS	UP	1.72248
5	Tu et al. 2013	COPD-Control	ACTN4	UP	1.72	0.2
8	Tu et al. 2013	COPD-Control	KRT9	UP	1.71	0.04
30	Liu et al. 2020	COPD-Control	SLC6A4	UP	1.70135
8	Tu et al. 2013	COPD-Control	ENO2	UP	1.7	<0.01
14	Chen et al. 2011	stable COPD-Control	LIGHT	UP	1.7	<0.01
14	Chen et al. 2011	AE COPD-Control	MCP-3	UP	1.7	<0.05
14	Chen et al. 2011	AE COPD-Control	MPIF-1	UP	1.7	<0.05
33	Kohler et al. 2012	COPD-Control	PSM6A	UP	1.7
35	Titz et al. 2015	COPD-Control	IGHG2	UP	1.7	2.00053e-07
35	Titz et al. 2015	COPD-Control	SERPINF1	UP	1.7	5.78599e-06
35	Titz et al. 2015	COPD-Control	MUC1	UP	1.7	6.85074e-06
35	Titz et al. 2015	COPD-Control	RNASE4	UP	1.7	3.67868e-05
35	Titz et al. 2015	COPD-Control	PRH1	UP	1.7	6.10125e-05
35	Titz et al. 2015	COPD-Control	S100A12	UP	1.7	6.10125e-05
35	Titz et al. 2015	COPD-Control	MUC5B	UP	1.7	0.000285337
35	Titz et al. 2015	COPD-Control	S100A9	UP	1.7	0.000522237
35	Titz et al. 2015	COPD-Control	ATM	UP	1.7	0.000541249
35	Titz et al. 2015	COPD-Control	IGFBP7	UP	1.7	0.000946162
35	Titz et al. 2015	COPD-Control	HP	UP	1.7	0.00113503
35	Titz et al. 2015	COPD-Control	PKM	UP	1.7	0.00160308
35	Titz et al. 2015	COPD-Control	BASP1	UP	1.7	0.00259771
35	Titz et al. 2015	COPD-Control	ACTN1	UP	1.7	0.00378706
35	Titz et al. 2015	COPD-Control	TCN1	UP	1.7	0.00445748
35	Titz et al. 2015	COPD-Control	SCGB2A1	UP	1.7	0.00458523
35	Titz et al. 2015	COPD-Control	SPRR3	UP	1.7	0.00481314
35	Titz et al. 2015	COPD-Control	PDCD6IP	UP	1.7	0.00532979
35	Titz et al. 2015	COPD-Control	KRT1	UP	1.7	0.00568188
35	Titz et al. 2015	COPD-Control	ARPC2	UP	1.7	0.00891567
35	Titz et al. 2015	COPD-Control	LCP1	UP	1.7	0.00982814
35	Titz et al. 2015	COPD-Control	S100A4	UP	1.7	0.0105856
35	Titz et al. 2015	COPD-Control	CTSG	UP	1.7	0.0115801
35	Titz et al. 2015	COPD-Control	LCN2	UP	1.7	0.0122002
35	Titz et al. 2015	COPD-Control	TSPAN1	UP	1.7	0.0149755
35	Titz et al. 2015	COPD-Control	ALDH3B1	UP	1.7	0.0166125
35	Titz et al. 2015	COPD-Control	ANXA3	UP	1.7	0.0175184
35	Titz et al. 2015	COPD-Control	SDCBP	UP	1.7	0.0181285
35	Titz et al. 2015	COPD-Control	KLK10	UP	1.7	0.0216066
35	Titz et al. 2015	COPD-Control	PRSS1	UP	1.7	0.022868
35	Titz et al. 2015	COPD-Control	TIMM50	UP	1.7	0.0252242
35	Titz et al. 2015	COPD-Control	HIST1H1E	UP	1.7	0.0328944
35	Titz et al. 2015	COPD-Control	GANAB	UP	1.7	0.0376355
35	Titz et al. 2015	COPD-Control	CORO1A	UP	1.7	0.0466159
37	Brandesma et al. 2019	COPD-Control	SERBP1	UP	1.7	3.54E‐05	0.000728
37	Brandesma et al. 2019	COPD-Control	PSMD1	UP	1.7	5.67E‐05	0.00104
37	Brandesma et al. 2019	COPD-Control	COPB2	UP	1.7	6.29E‐05	0.001141
37	Brandesma et al. 2019	COPD-Control	FKBP3	UP	1.7	0.000147	0.002481
37	Brandesma et al. 2019	COPD-Control	EPB41L1	UP	1.7	0.00219	0.017483
38	Brandesma et al. 2019	COPD-Control	CPPED1	UP	1.7	0.003341	0.023131
38	Brandesma et al. 2019	COPD-Control	SWAP70	UP	1.7	0.003384	0.023331
38	Brandesma et al. 2019	COPD-Control	C1QBP	UP	1.7	0.004029	0.026511
38	Brandesma et al. 2019	COPD-Control	MTDH	UP	1.7	0.005323	0.032659
38	Brandesma et al. 2019	COPD-Control	AEBP1	UP	1.7	0.001051	0.048622
5	Tu et al. 2013	COPD-Control	AMY1	UP	1.7	0.3
8	Tu et al. 2013	COPD-Control	ACBP	UP	1.7	0
8	Tu et al. 2013	COPD-Control	ENOG	UP	1.7	0
8	Tu et al. 2013	COPD-Control	ODB2	UP	1.7	0.3
8	Tu et al. 2013	COPD-Control	PRDX6	UP	1.7	0.01
8	Tu et al. 2013	COPD-Control	BLVRB	UP	1.7	0.1
8	Tu et al. 2013	COPD-Control	K1C9	UP	1.7	0.04
8	Tu et al. 2013	COPD-Control	SYG	UP	1.7	0.5
8	Tu et al. 2013	COPD-Control	DHB4	UP	1.7	0.8
8	Tu et al. 2013	COPD-Control	TPM4	UP	1.7	0.2
30	Liu et al. 2020	COPD-Control	HNMT	UP	1.69778
30	Liu et al. 2020	COPD-Control	CCRL2	UP	1.69436
5	Tu et al. 2013	COPD-Control	TIMP1	UP	1.69	0.2
8	Tu et al. 2013	COPD-Control	MDH1	UP	1.68	0.02
5	Tu et al. 2013	COPD-Control	CAH2	UP	1.68	0.21
8	Tu et al. 2013	COPD-Control	MDHC	UP	1.68	0.02
45	Sun et al.2019	IF COPD-Control	SOD2	UP	1.679	0.43
45	Sun et al.2019	IF COPD-Control	FGFR4	UP	1.678	0.03
30	Liu et al. 2020	COPD-Control	IGHG2	UP	1.67163
7	Sun et al. 2019	COPD-Control	FGFR4	UP	1.67	0.03
10	Tan et al. 2019	Acute COPD-Control	LRG1	UP	1.67	0.009
45	Sun et al.2019	IF COPD-Control	CALML5	UP	1.669	0.305
10	Tan et al. 2019	Acute COPD-Control	APOE	UP	1.66	0.016
	Sun et al. 2019	IF-AECOPD-Control	CROP	non-dep	1.65719	0.182479
	Sun et al. 2019	IF-AECOPD-Control	H2BU1	non-dep	1.65618	0.115991
	Sun et al. 2019	IF-AECOPD-Control	NOLC1	UP	1.65434	0.00138715
30	Liu et al. 2020	COPD-Control	IGHG4	UP	1.65098
8	Tu et al. 2013	COPD-Control	KRT1	UP	1.65	<0.01
8	Tu et al. 2013	COPD-Control	UBE2N	UP	1.65	<0.01
	Sun et al. 2019	IF-AECOPD-Control	DNASE1L3	non-dep	1.64939	0.358468
30	Liu et al. 2020	COPD-Control	SERPINB3	UP	1.64882
	Sun et al. 2019	F-AECOPD-Control	DQA1	UP	1.64882	0.0024804
30	Liu et al. 2020	COPD-Control	TF	UP	1.63942
30	Liu et al. 2020	COPD-Control	MARCKSL1	UP	1.6366
30	Liu et al. 2020	COPD-Control	CP	UP	1.63531
45	Sun et al.2019	IF COPD-Control	PIGR	UP	1.63	0.51
30	Liu et al. 2020	COPD-Control	AFM	UP	1.62807
10	Tan et al. 2019	Acute COPD-Control	C9	UP	1.62	0.001
	Sun et al. 2019	IF-AECOPD-Control	SLPI	non-dep	1.61617	0.41571
45	Sun et al.2019	IF COPD-Control	NR1H3	UP	1.611	0.53
8	Tu et al. 2013	COPD-Control	ENO1	UP	1.61	<0.01
29	Diao et al. 2017	COPD-Control	THGB	UP	1.61	<0.05
45	Sun et al.2019	IF COPD-Control	TTN	UP	1.609	0.131
30	Liu et al. 2020	COPD-Control	RNASE3	UP	1.60404
30	Liu et al. 2020	COPD-Control	THOP1	UP	1.60396
	Sun et al. 2019	IF-AECOPD-Control	H1-4	non-dep	1.60352	0.124817
	Sun et al. 2019	F-AECOPD-Control	F5-20	non-dep	1.60171	0.422859
30	Liu et al. 2020	COPD-Control	TRMT112	UP	1.60058
8	Tu et al. 2013	COPD-Control	FBP1	UP	1.6	0.02
14	Chen et al. 2011	AE COPD-Control	HCC-4	UP	1.6	<0.05
14	Chen et al. 2011	AE COPD-Control	OPN	UP	1.6	<0.01
14	Chen et al. 2011	stable COPD-Control	IL-18Bpa	UP	1.6	<0.01
32	Kohler et al. 2012	COPD-Control	ATP5MC3	UP	1.6
	Kohler et al. 2012	COPD-Control	HSPD1	UP	1.6
35	Titz et al. 2015	COPD-Control	CTSS	UP	1.6	6.59132e-08
35	Titz et al. 2015	COPD-Control	HRG	UP	1.6	3.48288e-07
35	Titz et al. 2015	COPD-Control	SFTPB	UP	1.6	1.06539e-06
35	Titz et al. 2015	COPD-Control	FGA	UP	1.6	2.40861e-06
35	Titz et al. 2015	COPD-Control	MUC5AC	UP	1.6	5.10557e-06
35	Titz et al. 2015	COPD-Control	BAIAP2	UP	1.6	1.47774e-05
35	Titz et al. 2015	COPD-Control	AQP5	UP	1.6	1.53588e-05
35	Titz et al. 2015	COPD-Control	CAMP	UP	1.6	2.67479e-05
35	Titz et al. 2015	COPD-Control	AZGP1	UP	1.6	0.000108383
35	Titz et al. 2015	COPD-Control	IGHG1	UP	1.6	0.000119266
35	Titz et al. 2015	COPD-Control	CNDP1	UP	1.6	0.000129871
35	Titz et al. 2015	COPD-Control	S100A8	UP	1.6	0.000135677
35	Titz et al. 2015	COPD-Control	FMO3	UP	1.6	0.000136514
35	Titz et al. 2015	COPD-Control	RNF213	UP	1.6	0.000187995
35	Titz et al. 2015	COPD-Control	IGFBP2	UP	1.6	0.000204193
35	Titz et al. 2015	COPD-Control	ANPEP	UP	1.6	0.000230334
35	Titz et al. 2015	COPD-Control	HIST1H3A	UP	1.6	0.000307164
35	Titz et al. 2015	COPD-Control	NQO1	UP	1.6	0.000328417
35	Titz et al. 2015	COPD-Control	KLK1	UP	1.6	0.00127872
35	Titz et al. 2015	COPD-Control	FABP4	UP	1.6	0.00160308
35	Titz et al. 2015	COPD-Control	LYZ	UP	1.6	0.00183092
35	Titz et al. 2015	COPD-Control	HIST1H4A	UP	1.6	0.00226824
35	Titz et al. 2015	COPD-Control	PIP	UP	1.6	0.00257177
35	Titz et al. 2015	COPD-Control	KRT8	UP	1.6	0.00259771
35	Titz et al. 2015	COPD-Control	POTEJ	UP	1.6	0.0106555
35	Titz et al. 2015	COPD-Control	SLPI	UP	1.6	0.0137603
35	Titz et al. 2015	COPD-Control	PLTP	UP	1.6	0.0352396
35	Titz et al. 2015	COPD-Control	PIGR	UP	1.6	0.0370701
35	Titz et al. 2015	COPD-Control	GAPDH	UP	1.6	0.0393122
37	Brandesma et al. 2019	COPD-Control	HEBP2	UP	1.6	1.27E‐05	0.000327
37	Brandesma et al. 2019	COPD-Control	FBLN2	UP	1.6	8.22E‐05	0.001475
37	Brandesma et al. 2019	COPD-Control	EPS15L1	UP	1.6	0.000437	0.005666
37	Brandesma et al. 2019	COPD-Control	C5	UP	1.6	0.00048	0.006089
37	Brandesma et al. 2019	COPD-Control	ANP32E	UP	1.6	0.000582	0.006973
37	Brandesma et al. 2019	COPD-Control	HIST1H1B	UP	1.6	0.000743	0.008216
37	Brandesma et al. 2019	COPD-Control	CKAP4	UP	1.6	0.001315	0.012322
37	Brandesma et al. 2019	COPD-Control	CIRBP	UP	1.6	0.001863	0.015747
37	Brandesma et al. 2019	COPD-Control	OXR1	UP	1.6	0.002596	0.019719
38	Brandesma et al. 2019	COPD-Control	PTGES3	UP	1.6	0.0031	0.021993
38	Brandesma et al. 2019	COPD-Control	DBN1	UP	1.6	0.003461	0.023606
38	Brandesma et al. 2019	COPD-Control	NARS	UP	1.6	0.005804	0.034984
38	Brandesma et al. 2019	COPD-Control	MESDC2	UP	1.6	0.006089	0.035916
38	Brandesma et al. 2019	COPD-Control	SLK	UP	1.6	0.006125	0.035916
38	Brandesma et al. 2019	COPD-Control	FLNB	UP	1.6	0.008389	0.045481
5	Tu et al. 2013	COPD-Control	K2C1	UP	1.6	0
5	Tu et al. 2013	COPD-Control	S100A8	UP	1.6	1
8	Tu et al. 2013	COPD-Control	ENOA	UP	1.6	0
8	Tu et al. 2013	COPD-Control	PZP	UP	1.6	0.1
8	Tu et al. 2013	COPD-Control	GLRX1	UP	1.6	0.3
8	Tu et al. 2013	COPD-Control	6PGD	UP	1.6	0.7
8	Tu et al. 2013	COPD-Control	UBE2N	UP	1.6	0
8	Tu et al. 2013	COPD-Control	YBOX1	UP	1.6	0.6
8	Tu et al. 2013	COPD-Control	WFDC2	UP	1.6	0.7
8	Tu et al. 2013	COPD-Control	TWF2	UP	1.6	0.4
8	Sun et al.2019	IF COPD-Control	NOLC1	UP	1.6	0.001387
45	Diao et al. 2016	COPD-Control	THBG	UP	1.6	<0.05
45	Sun et al.2019	IF COPD-Control	YBX1	UP	1.599	0.077
	Sun et al. 2019	F-AECOPD-Control	NOLC1	UP	1.59396	0.00742195
30	Liu et al. 2020	COPD-Control	ALB	UP	1.59222
30	Liu et al. 2020	COPD-Control	CALCRL	UP	1.59222
30	Liu et al. 2020	COPD-Control	TMSB4X	UP	1.59182
10	Tan et al. 2019	Acute COPD-Control	ITIH3	UP	1.59	0.007
21	Verrills et al. 2011	COPD-Control	HP	UP	1.59	0.002
29	Diao et al. 2017	COPD-Control	AIAG2	UP	1.59	<0.05
	Sun et al. 2019	IF-AECOPD-Control	CROCC	non-dep	1.58362	0.103704
	Sun et al. 2019	IF-AECOPD-Control	ATP5ME	non-dep	1.58244	0.0543766
	Sun et al. 2019	IF-AECOPD-Control	MUC5B	non-dep	1.58023	0.221079
45	Sun et al.2019	IF COPD-Control	KRT14	UP	1.579	0.502
30	Liu et al. 2020	COPD-Control	APOA2	UP	1.57754
30	Liu et al. 2020	COPD-Control	CTSD	UP	1.57182
30	Liu et al. 2020	COPD-Control	FCRL5	UP	1.57182
30	Liu et al. 2020	COPD-Control	ACE	UP	1.56973
30	Liu et al. 2020	COPD-Control	HP	UP	1.56936
30	Liu et al. 2020	COPD-Control	HBG1	UP	1.56936
8	Tu et al. 2013	COPD-Control	ACTB	UP	1.56	<0.01
8	Tu et al. 2013	COPD-Control	CFL1	UP	1.56	<0.01
30	Liu et al. 2020	COPD-Control	GZMA	UP	1.55912
30	Liu et al. 2020	COPD-Control	CPA3	UP	1.55622
45	Sun et al.2019	IF COPD-Control	SAFB	UP	1.556	0.051
	Sun et al. 2019	IF-AECOPD-Control	COL23A1	non-dep	1.55516	0.210998
45	Sun et al.2019	IF COPD-Control	WIPF1	UP	1.554	0.149
30	Liu et al. 2020	COPD-Control	EDNRB	UP	1.5539
	Sun et al. 2019	IF-AECOPD-Control	CALD1	non-dep	1.55003	0.199621
45	Sun et al.2019	IF COPD-Control	ALDOA	UP	1.548	0.331
	Sun et al. 2019	IF-AECOPD-Control	COL16A1	non-dep	1.54487	0.296599
30	Liu et al. 2020	COPD-Control	CXADR	UP	1.54443
30	Liu et al. 2020	COPD-Control	MFAP4	UP	1.54358
	Sun et al. 2019	IF-AECOPD-Control	RRP9	UP	1.54335	0.000607374
45	Sun et al.2019	IF COPD-Control	BTN2A2	UP	1.542	0.714
30	Liu et al. 2020	COPD-Control	HLA-DRB4	UP	1.53913
45	Sun et al.2019	IF COPD-Control	RPS9	UP	1.537	0.135
45	Sun et al.2019	IF COPD-Control	ZFAT	UP	1.535	0.147
	Sun et al. 2019	IF-AECOPD-Control	RPL37A	non-dep	1.53279	0.317506
30	Liu et al. 2020	COPD-Control	GNG11	UP	1.53034
30	Liu et al. 2020	COPD-Control	ALOX15	UP	1.52608
45	Sun et al.2019	IF COPD-Control	KRT1	UP	1.519	0.558
30	Liu et al. 2020	COPD-Control	CELSR1	UP	1.51417
30	Liu et al. 2020	COPD-Control	PCDH12	UP	1.51369
	Sun et al. 2019	F-AECOPD-Control	FGG	non-dep	1.51344	0.363466
30	Liu et al. 2020	COPD-Control	HAX1	UP	1.51267
	Sun et al. 2019	F-AECOPD-Control	DRD2	non-dep	1.51175	0.251089
	Sun et al. 2019	F-AECOPD-Control	V-lambda-3	non-dep	1.51135	0.201152
21	Verrills et al. 2011	COPD-Control	FGB	UP	1.51	0
45	Sun et al.2019	IF COPD-Control	IGHG2	UP	1.506	0.537
30	Liu et al. 2020	COPD-Control	BANF1	UP	1.50129
6	Nicholas et al. 2010	COPD-Control	LCN1	UP	1.5	0.02
14	Chen et al. 2011	AE COPD-Control	HCC-1	UP	1.5	<0.05
14	Chen et al. 2011	stable COPD-Control	HCC-4	UP	1.5	<0.01
14	Chen et al. 2011	stable COPD-Control	IP-10	UP	1.5	<0.01
	Kohler et al. 2012	COPD-Control	AEBP1	UP	1.5
34	Titz et al. 2015	COPD-Control	MSLN	UP	1.5	3.23736e-09
35	Titz et al. 2015	COPD-Control	AFM	UP	1.5	2.27236e-07
35	Titz et al. 2015	COPD-Control	APOA2	UP	1.5	3.08233e-07
35	Titz et al. 2015	COPD-Control	APOB	UP	1.5	4.49481e-07
35	Titz et al. 2015	COPD-Control	TXN	UP	1.5	1.55528e-06
35	Titz et al. 2015	COPD-Control	IGHM	UP	1.5	3.32161e-06
35	Titz et al. 2015	COPD-Control	ST6GALNAC1	UP	1.5	3.9045e-06
35	Titz et al. 2015	COPD-Control	FN1	UP	1.5	1.22267e-05
35	Titz et al. 2015	COPD-Control	VTN	UP	1.5	2.75593e-05
35	Titz et al. 2015	COPD-Control	ELANE	UP	1.5	0.000108383
35	Titz et al. 2015	COPD-Control	PRDX1	UP	1.5	0.000593798
35	Titz et al. 2015	COPD-Control	RAB10	UP	1.5	0.00654309
35	Titz et al. 2015	COPD-Control	APOA4	UP	1.5	0.00859212
37	Brandesma et al. 2019	COPD-Control	SSB	UP	1.5	4.04E‐08	3.18E‐06
37	Brandesma et al. 2019	COPD-Control	HSPA4	UP	1.5	1.76E‐05	0.000415
37	Brandesma et al. 2019	COPD-Control	COL14A1	UP	1.5	0.000162	0.002604
37	Brandesma et al. 2019	COPD-Control	NDUFS4	UP	1.5	0.000688	0.007784
37	Brandesma et al. 2019	COPD-Control	MFAP4	UP	1.5	0.000731	0.008126
37	Brandesma et al. 2019	COPD-Control	DBI	UP	1.5	0.00176	0.015025
37	Brandesma et al. 2019	COPD-Control	SNRPD2	UP	1.5	0.001945	0.016278
38	Brandesma et al. 2019	COPD-Control	CSTB	UP	1.5	0.003606	0.024285
38	Brandesma et al. 2019	COPD-Control	ETF1	UP	1.5	0.004078	0.026734
38	Brandesma et al. 2019	COPD-Control	MTPN	UP	1.5	0.004154	0.027125
38	Brandesma et al. 2019	COPD-Control	SBDS	UP	1.5	0.005907	0.035336
38	Brandesma et al. 2019	COPD-Control	UCHL3	UP	1.5	0.006404	0.037176
38	Brandesma et al. 2019	COPD-Control	NASP	UP	1.5	0.008112	0.044395
38	Shahriary et al.2014	COPD-Control	PDI	UP	1.5	<0.05
5	Tu et al. 2013	COPD-Control	AMYP	UP	1.5	0.3
8	Tu et al. 2013	COPD-Control	HEXB	UP	1.5	0.2
8	Tu et al. 2013	COPD-Control	ITIH2	UP	1.5	0.9
8	Tu et al. 2013	COPD-Control	COF1	UP	1.5	0
8	Tu et al. 2013	COPD-Control	COR1A	UP	1.5	0.7
8	Tu et al. 2013	COPD-Control	PRDX2	UP	1.5	1
8	Tu et al. 2013	COPD-Control	GDIB	UP	1.5	0.2
8	Tu et al. 2013	COPD-Control	ANX11	UP	1.5	0.7
8	Tu et al. 2013	COPD-Control	ACTB	UP	1.5	0
8	Tu et al. 2013	COPD-Control	LGUL	UP	1.5	0.3
8	Tu et al. 2013	COPD-Control	COR1C	UP	1.5	0.3
8	Tu et al. 2013	COPD-Control	TLN1	UP	1.5	0.3
8	Verrills et al. 2011	COPD-Control	FGB	UP	1.5	<0.05
8	Verrills et al. 2011	COPD-Control	SERPINF2	UP	1.5	<0.05
8	Sun et al.2019	IF COPD-Control	RRP9	UP	1.5	0.000607
45	Sun et al.2019	IF COPD-Control	IGKC	UP	1.5	0.388
45	Diao et al. 2016	COPD-Control	AIAG2	UP	1.5	<0.05
	Sun et al. 2019	F-AECOPD-Control	FGL2	non-dep	1.48845	0.161054
21	Verrills et al. 2011	COPD-Control	FGG	UP	1.48	0.04
45	Sun et al.2019	IF COPD-Control	LYZ	UP	1.474	0.32
10	Tan et al. 2019	stable COPD-Control	C9	UP	1.47	0.005
10	Tan et al. 2019	Acute COPD-Control	SERPINA3	UP	1.46	0.003
	Sun et al. 2019	F-AECOPD-Control	FLJ00382	non-dep	1.45755	0.464606
	Sun et al. 2019	IF-AECOPD-Control	RPL37	non-dep	1.45392	0.39197
10	Tan et al. 2019	stable COPD-Control	LRG1	UP	1.45	0.035
	Sun et al. 2019	IF-AECOPD-Control	RPS14	non-dep	1.449	0.170501
	Sun et al. 2019	IF-AECOPD-Control	LPP	non-dep	1.43654	0.0609917
45	Sun et al.2019	IF COPD-Control	PRX	UP	1.435	0.189
	Sun et al. 2019	IF-AECOPD-Control	CRB1	non-dep	1.43189	0.4804
29	Diao et al. 2017	COPD-Control	HPTR	UP	1.43	<0.05
	Sun et al. 2019	F-AECOPD-Control	DNASE1L3	non-dep	1.42478	0.186948
45	Sun et al.2019	IF COPD-Control	COTL1	UP	1.423	0.24
	Sun et al. 2019	F-AECOPD-Control	ASCC3	non-dep	1.42249	0.263076
45	Sun et al.2019	IF COPD-Control	SH3KBP1	UP	1.422	0.032
	Sun et al. 2019	F-AECOPD-Control	SPNS1	non-dep	1.41911	0.287537
45	Sun et al.2019	IF COPD-Control	RPL23A	UP	1.41	0.209
	Sun et al. 2019	IF-AECOPD-Control	COL1A1	non-dep	1.40999	0.24852
6	Nicholas et al. 2010	COPD-Control	TTR	UP	1.4	0.02
14	Chen et al. 2011	AE COPD-Control	MIP-3b	UP	1.4	>0.05
14	Chen et al. 2011	stable COPD-Control	IL-28	UP	1.4	<0.01
14	Chen et al. 2011	AE COPD-Control	MCP-2	UP	1.4	<0.01
32	Kohler et al. 2012	COPD-Control	GAA	UP	1.4
32	Kohler et al. 2012	COPD-Control	ATP1A1	UP	1.4
34	Titz et al. 2015	COPD-Control	WFDC2	UP	1.4	3.11059e-09
35	Titz et al. 2015	COPD-Control	AGT	UP	1.4	3.47184e-07
35	Titz et al. 2015	COPD-Control	APOA1	UP	1.4	4.92077e-07
35	Titz et al. 2015	COPD-Control	PSAP	UP	1.4	4.92077e-07
35	Titz et al. 2015	COPD-Control	KNG1	UP	1.4	9.87144e-07
35	Titz et al. 2015	COPD-Control	PSG5	UP	1.4	0.000161299
37	Brandesma et al. 2019	COPD-Control	AKAP12	UP	1.4	6.52E‐07	3.12E‐05
37	Brandesma et al. 2019	COPD-Control	MARCKS	UP	1.4	5.24E‐05	0.000987
37	Brandesma et al. 2019	COPD-Control	SYNCRIP	UP	1.4	0.000163	0.002604
37	Brandesma et al. 2019	COPD-Control	RRBP1	UP	1.4	0.000556	0.006705
37	Brandesma et al. 2019	COPD-Control	TPD52L2	UP	1.4	0.001313	0.012322
37	Brandesma et al. 2019	COPD-Control	HNRNPDL	UP	1.4	0.001537	0.013592
38	Brandesma et al. 2019	COPD-Control	NAP1L1	UP	1.4	0.0036	0.024285
38	Brandesma et al. 2019	COPD-Control	KTN1	UP	1.4	0.005114	0.031831
38	Brandesma et al. 2019	COPD-Control	COPA	UP	1.4	0.009427	0.049834
38	Ishikawa et al. 2010	COPD-Control	HBB	UP	1.4
8	Sun et al.2019	IF COPD-Control	POLR2J3	UP	1.4	0.02
8	Sun et al.2019	IF COPD-Control	MYL7	UP	1.4	0.04
45	Diao et al. 2016	COPD-Control	HPTR	UP	1.4	<0.05
	Sun et al. 2019	IF-AECOPD-Control	POSTN	non-dep	1.39687	0.181332
	Sun et al. 2019	F-AECOPD-Control	COL2A1	non-dep	1.39265	0.259982
10	Tan et al. 2019	stable COPD-Control	ITIH3	UP	1.39	0.063
29	Diao et al. 2017	COPD-Control	AIAC	UP	1.39	<0.05
45	Sun et al.2019	IF COPD-Control	SHKBP1	UP	1.39	0.529
	Sun et al. 2019	F-AECOPD-Control	IGHV3-49	non-dep	1.38935	0.287701
	Sun et al. 2019	IF-AECOPD-Control	H1-3	non-dep	1.38916	0.0661841
45	Sun et al.2019	IF COPD-Control	FXR2	UP	1.387	0.189
45	Sun et al.2019	IF COPD-Control	HSPE1	UP	1.385	0.199
45	Sun et al.2019	IF COPD-Control	COL14A1	UP	1.385	0.074
	Sun et al. 2019	IF-AECOPD-Control	COL1A2	non-dep	1.38189	0.271118
	Sun et al. 2019	IF-AECOPD-Control	H1-0	non-dep	1.37946	0.1005
	Sun et al. 2019	IF-AECOPD-Control	CRIP1	non-dep	1.37885	0.120736
	Sun et al. 2019	IF-AECOPD-Control	SRRM1	non-dep	1.37732	0.159247
	Sun et al. 2019	F-AECOPD-Control	CXCL12	UP	1.37723	0.0140808
45	Sun et al.2019	IF COPD-Control	TLDC1	UP	1.376	0.493
	Sun et al. 2019	F-AECOPD-Control	SLPI	non-dep	1.37554	0.450621
	Sun et al. 2019	F-AECOPD-Control	CMA1	non-dep	1.37465	0.28512
	Sun et al. 2019	F-AECOPD-Control	ATP5ME	UP	1.37233	0.0492629
28	Ohlmeier et al. 2016	Control-COPD III-IV	SELENBP1	UP	1.37	>0.05
45	Sun et al.2019	IF COPD-Control	RALYL	UP	1.37	0.541
	Sun et al. 2019	F-AECOPD-Control	RPL14	non-dep	1.36929	0.219655
45	Sun et al.2019	IF COPD-Control	LTBP2	UP	1.369	0.493
2	Loi et al. 2017	COPD group I-Control	RETN	UP	1.36	<0.01
2	Loi et al. 2017	COPD groupII-Control	RETN	UP	1.36	<0.05
	Sun et al. 2019	IF-AECOPD-Control	SLTM	UP	1.35645	0.0309164
45	Sun et al.2019	IF COPD-Control	PDIA3	UP	1.355	0.312
	Sun et al. 2019	F-AECOPD-Control	FBN1	non-dep	1.35491	0.235473
45	Sun et al.2019	IF COPD-Control	GRN	UP	1.353	0.139
	Sun et al. 2019	IF-AECOPD-Control	COL1A1	non-dep	1.35257	0.210973
45	Sun et al.2019	IF COPD-Control	CSRP1	UP	1.347	0.416
45	Sun et al.2019	IF COPD-Control	COL1A2	UP	1.347	0.232
	Sun et al. 2019	F-AECOPD-Control	APOE	non-dep	1.34653	0.524801
	Sun et al. 2019	F-AECOPD-Control	BGN	non-dep	1.34561	0.0620911
21	Verrills et al. 2011	COPD-Control	CFH	UP	1.34	0.02
28	Ohlmeier et al. 2016	Control-COPD I-II	SELENBP1	UP	1.33	>0.05
	Sun et al. 2019	F-AECOPD-Control	CCN5	non-dep	1.32519	0.203166
	Sun et al. 2019	IF-AECOPD-Control	COL8A1	non-dep	1.32448	0.30368
	Sun et al. 2019	IF-AECOPD-Control	SPATA18	non-dep	1.32146	0.159203
	Sun et al. 2019	IF-AECOPD-Control	FBN1	non-dep	1.32123	0.380477
	Sun et al. 2019	IF-AECOPD-Control	SCGB1A1	non-dep	1.31971	0.462102
45	Sun et al.2019	IF COPD-Control	AHNAK	UP	1.317	0.034
	Sun et al. 2019	IF-AECOPD-Control	MACROH2A2	non-dep	1.31614	0.12288
45	Sun et al.2019	IF COPD-Control	MECP2	UP	1.313	0.033
	Sun et al. 2019	IF-AECOPD-Control	RPS15	non-dep	1.31215	0.0711776
	Sun et al. 2019	IF-AECOPD-Control	CCN5	non-dep	1.31174	0.346593
	Sun et al. 2019	IF-AECOPD-Control	F5-20	non-dep	1.31154	0.359563
	Sun et al. 2019	IF-AECOPD-Control	RPS24	non-dep	1.3106	0.103494
	Sun et al. 2019	IF-AECOPD-Control	SCGB3A1	non-dep	1.30985	0.338131
	Sun et al. 2019	F-AECOPD-Control	DQ-A1	non-dep	1.30781	0.600655
	Sun et al. 2019	F-AECOPD-Control	SEPTIN1	non-dep	1.30659	0.233017
	Sun et al. 2019	F-AECOPD-Control	LECT2	UP	1.30301	0.00484823
45	Sun et al.2019	IF COPD-Control	LMNA	UP	1.302	0.623
	Sun et al. 2019	F-AECOPD-Control	TIMP3	UP	1.30088	0.0459695
14	Chen et al. 2011	stable COPD-Control	MDS	UP	1.3	<0.01
14	Chen et al. 2011	stable COPD-Control	IL-19	UP	1.3	<0.01
32	Kohler et al. 2012	Control-COPD	LTA4H	UP	1.3
37	Brandesma et al. 2019	COPD-Control	PDIA4	UP	1.3	1.75E‐05	0.000415
37	Brandesma et al. 2019	COPD-Control	CKB	UP	1.3	0.000214	0.003067
37	Brandesma et al. 2019	COPD-Control	PPA1	UP	1.3	0.00033	0.004407
38	Brandesma et al. 2019	COPD-Control	HSPA9	UP	1.3	0.003045	0.021874
38	Brandesma et al. 2019	COPD-Control	SRSF1	UP	1.3	0.003827	0.025478
38	Brandesma et al. 2019	COPD-Control	BASP1	UP	1.3	0.004455	0.028552
38	Brandesma et al. 2019	COPD-Control	NACA	UP	1.3	0.006149	0.035938
38	Brandesma et al. 2019	COPD-Control	CRK	UP	1.3	0.00868	0.046765
8	Verrills et al. 2011	COPD-Control	HP	UP	1.3	>0.05
8	Verrills et al. 2011	COPD-Control	CFH	UP	1.3	>0.05
45	Diao et al. 2016	COPD-Control	A1AC	UP	1.3	<0.05
46	Diao et al. 2016	GOLD IV-Control	SERPINA7	UP	1.3	<0.01
46	Diao et al. 2016	GOLD IV-Control	FG	UP	1.3	<0.01
45	Sun et al.2019	IF COPD-Control	YBX3	UP	1.298	0.469
	Sun et al. 2019	F-AECOPD-Control	CHMP6	non-dep	1.29725	0.333185
45	Sun et al.2019	IF COPD-Control	SRP72	UP	1.297	0.364
	Sun et al. 2019	F-AECOPD-Control	COL23A1	non-dep	1.29624	0.205595
	Sun et al. 2019	F-AECOPD-Control	COL6A6	non-dep	1.29622	0.0520327
	Sun et al. 2019	IF-AECOPD-Control	SBSPON	non-dep	1.29544	0.607819
	Sun et al. 2019	IF-AECOPD-Control	RPL23A	non-dep	1.29226	0.0923056
	Sun et al. 2019	IF-AECOPD-Control	H2AC20	non-dep	1.29191	0.347872
	Sun et al. 2019	IF-AECOPD-Control	INMT	non-dep	1.29144	0.173956
29	Diao et al. 2017	COPD-Control	SERPING1	UP	1.29	<0.05
	Liu et al. 2020	COPD-Control	NTM	UP	1.289
	Sun et al. 2019	IF-AECOPD-Control	IFNL3	non-dep	1.28843	0.316021
	Liu et al. 2020	COPD-Control	PRF1	UP	1.288
	Liu et al. 2020	COPD-Control	EPX	UP	1.288
	Liu et al. 2020	COPD-Control	GSTA2	UP	1.287
	Liu et al. 2020	COPD-Control	HLA-A	UP	1.287
	Sun et al. 2019	IF-AECOPD-Control	CAST	UP	1.28652	0.00490599
	Sun et al. 2019	IF-AECOPD-Control	ATP5F1E	non-dep	1.28617	0.329003
	Liu et al. 2020	COPD-Control	CLDN18	UP	1.286
	Sun et al. 2019	IF-AECOPD-Control	PSIP1	non-dep	1.28599	0.0729313
	Sun et al. 2019	F-AECOPD-Control	PODN	UP	1.28523	0.0302472
	Liu et al. 2020	COPD-Control	PRG2	UP	1.285
	Sun et al. 2019	IF-AECOPD-Control	IGHV1-69-2	non-dep	1.28466	0.617384
	Sun et al. 2019	IF-AECOPD-Control	QARS1	UP	1.28427	0.0497196
	Liu et al. 2020	COPD-Control	HLA-DQA1	UP	1.284
	Liu et al. 2020	COPD-Control	ERAP2	UP	1.284
45	Sun et al.2019	IF COPD-Control	KTN1	UP	1.283	0.097
	Liu et al. 2020	COPD-Control	AGER	UP	1.283
	Sun et al. 2019	F-AECOPD-Control	RAB43	non-dep	1.28282	0.420052
	Liu et al. 2020	COPD-Control	HLA-DRB3	UP	1.282
	Liu et al. 2020	COPD-Control	SCN4B	UP	1.282
	Liu et al. 2020	COPD-Control	PTMS	UP	1.281
29	Diao et al. 2017	COPD-Control	HTRA I	UP	1.28	<0.05
	Liu et al. 2020	COPD-Control	HNMT	UP	1.279
	Liu et al. 2020	COPD-Control	SLC6A4	UP	1.279
	Liu et al. 2020	COPD-Control	CCRL2	UP	1.277
	Sun et al. 2019	IF-AECOPD-Control	S100P	non-dep	1.27617	0.143176
	Sun et al. 2019	IF-AECOPD-Control	BCLAF1	non-dep	1.27611	0.0539886
	Sun et al. 2019	IF-AECOPD-Control	DEFA1	non-dep	1.27603	0.431409
	Sun et al. 2019	IF-AECOPD-Control	HLA-DRB7	UP	1.27467	0.0179111
	Liu et al. 2020	COPD-Control	IGHG2	UP	1.274
	Liu et al. 2020	COPD-Control	TF	UP	1.272
	Liu et al. 2020	COPD-Control	SERPINB3	UP	1.272
	Liu et al. 2020	COPD-Control	IGHG4	UP	1.272
	Sun et al. 2019	IF-AECOPD-Control	HMGA1	non-dep	1.27081	0.218536
	Sun et al. 2019	IF-AECOPD-Control	COL5A2	non-dep	1.27055	0.291273
	Sun et al. 2019	F-AECOPD-Control	A2M	non-dep	1.27033	0.184571
21	Verrills et al. 2011	COPD-Control	SERPINF2	UP	1.27	0.049
	Liu et al. 2020	COPD-Control	THOP1	UP	1.269
	Liu et al. 2020	COPD-Control	RNASE3	UP	1.269
	Liu et al. 2020	COPD-Control	AFM	UP	1.269
	Liu et al. 2020	COPD-Control	CP	UP	1.269
	Liu et al. 2020	COPD-Control	MARCKSL1	UP	1.269
	Sun et al. 2019	IF-AECOPD-Control	H2AJ	non-dep	1.26851	0.254903
	Sun et al. 2019	IF-AECOPD-Control	ATP5IF1	non-dep	1.26819	0.074285
45	Sun et al.2019	IF COPD-Control	SERBP1	UP	1.268	0.064
	Liu et al. 2020	COPD-Control	TRMT112	UP	1.267
	Liu et al. 2020	COPD-Control	TMSB4X	UP	1.265
	Liu et al. 2020	COPD-Control	CALCRL	UP	1.265
	Sun et al. 2019	F-AECOPD-Control	COL16A1	non-dep	1.26427	0.158964
45	Sun et al.2019	IF COPD-Control	NCL	UP	1.264	0.273
	Liu et al. 2020	COPD-Control	APOA2	UP	1.264
	Sun et al. 2019	IF-AECOPD-Control	UTY	non-dep	1.26301	0.11889
	Liu et al. 2020	COPD-Control	FCRL5	UP	1.262
	Sun et al. 2019	F-AECOPD-Control	MMP12	non-dep	1.262	0.31907
	Liu et al. 2020	COPD-Control	ACE	UP	1.261
	Sun et al. 2019	F-AECOPD-Control	MUC5B	non-dep	1.26042	0.163278
10	Tan et al. 2019	stable COPD-Control	APOE	UP	1.26	0.087
	Liu et al. 2020	COPD-Control	HBG1	UP	1.26
45	Sun et al.2019	IF COPD-Control	HMGB1	UP	1.259	0.11
	Liu et al. 2020	COPD-Control	GZMA	UP	1.259
	Sun et al. 2019	F-AECOPD-Control	COL3A1	non-dep	1.2589	0.407835
	Liu et al. 2020	COPD-Control	CPA3	UP	1.258
	Sun et al. 2019	F-AECOPD-Control	DGKB	non-dep	1.25779	0.0665686
	Sun et al. 2019	IF-AECOPD-Control	CAPS	non-dep	1.25701	0.205477
	Liu et al. 2020	COPD-Control	EDNRB	UP	1.257
	Sun et al. 2019	IF-AECOPD-Control	MRPS31	non-dep	1.25609	0.100796
	Liu et al. 2020	COPD-Control	CXADR	UP	1.256
	Sun et al. 2019	F-AECOPD-Control	SERPINC1	UP	1.25578	0.0354233
	Liu et al. 2020	COPD-Control	HLA-DRB4	UP	1.255
	Liu et al. 2020	COPD-Control	MFAP4	UP	1.255
	Sun et al. 2019	IF-AECOPD-Control	MAPK1IP1L	non-dep	1.25483	0.134652
	Sun et al. 2019	F-AECOPD-Control	SRSF9	non-dep	1.25471	0.01776
	Sun et al. 2019	IF-AECOPD-Control	PLP2	non-dep	1.2545	0.255036
	Sun et al. 2019	F-AECOPD-Control	MFAP2	non-dep	1.25341	0.47808
	Liu et al. 2020	COPD-Control	ALOX15	UP	1.253
	Liu et al. 2020	COPD-Control	GNG11	UP	1.253
	Sun et al. 2019	IF-AECOPD-Control	CTSE	non-dep	1.25274	0.214199
	Sun et al. 2019	IF-AECOPD-Control	SRSF1	non-dep	1.25212	0.10774
	Liu et al. 2020	COPD-Control	BANF1	UP	1.252
	Liu et al. 2020	COPD-Control	HAX1	UP	1.252
	Liu et al. 2020	COPD-Control	PCDH12	UP	1.252
	Liu et al. 2020	COPD-Control	CELSR1	UP	1.252
	Sun et al. 2019	F-AECOPD-Control	LYZ	non-dep	1.25151	0.123461
	Liu et al. 2020	COPD-Control	CAPS	UP	1.251
	Liu et al. 2020	COPD-Control	LMO7	UP	1.251
	Liu et al. 2020	COPD-Control	ALB	UP	1.251
	Liu et al. 2020	COPD-Control	APOA1	UP	1.251
27	Ohlmeier et al. 2016	Control-COPD III-IV	ALB	UP	1.25	>0.05
	Liu et al. 2020	COPD-Control	HLA-E	UP	1.25
	Liu et al. 2020	COPD-Control	PRG3	UP	1.25
	Liu et al. 2020	COPD-Control	HLA-DQB1	UP	1.25
	Sun et al. 2019	IF-AECOPD-Control	HMGB1	UP	1.24965	0.011418
	Liu et al. 2020	COPD-Control	TMEM100	UP	1.249
	Liu et al. 2020	COPD-Control	CRIP1	UP	1.249
	Liu et al. 2020	COPD-Control	VCAM1	UP	1.248
	Liu et al. 2020	COPD-Control	CMA1	UP	1.248
	Liu et al. 2020	COPD-Control	CD109	UP	1.248
	Sun et al. 2019	IF-AECOPD-Control	KRT5	non-dep	1.24741	0.34203
	Liu et al. 2020	COPD-Control	APOC2	UP	1.247
	Sun et al. 2019	F-AECOPD-Control	COL1A1	non-dep	1.24671	0.240421
	Sun et al. 2019	IF-AECOPD-Control	MECP2	non-dep	1.24638	0.112949
	Sun et al. 2019	IF-AECOPD-Control	GSTM5	non-dep	1.24497	0.0902912
	Sun et al. 2019	IF-AECOPD-Control	TRAM1	non-dep	1.24469	0.0584362
	Sun et al. 2019	F-AECOPD-Control	CLPTM1L	UP	1.24452	0.0483975
	Liu et al. 2020	COPD-Control	COTL1	UP	1.244
	Liu et al. 2020	COPD-Control	TARS2	UP	1.244
45	Sun et al.2019	IF COPD-Control	TPPP3	UP	1.243	0.206
	Liu et al. 2020	COPD-Control	GJA5	UP	1.243
	Sun et al. 2019	F-AECOPD-Control	FGA	non-dep	1.24272	0.538685
	Liu et al. 2020	COPD-Control	ITGAX	UP	1.242
	Liu et al. 2020	COPD-Control	SPATA18	UP	1.242
	Sun et al. 2019	F-AECOPD-Control	COL1A1	non-dep	1.24193	0.176957
	Sun et al. 2019	F-AECOPD-Control	DPT	non-dep	1.24176	0.119428
	Liu et al. 2020	COPD-Control	DDX3Y	UP	1.241
	Liu et al. 2020	COPD-Control	ANP32A	UP	1.241
	Liu et al. 2020	COPD-Control	SLCO2A1	UP	1.241
	Liu et al. 2020	COPD-Control	TPPP3	UP	1.241
	Liu et al. 2020	COPD-Control	GC	UP	1.241
29	Diao et al. 2017	COPD-Control	CATF	UP	1.24	<0.05
	Liu et al. 2020	COPD-Control	ECSCR	UP	1.239
	Liu et al. 2020	COPD-Control	NLN	UP	1.238
	Liu et al. 2020	COPD-Control	IGLV3-19	UP	1.238
	Liu et al. 2020	COPD-Control	CRMP1	UP	1.238
	Liu et al. 2020	COPD-Control	TALDO1	UP	1.238
	Liu et al. 2020	COPD-Control	CLYBL	UP	1.238
	Liu et al. 2020	COPD-Control	HPGD	UP	1.238
	Sun et al. 2019	IF-AECOPD-Control	RNASE4	non-dep	1.2378	0.375421
	Liu et al. 2020	COPD-Control	GPRC5A	UP	1.237
	Liu et al. 2020	COPD-Control	BSPRY	UP	1.237
	Liu et al. 2020	COPD-Control	APOC1	UP	1.237
	Liu et al. 2020	COPD-Control	PGM2	UP	1.237
	Sun et al. 2019	IF-AECOPD-Control	APOE	non-dep	1.23691	0.389898
	Sun et al. 2019	IF-AECOPD-Control	SRSF7	non-dep	1.23591	0.10149
45	Sun et al.2019	IF COPD-Control	EDF1	UP	1.235	0.613
	Liu et al. 2020	COPD-Control	THBD	UP	1.235
	Sun et al. 2019	IF-AECOPD-Control	GNG11	UP	1.23434	0.00642527
	Sun et al. 2019	F-AECOPD-Control	SSH3	non-dep	1.23425	0.213567
45	Sun et al.2019	IF COPD-Control	LSP1	UP	1.234	0.488
	Sun et al. 2019	F-AECOPD-Control	GOSR2	UP	1.23307	0.0434446
	Liu et al. 2020	COPD-Control	CLIC5	UP	1.233
	Liu et al. 2020	COPD-Control	LCN2	UP	1.233
	Sun et al. 2019	F-AECOPD-Control	RBP4	non-dep	1.232	0.360871
	Sun et al. 2019	IF-AECOPD-Control	RPL32	non-dep	1.23199	0.2637
	Liu et al. 2020	COPD-Control	MYH14	UP	1.231
	Liu et al. 2020	COPD-Control	ABCC9	UP	1.231
	Liu et al. 2020	COPD-Control	IGHV4-39	UP	1.231
	Sun et al. 2019	F-AECOPD-Control	FLJ30934	non-dep	1.23031	0.284842
29	Diao et al. 2017	COPD-Control	FI3B	UP	1.23	<0.05
	Liu et al. 2020	COPD-Control	MYZAP	UP	1.23
	Liu et al. 2020	COPD-Control	TSPAN18	UP	1.23
	Liu et al. 2020	COPD-Control	ICAM2	UP	1.23
	Liu et al. 2020	COPD-Control	DBI	UP	1.229
	Sun et al. 2019	F-AECOPD-Control	KRT5	non-dep	1.22866	0.535556
	Sun et al. 2019	IF-AECOPD-Control	EDF1	non-dep	1.22811	0.095098
45	Sun et al.2019	IF COPD-Control	EIF4B	UP	1.228	0.126
	Liu et al. 2020	COPD-Control	B2M	UP	1.228
	Sun et al. 2019	IF-AECOPD-Control	MFAP2	non-dep	1.22757	0.462795
	Sun et al. 2019	F-AECOPD-Control	NENF	UP	1.22705	0.0449169
	Liu et al. 2020	COPD-Control	KRT4	UP	1.227
	Sun et al. 2019	IF-AECOPD-Control	CXCL12	non-dep	1.22608	0.118179
	Sun et al. 2019	IF-AECOPD-Control	MYCT1	UP	1.22606	0.022678
	Liu et al. 2020	COPD-Control	MZT2B	UP	1.226
	Liu et al. 2020	COPD-Control	H2AC21	UP	1.226
	Liu et al. 2020	COPD-Control	GSTO1	UP	1.226
	Liu et al. 2020	COPD-Control	C4BPA	UP	1.225
	Liu et al. 2020	COPD-Control	SLC9A3R1	UP	1.225
	Sun et al. 2019	IF-AECOPD-Control	H1-10	non-dep	1.2248	0.0961637
	Liu et al. 2020	COPD-Control	BTN3A3	UP	1.224
	Sun et al. 2019	IF-AECOPD-Control	SULT1A4	non-dep	1.22396	0.170313
	Sun et al. 2019	IF-AECOPD-Control	HLA-DR	non-dep	1.22367	0.173892
	Liu et al. 2020	COPD-Control	DGLUCY	UP	1.223
	Liu et al. 2020	COPD-Control	APOH	UP	1.223
	Liu et al. 2020	COPD-Control	HDGF	UP	1.223
	Liu et al. 2020	COPD-Control	AIF1L	UP	1.223
	Sun et al. 2019	IF-AECOPD-Control	EIF2AK4	non-dep	1.22267	0.132409
45	Sun et al.2019	IF COPD-Control	AKAP2	UP	1.222	0.449
	Liu et al. 2020	COPD-Control	TKT	UP	1.222
	Liu et al. 2020	COPD-Control	FOLR1	UP	1.222
	Sun et al. 2019	F-AECOPD-Control	ATP5F1E	non-dep	1.22094	0.308772
	Sun et al. 2019	IF-AECOPD-Control	ADIRF	non-dep	1.22025	0.195467
	Liu et al. 2020	COPD-Control	RDX	UP	1.219
	Liu et al. 2020	COPD-Control	LAMC2	UP	1.219
	Sun et al. 2019	IF-AECOPD-Control	BANF1	non-dep	1.21883	0.118138
	Sun et al. 2019	F-AECOPD-Control	CISD3	UP	1.21872	0.0206766
	Sun et al. 2019	IF-AECOPD-Control	RPS28	non-dep	1.21871	0.0564526
	Sun et al. 2019	IF-AECOPD-Control	SHMT	non-dep	1.21804	0.122779
45	Sun et al.2019	IF COPD-Control	HBA1	UP	1.218	0.259
	Liu et al. 2020	COPD-Control	CAMP	UP	1.218
	Sun et al. 2019	IF-AECOPD-Control	AGBL2	non-dep	1.21775	0.0849315
	Liu et al. 2020	COPD-Control	IGHV3-73	UP	1.217
	Liu et al. 2020	COPD-Control	NT5DC2	UP	1.217
	Liu et al. 2020	COPD-Control	COL4A4	UP	1.217
	Sun et al. 2019	IF-AECOPD-Control	POLR2J3	UP	1.21627	0.0294782
	Liu et al. 2020	COPD-Control	EGFL7	UP	1.216
	Liu et al. 2020	COPD-Control	BTN3A1	UP	1.216
	Sun et al. 2019	IF-AECOPD-Control	JCAD	non-dep	1.21521	0.203188
	Liu et al. 2020	COPD-Control	CA4	UP	1.215
	Liu et al. 2020	COPD-Control	EZR	UP	1.215
	Liu et al. 2020	COPD-Control	HBA2	UP	1.214
	Liu et al. 2020	COPD-Control	CHCHD2	UP	1.214
	Sun et al. 2019	F-AECOPD-Control	C7	non-dep	1.21315	0.0985757
	Liu et al. 2020	COPD-Control	HBB	UP	1.213
	Liu et al. 2020	COPD-Control	CD14	UP	1.213
	Liu et al. 2020	COPD-Control	TSPAN15	UP	1.213
	Liu et al. 2020	COPD-Control	HBA1	UP	1.213
	Sun et al. 2019	F-AECOPD-Control	COG5	non-dep	1.21227	0.0920533
	Sun et al. 2019	IF-AECOPD-Control	H3-2	non-dep	1.21209	0.180811
	Liu et al. 2020	COPD-Control	LXN	UP	1.212
	Liu et al. 2020	COPD-Control	CFB	UP	1.212
	Sun et al. 2019	F-AECOPD-Control	LUM	non-dep	1.21197	0.182215
	Sun et al. 2019	IF-AECOPD-Control	TPPP3	non-dep	1.21191	0.139292
	Liu et al. 2020	COPD-Control	HSD17B8	UP	1.211
	Liu et al. 2020	COPD-Control	FTL	UP	1.211
	Liu et al. 2020	COPD-Control	SLC44A2	UP	1.211
	Sun et al. 2019	IF-AECOPD-Control	MYL7	UP	1.21053	0.0441706
	Sun et al. 2019	IF-AECOPD-Control	NENF	non-dep	1.21019	0.0625151
	Liu et al. 2020	COPD-Control	LAMB3	UP	1.21
	Liu et al. 2020	COPD-Control	GNG5	UP	1.21
	Liu et al. 2020	COPD-Control	GLOD4	UP	1.21
	Sun et al. 2019	F-AECOPD-Control	COL1A2	non-dep	1.2097	0.314409
	Sun et al. 2019	F-AECOPD-Control	CPB2	UP	1.20949	0.0211413
	Liu et al. 2020	COPD-Control	ADA	UP	1.209
	Liu et al. 2020	COPD-Control	CCDC68	UP	1.209
	Liu et al. 2020	COPD-Control	PSME1	UP	1.209
45	Sun et al.2019	IF COPD-Control	PDS5A	UP	1.208	0.423
	Liu et al. 2020	COPD-Control	ADA2	UP	1.208
	Liu et al. 2020	COPD-Control	EVPL	UP	1.208
	Liu et al. 2020	COPD-Control	PLSCR4	UP	1.208
	Liu et al. 2020	COPD-Control	INPP5K	UP	1.208
	Sun et al. 2019	IF-AECOPD-Control	RBP4	non-dep	1.20761	0.306683
	Sun et al. 2019	F-AECOPD-Control	S100A16	UP	1.20752	0.0210007
	Sun et al. 2019	IF-AECOPD-Control	MACROH2A1	non-dep	1.20721	0.106768
	Liu et al. 2020	COPD-Control	LAMA3	UP	1.207
	Liu et al. 2020	COPD-Control	OCLN	UP	1.207
45	Sun et al.2019	IF COPD-Control	NUCKS1	UP	1.206	0.608
	Liu et al. 2020	COPD-Control	CD5	UP	1.206
	Liu et al. 2020	COPD-Control	TRPC6	UP	1.206
	Liu et al. 2020	COPD-Control	A1BG	UP	1.206
	Sun et al. 2019	IF-AECOPD-Control	THRAP3	non-dep	1.20523	0.0825011
45	Sun et al.2019	IF COPD-Control	XRCC5	UP	1.205	0.605
	Liu et al. 2020	COPD-Control	HBD	UP	1.205
	Liu et al. 2020	COPD-Control	HLA-A	UP	1.205
	Liu et al. 2020	COPD-Control	CD93	UP	1.205
	Sun et al. 2019	F-AECOPD-Control	COL8A1	non-dep	1.20458	0.229663
	Liu et al. 2020	COPD-Control	CPPED1	UP	1.204
	Liu et al. 2020	COPD-Control	GRHPR	UP	1.204
	Sun et al. 2019	IF-AECOPD-Control	CLDN5	non-dep	1.20396	0.107325
	Sun et al. 2019	F-AECOPD-Control	COL6A5	UP	1.20392	0.0213817
	Liu et al. 2020	COPD-Control	CYGB	UP	1.203
	Liu et al. 2020	COPD-Control	MARCKS	UP	1.203
	Liu et al. 2020	COPD-Control	SH3BGRL	UP	1.203
	Liu et al. 2020	COPD-Control	TNFSF10	UP	1.203
	Liu et al. 2020	COPD-Control	WARS1	UP	1.203
	Liu et al. 2020	COPD-Control	CPT2	UP	1.203
	Liu et al. 2020	COPD-Control	NDRG2	UP	1.202
	Liu et al. 2020	COPD-Control	EPN2	UP	1.202
	Liu et al. 2020	COPD-Control	SLC2A1	UP	1.202
	Sun et al. 2019	F-AECOPD-Control	IGKV2D-24	non-dep	1.20194	0.16106
	Sun et al. 2019	F-AECOPD-Control	ASPN	non-dep	1.20166	0.0926614
	Sun et al. 2019	F-AECOPD-Control	FGB	non-dep	1.20148	0.503489
45	Sun et al.2019	IF COPD-Control	EXOG	UP	1.201	0.573
	Sun et al. 2019	IF-AECOPD-Control	COX6C	UP	1.201	0.00451782
	Sun et al. 2019	IF-AECOPD-Control	DYNLL1	non-dep	1.20095	0.120873
14	Chen et al. 2011	stable COPD-Control	MIP-3b	UP	1.2	<0.01
14	Chen et al. 2011	stable COPD-Control	MCP-3	UP	1.2	<0.01
14	Chen et al. 2011	stable COPD-Control	MPIF-1	UP	1.2	<0.01
14	Chen et al. 2011	stable COPD-Control	CCL-28	UP	1.2	<0.01
14	Chen et al. 2011	stable COPD-Control	BTC	UP	1.2	>0.05
32	Kohler et al. 2012	Control-COPD	CPN60	UP	1.2
37	Brandesma et al. 2019	COPD-Control	MAP1B	UP	1.2	0.001339	0.012475
37	Brandesma et al. 2019	COPD-Control	PRKCSH	UP	1.2	0.002089	0.017066
38	Brandesma et al. 2019	COPD-Control	MYLK	UP	1.2	0.003011	0.021765
38	Brandesma et al. 2019	COPD-Control	HDGF	UP	1.2	0.003086	0.021982
38	Brandesma et al. 2019	COPD-Control	RAD23B	UP	1.2	0.003272	0.022976
38	Brandesma et al. 2019	COPD-Control	PTBP1	UP	1.2	0.004299	0.027865
38	Brandesma et al. 2019	COPD-Control	ACTN1	UP	1.2	0.007674	0.042538
8	Verrills et al. 2011	COPD-Control	FGG	UP	1.2	<0.05
8	Sun et al.2019	IF COPD-Control	COX6C	UP	1.2	0.004518
8	Sun et al.2019	IF COPD-Control	CAST	UP	1.2	0.004906
8	Sun et al.2019	IF COPD-Control	GNG11	UP	1.2	0.006425
8	Sun et al.2019	IF COPD-Control	HMGB1	UP	1.2	0.01
8	Sun et al.2019	IF COPD-Control	HLA-DRB7	UP	1.2	0.01
8	Sun et al.2019	IF COPD-Control	GTPBP2	UP	1.2	0.02
8	Sun et al.2019	IF COPD-Control	MYCT1	UP	1.2	0.02
8	Sun et al.2019	IF COPD-Control	SDC1	UP	1.2	0.02
8	Sun et al.2019	IF COPD-Control	LRTM2	UP	1.2	0.02
8	Sun et al.2019	IF COPD-Control	SLTM	UP	1.2	0.02
8	Sun et al.2019	IF COPD-Control	OLFM4	UP	1.2	0.03
8	Sun et al.2019	IF COPD-Control	CLDN18	UP	1.2	0.03
8	Sun et al.2019	IF COPD-Control	QARS1	UP	1.2	0.04
45	Sun et al.2019	IF COPD-Control	COG4	UP	1.2	0.614
45	Diao et al. 2016	COPD-Control	HTRAI	UP	1.2	<0.05
45	Diao et al. 2016	COPD-Control	CATF	UP	1.2	<0.05
45	Diao et al. 2016	COPD-Control	F13B	UP	1.2	<0.05
45	Diao et al. 2016	COPD-Control	SERPINGI	UP	1.2	<0.05
	Liu et al. 2020	COPD-Control	PRDX2	UP	1.2
	Liu et al. 2020	COPD-Control	RMDN1	UP	1.2
	Sun et al. 2019	F-AECOPD-Control	COL15A1	non-dep	1.19908	0.165962
	Liu et al. 2020	COPD-Control	AQP4	UP	1.199
	Liu et al. 2020	COPD-Control	CHMP1A	UP	1.199
	Sun et al. 2019	IF-AECOPD-Control	FCER1G	non-dep	1.19891	0.161201
	Sun et al. 2019	IF-AECOPD-Control	RPS26	non-dep	1.19828	0.209201
	Liu et al. 2020	COPD-Control	ITGAL	UP	1.198
	Liu et al. 2020	COPD-Control	HEBP1	UP	1.198
	Liu et al. 2020	COPD-Control	PCDH17	UP	1.198
	Sun et al. 2019	IF-AECOPD-Control	HMGB3	non-dep	1.19759	0.00120112
	Sun et al. 2019	F-AECOPD-Control	CD5L	non-dep	1.1971	0.528927
	Liu et al. 2020	COPD-Control	MAB21L4	UP	1.197
	Sun et al. 2019	IF-AECOPD-Control	H3-3B	non-dep	1.19612	0.228144
	Liu et al. 2020	COPD-Control	HLA-DRA	UP	1.196
	Liu et al. 2020	COPD-Control	BCAM	UP	1.196
	Sun et al. 2019	IF-AECOPD-Control	NDUFA3	non-dep	1.19524	0.0299788
	Liu et al. 2020	COPD-Control	NIPSNAP3A	UP	1.195
	Liu et al. 2020	COPD-Control	CPNE1	UP	1.195
	Liu et al. 2020	COPD-Control	ARRB1	UP	1.194
	Liu et al. 2020	COPD-Control	GZMK	UP	1.194
	Liu et al. 2020	COPD-Control	LSP1	UP	1.194
	Liu et al. 2020	COPD-Control	SUSD2	UP	1.194
	Liu et al. 2020	COPD-Control	GATM	UP	1.194
	Sun et al. 2019	IF-AECOPD-Control	RPL24	non-dep	1.194	0.268509
	Sun et al. 2019	F-AECOPD-Control	POLR2J3	non-dep	1.19381	0.071931
	Sun et al. 2019	IF-AECOPD-Control	FKBP11	non-dep	1.19313	0.0895267
	Liu et al. 2020	COPD-Control	ANXA3	UP	1.193
	Liu et al. 2020	COPD-Control	EPCAM	UP	1.193
	Liu et al. 2020	COPD-Control	MDH1	UP	1.193
	Liu et al. 2020	COPD-Control	TRAF3IP3	UP	1.193
	Sun et al. 2019	F-AECOPD-Control	APOC2	non-dep	1.19288	0.511348
	Sun et al. 2019	F-AECOPD-Control	PRELP	non-dep	1.19274	0.0972196
	Sun et al. 2019	F-AECOPD-Control	CA3	non-dep	1.19235	0.386477
	Sun et al. 2019	IF-AECOPD-Control	LYZ	non-dep	1.19219	0.132089
	Liu et al. 2020	COPD-Control	SET	UP	1.192
	Liu et al. 2020	COPD-Control	LAMC3	UP	1.192
	Liu et al. 2020	COPD-Control	ADIRF	UP	1.192
	Liu et al. 2020	COPD-Control	DPP3	UP	1.192
	Sun et al. 2019	IF-AECOPD-Control	CAV1	non-dep	1.19174	0.0623296
	Sun et al. 2019	IF-AECOPD-Control	HRG	non-dep	1.19171	0.484977
45	Sun et al.2019	IF COPD-Control	SEMG2	UP	1.191	0.561
	Liu et al. 2020	COPD-Control	ITGA3	UP	1.191
	Liu et al. 2020	COPD-Control	CREBBP	UP	1.191
	Liu et al. 2020	COPD-Control	FAHD1	UP	1.191
	Sun et al. 2019	F-AECOPD-Control	PIGR	non-dep	1.19067	0.236128
	Sun et al. 2019	IF-AECOPD-Control	BTF3	non-dep	1.19054	0.139634
	Sun et al. 2019	F-AECOPD-Control	C1QB	non-dep	1.19004	0.0663413
	Liu et al. 2020	COPD-Control	FSCN1	UP	1.19
	Liu et al. 2020	COPD-Control	AGRN	UP	1.19
	Liu et al. 2020	COPD-Control	HDGFL2	UP	1.19
	Sun et al. 2019	IF-AECOPD-Control	LBR	non-dep	1.18994	0.0173292
	Sun et al. 2019	F-AECOPD-Control	GPX3	non-dep	1.18937	0.00165914
	Liu et al. 2020	COPD-Control	H4C8	UP	1.189
	Liu et al. 2020	COPD-Control	H4C9	UP	1.189
	Liu et al. 2020	COPD-Control	GM2A	UP	1.189
	Sun et al. 2019	F-AECOPD-Control	PP2672	non-dep	1.18817	0.284581
	Sun et al. 2019	F-AECOPD-Control	APOC4	non-dep	1.18812	0.471189
45	Sun et al.2019	IF COPD-Control	UBE2I	UP	1.188	0.678
	Liu et al. 2020	COPD-Control	H4C5	UP	1.188
	Liu et al. 2020	COPD-Control	H4C6	UP	1.188
	Sun et al. 2019	F-AECOPD-Control	KRT9	non-dep	1.18707	0.285883
	Liu et al. 2020	COPD-Control	H4C2	UP	1.187
	Liu et al. 2020	COPD-Control	H4C3	UP	1.187
	Liu et al. 2020	COPD-Control	H4C4	UP	1.187
	Sun et al. 2019	F-AECOPD-Control	TSPAN8	non-dep	1.18655	0.177473
	Sun et al. 2019	IF-AECOPD-Control	COX7B	non-dep	1.18624	0.0346664
	Liu et al. 2020	COPD-Control	H4C13	UP	1.186
	Liu et al. 2020	COPD-Control	H4C14	UP	1.186
	Liu et al. 2020	COPD-Control	H4C15	UP	1.186
	Sun et al. 2019	F-AECOPD-Control	TPM4	non-dep	1.18569	0.45412
	Sun et al. 2019	IF-AECOPD-Control	ANG	non-dep	1.1852	0.671444
	Liu et al. 2020	COPD-Control	H4C11	UP	1.185
	Liu et al. 2020	COPD-Control	H4C12	UP	1.185
	Sun et al. 2019	IF-AECOPD-Control	EIF2D	non-dep	1.18481	0.0559507
	Sun et al. 2019	IF-AECOPD-Control	NDUFB6	non-dep	1.184	0.000247926
	Liu et al. 2020	COPD-Control	ALDH5A1	UP	1.184
	Liu et al. 2020	COPD-Control	H4-16	UP	1.184
	Liu et al. 2020	COPD-Control	H4C1	UP	1.184
	Sun et al. 2019	IF-AECOPD-Control	PKIA	non-dep	1.18363	0.567799
45	Sun et al.2019	IF COPD-Control	HMGB2	UP	1.183	0.323
	Sun et al. 2019	F-AECOPD-Control	WDR77	non-dep	1.18247	0.55455
	Sun et al. 2019	F-AECOPD-Control	HLA-DRB7	non-dep	1.18234	0.110913
	Liu et al. 2020	COPD-Control	TSR1	UP	1.182
	Liu et al. 2020	COPD-Control	PPP1R2	UP	1.182
	Sun et al. 2019	IF-AECOPD-Control	DF	non-dep	1.18197	0.304082
	Sun et al. 2019	F-AECOPD-Control	IGHV4-4	non-dep	1.18189	0.260569
	Sun et al. 2019	F-AECOPD-Control	PDLIM7	non-dep	1.18136	0.424567
	Sun et al. 2019	F-AECOPD-Control	IGKV4-1	non-dep	1.18105	0.447031
	Liu et al. 2020	COPD-Control	ACAD8	UP	1.181
	Liu et al. 2020	COPD-Control	PLXDC2	UP	1.181
	Liu et al. 2020	COPD-Control	LTA4H	UP	1.181
	Sun et al. 2019	IF-AECOPD-Control	LSR	non-dep	1.18035	0.0501444
	Liu et al. 2020	COPD-Control	EPPK1	UP	1.18
	Liu et al. 2020	COPD-Control	ACADL	UP	1.18
	Liu et al. 2020	COPD-Control	CGN	UP	1.18
	Sun et al. 2019	F-AECOPD-Control	IGH@	non-dep	1.17991	0.443131
	Sun et al. 2019	F-AECOPD-Control	EEFSEC	non-dep	1.17978	0.0890469
	Sun et al. 2019	F-AECOPD-Control	COA3	non-dep	1.17969	0.0226133
	Sun et al. 2019	F-AECOPD-Control	CCNI2	non-dep	1.17968	0.308646
	Sun et al. 2019	F-AECOPD-Control	IGKV3-7	non-dep	1.1792	0.212608
	Liu et al. 2020	COPD-Control	H3C7	UP	1.179
	Liu et al. 2020	COPD-Control	H3C8	UP	1.179
	Liu et al. 2020	COPD-Control	SUOX	UP	1.179
	Liu et al. 2020	COPD-Control	ACOT2	UP	1.179
	Liu et al. 2020	COPD-Control	CORO1A	UP	1.179
	Liu et al. 2020	COPD-Control	NIPSNAP2	UP	1.179
	Liu et al. 2020	COPD-Control	RALA	UP	1.179
	Sun et al. 2019	F-AECOPD-Control	U84	non-dep	1.17855	0.231724
	Liu et al. 2020	COPD-Control	H3C3	UP	1.178
	Liu et al. 2020	COPD-Control	H3C4	UP	1.178
	Liu et al. 2020	COPD-Control	H3C6	UP	1.178
	Sun et al. 2019	IF-AECOPD-Control	ABAT	non-dep	1.17799	0.254624
	Sun et al. 2019	F-AECOPD-Control	KRT1	non-dep	1.17752	0.297829
	Sun et al. 2019	IF-AECOPD-Control	PDLIM7	non-dep	1.17736	0.32449
	Liu et al. 2020	COPD-Control	SELP	UP	1.177
	Liu et al. 2020	COPD-Control	TJP1	UP	1.177
	Liu et al. 2020	COPD-Control	H3C1	UP	1.177
	Liu et al. 2020	COPD-Control	H3C10	UP	1.177
	Liu et al. 2020	COPD-Control	H3C11	UP	1.177
	Liu et al. 2020	COPD-Control	H3C12	UP	1.177
	Liu et al. 2020	COPD-Control	H3C2	UP	1.177
	Sun et al. 2019	F-AECOPD-Control	TRAM1	non-dep	1.17656	0.13024
	Liu et al. 2020	COPD-Control	PRCP	UP	1.176
	Liu et al. 2020	COPD-Control	CD151	UP	1.176
	Liu et al. 2020	COPD-Control	PEBP1	UP	1.176
	Sun et al. 2019	F-AECOPD-Control	HTRA1	non-dep	1.17594	0.117996
	Sun et al. 2019	F-AECOPD-Control	OGN	non-dep	1.17572	0.223357
	Sun et al. 2019	F-AECOPD-Control	KRT72	non-dep	1.1755	0.253112
	Liu et al. 2020	COPD-Control	F5	UP	1.175
	Liu et al. 2020	COPD-Control	CA5B	UP	1.175
	Liu et al. 2020	COPD-Control	SNCG	UP	1.175
	Liu et al. 2020	COPD-Control	VIPR1	UP	1.175
	Liu et al. 2020	COPD-Control	RCSD1	UP	1.175
	Sun et al. 2019	IF-AECOPD-Control	ELN	non-dep	1.1744	0.259593
	Sun et al. 2019	IF-AECOPD-Control	LECT2	non-dep	1.17419	0.207338
	Liu et al. 2020	COPD-Control	CFL1	UP	1.174
	Sun et al. 2019	F-AECOPD-Control	S100P	non-dep	1.17399	0.296913
	Sun et al. 2019	IF-AECOPD-Control	WDR1	non-dep	1.17382	0.131687
	Sun et al. 2019	F-AECOPD-Control	NDUFAF2	non-dep	1.17314	0.079086
	Liu et al. 2020	COPD-Control	NAALAD2	UP	1.173
	Liu et al. 2020	COPD-Control	MTPN	UP	1.173
	Liu et al. 2020	COPD-Control	AKAP2	UP	1.173
	Liu et al. 2020	COPD-Control	LTF	UP	1.173
	Liu et al. 2020	COPD-Control	PGK1	UP	1.173
	Sun et al. 2019	F-AECOPD-Control	V1-3	non-dep	1.17248	0.544553
	Sun et al. 2019	F-AECOPD-Control	EDF1	non-dep	1.1722	0.144594
	Sun et al. 2019	F-AECOPD-Control	CTSF	non-dep	1.17216	0.0311934
45	Sun et al.2019	IF COPD-Control	SUB1	UP	1.172	0.278
	Liu et al. 2020	COPD-Control	NT5C	UP	1.172
	Liu et al. 2020	COPD-Control	TPI1	UP	1.172
	Liu et al. 2020	COPD-Control	PODXL	UP	1.172
	Liu et al. 2020	COPD-Control	HARS1	UP	1.172
	Liu et al. 2020	COPD-Control	SQOR	UP	1.172
	Sun et al. 2019	F-AECOPD-Control	FAAH	non-dep	1.17154	0.354972
	Sun et al. 2019	IF-AECOPD-Control	PHIP	non-dep	1.17106	0.158798
	Liu et al. 2020	COPD-Control	LHPP	UP	1.171
	Liu et al. 2020	COPD-Control	QPRT	UP	1.171
	Sun et al. 2019	F-AECOPD-Control	COX6C	non-dep	1.17057	0.0895455
10	Tan et al. 2019	stable COPD-Control	SERPINA3	UP	1.17	0.31
	Liu et al. 2020	COPD-Control	HPX	UP	1.17
	Liu et al. 2020	COPD-Control	SERAC1	UP	1.17
	Liu et al. 2020	COPD-Control	COA6	UP	1.17
	Liu et al. 2020	COPD-Control	MSN	UP	1.17
	Liu et al. 2020	COPD-Control	CRAT	UP	1.17
	Liu et al. 2020	COPD-Control	UBE2L3	UP	1.17
	Sun et al. 2019	F-AECOPD-Control	RPL37A	non-dep	1.16965	0.374134
	Liu et al. 2020	COPD-Control	BPNT1	UP	1.169
	Liu et al. 2020	COPD-Control	PAFAH1B2	UP	1.169
	Liu et al. 2020	COPD-Control	CA1	UP	1.169
	Liu et al. 2020	COPD-Control	SIGIRR	UP	1.169
	Sun et al. 2019	IF-AECOPD-Control	FCHO2	non-dep	1.16879	0.0416323
45	Sun et al.2019	IF COPD-Control	LMO7	UP	1.168	0.45
	Liu et al. 2020	COPD-Control	PNP	UP	1.168
	Liu et al. 2020	COPD-Control	KLKB1	UP	1.168
	Liu et al. 2020	COPD-Control	GSTM2	UP	1.168
	Liu et al. 2020	COPD-Control	PARK7	UP	1.168
	Liu et al. 2020	COPD-Control	HLA-DPA1	UP	1.168
	Liu et al. 2020	COPD-Control	AFAP1L2	UP	1.168
	Liu et al. 2020	COPD-Control	HOMER1	UP	1.168
	Sun et al. 2019	F-AECOPD-Control	NDUFA3	non-dep	1.16787	0.0556502
	Sun et al. 2019	F-AECOPD-Control	NFKB2	non-dep	1.16742	0.208582
	Sun et al. 2019	IF-AECOPD-Control	RPL17	non-dep	1.16741	0.217135
	Sun et al. 2019	IF-AECOPD-Control	CSRP2	non-dep	1.16726	0.134116
	Sun et al. 2019	IF-AECOPD-Control	SYNPO2	non-dep	1.1672	0.197917
	Liu et al. 2020	COPD-Control	MISP	UP	1.167
	Liu et al. 2020	COPD-Control	CBR4	UP	1.167
	Liu et al. 2020	COPD-Control	APEH	UP	1.167
	Liu et al. 2020	COPD-Control	ALAD	UP	1.167
	Sun et al. 2019	F-AECOPD-Control	ACTN1	non-dep	1.1668	0.241305
	Sun et al. 2019	IF-AECOPD-Control	RPL34	non-dep	1.16668	0.341584
	Sun et al. 2019	F-AECOPD-Control	PLAC9	non-dep	1.16657	0.0922897
	Sun et al. 2019	F-AECOPD-Control	ABI3BP	non-dep	1.16646	0.0149645
	Sun et al. 2019	F-AECOPD-Control	PI4K2A	non-dep	1.16634	0.124578
	Sun et al. 2019	F-AECOPD-Control	PRPSAP1	non-dep	1.16601	0.242131
45	Sun et al.2019	IF COPD-Control	CAP1	UP	1.166	0.715
	Liu et al. 2020	COPD-Control	APOM	UP	1.166
	Liu et al. 2020	COPD-Control	DMTN	UP	1.166
	Liu et al. 2020	COPD-Control	BTN3A2	UP	1.166
	Liu et al. 2020	COPD-Control	GSS	UP	1.166
	Liu et al. 2020	COPD-Control	H2BC12	UP	1.166
	Liu et al. 2020	COPD-Control	IGLV3-21	UP	1.166
	Liu et al. 2020	COPD-Control	EFHD2	UP	1.166
	Sun et al. 2019	F-AECOPD-Control	MAMDC4	non-dep	1.16548	0.281713
	Sun et al. 2019	IF-AECOPD-Control	LTBP1	non-dep	1.16518	0.586239
	Liu et al. 2020	COPD-Control	MACROD1	UP	1.165
	Liu et al. 2020	COPD-Control	FCN1	UP	1.165
	Liu et al. 2020	COPD-Control	ASRGL1	UP	1.165
	Liu et al. 2020	COPD-Control	CTSG	UP	1.165
	Sun et al. 2019	F-AECOPD-Control	MYL7	non-dep	1.165	0.354459
	Sun et al. 2019	IF-AECOPD-Control	RBM14	non-dep	1.16499	0.00925755
	Sun et al. 2019	IF-AECOPD-Control	AKR1C2	non-dep	1.16424	0.450012
	Sun et al. 2019	IF-AECOPD-Control	CTNND1	non-dep	1.16401	0.249644
	Liu et al. 2020	COPD-Control	NIF3L1	UP	1.164
	Liu et al. 2020	COPD-Control	CYCS	UP	1.164
	Liu et al. 2020	COPD-Control	PLAC9	UP	1.164
	Sun et al. 2019	F-AECOPD-Control	FLJ00323	non-dep	1.16373	0.447015
	Sun et al. 2019	IF-AECOPD-Control	TRIM54	non-dep	1.16356	0.147418
	Sun et al. 2019	IF-AECOPD-Control	SNRPC	non-dep	1.16351	0.329524
	Liu et al. 2020	COPD-Control	LAP3	UP	1.163
	Liu et al. 2020	COPD-Control	JAM2	UP	1.163
	Liu et al. 2020	COPD-Control	GLO1	UP	1.163
	Liu et al. 2020	COPD-Control	ALDH9A1	UP	1.163
	Liu et al. 2020	COPD-Control	DDAH2	UP	1.163
	Liu et al. 2020	COPD-Control	UBE2N	UP	1.163
	Liu et al. 2020	COPD-Control	HINT2	UP	1.163
	Liu et al. 2020	COPD-Control	EML1	UP	1.163
	Liu et al. 2020	COPD-Control	JUP	UP	1.163
	Sun et al. 2019	F-AECOPD-Control	MRPS7	non-dep	1.16286	0.146599
	Sun et al. 2019	IF-AECOPD-Control	CTSF	non-dep	1.16271	0.0686204
	Sun et al. 2019	IF-AECOPD-Control	KRT23	non-dep	1.16237	0.0782263
	Liu et al. 2020	COPD-Control	MMRN2	UP	1.162
	Liu et al. 2020	COPD-Control	SERPINB6	UP	1.162
	Liu et al. 2020	COPD-Control	COA4	UP	1.162
	Liu et al. 2020	COPD-Control	BLMH	UP	1.162
	Sun et al. 2019	F-AECOPD-Control	COL5A2	non-dep	1.16162	0.468536
	Sun et al. 2019	F-AECOPD-Control	GJA5	non-dep	1.16162	0.318086
	Sun et al. 2019	IF-AECOPD-Control	LSM6	non-dep	1.16122	0.0445526
	Liu et al. 2020	COPD-Control	HDGFL3	UP	1.161
	Liu et al. 2020	COPD-Control	BASP1	UP	1.161
	Sun et al. 2019	IF-AECOPD-Control	SRSF10	non-dep	1.16045	0.0365167
	Sun et al. 2019	F-AECOPD-Control	PKIA	non-dep	1.16019	0.561667
	Liu et al. 2020	COPD-Control	CADM1	UP	1.16
	Liu et al. 2020	COPD-Control	LDHB	UP	1.16
	Liu et al. 2020	COPD-Control	ARPC1A	UP	1.16
	Liu et al. 2020	COPD-Control	EPB41	UP	1.16
	Liu et al. 2020	COPD-Control	IGHV1-69	UP	1.16
	Liu et al. 2020	COPD-Control	RAB5A	UP	1.16
45	Sun et al.2019	IF COPD-Control	MTDH	UP	1.159	0.509
	Liu et al. 2020	COPD-Control	CTNNA1	UP	1.159
	Liu et al. 2020	COPD-Control	GSTP1	UP	1.159
	Liu et al. 2020	COPD-Control	SELENBP1	UP	1.159
	Liu et al. 2020	COPD-Control	LGALS3BP	UP	1.159
	Liu et al. 2020	COPD-Control	HLA-A	UP	1.159
	Sun et al. 2019	IF-AECOPD-Control	SUB1	non-dep	1.159	0.0145468
	Sun et al. 2019	IF-AECOPD-Control	SRSF9	non-dep	1.15867	0.0348071
	Sun et al. 2019	F-AECOPD-Control	MMP3	non-dep	1.15809	0.235291
	Sun et al. 2019	F-AECOPD-Control	PTGDS	non-dep	1.158	0.559743
	Liu et al. 2020	COPD-Control	PDK4	UP	1.158
	Liu et al. 2020	COPD-Control	SOD1	UP	1.158
	Liu et al. 2020	COPD-Control	AGFG2	UP	1.158
	Sun et al. 2019	F-AECOPD-Control	MAGI1	non-dep	1.15765	0.389186
	Sun et al. 2019	F-AECOPD-Control	ATXN7L3B	non-dep	1.1576	0.637687
	Sun et al. 2019	F-AECOPD-Control	TGM2	non-dep	1.15759	0.0714513
	Sun et al. 2019	IF-AECOPD-Control	GSTT1	non-dep	1.15716	0.278049
	Liu et al. 2020	COPD-Control	TPM4	UP	1.157
	Liu et al. 2020	COPD-Control	CRYL1	UP	1.157
	Liu et al. 2020	COPD-Control	RALB	UP	1.157
	Liu et al. 2020	COPD-Control	CRTAC1	UP	1.157
	Liu et al. 2020	COPD-Control	PEPD	UP	1.157
	Sun et al. 2019	IF-AECOPD-Control	RPE	non-dep	1.15683	0.00223832
	Sun et al. 2019	F-AECOPD-Control	MRPL15	non-dep	1.15656	0.125663
	Sun et al. 2019	IF-AECOPD-Control	AGR3	non-dep	1.15638	0.0215318
	Sun et al. 2019	F-AECOPD-Control	PMEL	non-dep	1.15634	0.402005
	Liu et al. 2020	COPD-Control	ANK1	UP	1.156
	Liu et al. 2020	COPD-Control	PLEKHA7	UP	1.156
	Liu et al. 2020	COPD-Control	ME1	UP	1.156
	Liu et al. 2020	COPD-Control	AHCY	UP	1.156
	Liu et al. 2020	COPD-Control	PSMB9	UP	1.156
	Sun et al. 2019	IF-AECOPD-Control	FGL2	non-dep	1.15558	0.57509
	Liu et al. 2020	COPD-Control	FABP5	UP	1.155
	Liu et al. 2020	COPD-Control	RARRES2	UP	1.155
	Sun et al. 2019	F-AECOPD-Control	AP1GBP1	non-dep	1.15449	0.278783
	Liu et al. 2020	COPD-Control	SPTAN1	UP	1.154
	Liu et al. 2020	COPD-Control	SUB1	UP	1.154
	Sun et al. 2019	F-AECOPD-Control	ANG	non-dep	1.15382	0.70335
	Sun et al. 2019	IF-AECOPD-Control	S100A8	non-dep	1.15337	0.402397
	Liu et al. 2020	COPD-Control	AMOTL1	UP	1.153
	Liu et al. 2020	COPD-Control	SPTA1	UP	1.153
	Liu et al. 2020	COPD-Control	ADGRL2	UP	1.153
	Liu et al. 2020	COPD-Control	ENSA	UP	1.153
	Sun et al. 2019	IF-AECOPD-Control	SRSF3	non-dep	1.1522	0.168558
	Sun et al. 2019	IF-AECOPD-Control	ASCC3	non-dep	1.15209	0.469876
	Sun et al. 2019	F-AECOPD-Control	CSRP1	non-dep	1.15204	0.241827
	Liu et al. 2020	COPD-Control	GUCY1B1	UP	1.152
	Liu et al. 2020	COPD-Control	GALM	UP	1.152
	Liu et al. 2020	COPD-Control	RP2	UP	1.152
	Liu et al. 2020	COPD-Control	ANP32B	UP	1.152
	Liu et al. 2020	COPD-Control	ANXA7	UP	1.152
	Liu et al. 2020	COPD-Control	CALHM5	UP	1.152
	Sun et al. 2019	IF-AECOPD-Control	OSTC	non-dep	1.15193	0.191743
	Sun et al. 2019	IF-AECOPD-Control	SYNPO	non-dep	1.15187	0.132423
	Sun et al. 2019	F-AECOPD-Control	KRT17	non-dep	1.1515	0.378077
	Sun et al. 2019	IF-AECOPD-Control	ACADL	non-dep	1.15114	0.0241907
	Sun et al. 2019	IF-AECOPD-Control	PIP4K2B	non-dep	1.15108	0.297436
	Liu et al. 2020	COPD-Control	TMOD3	UP	1.151
	Liu et al. 2020	COPD-Control	ACOT9	UP	1.151
	Sun et al. 2019	IF-AECOPD-Control	H4-16	non-dep	1.15086	0.360067
	Sun et al. 2019	IF-AECOPD-Control	NDUFS5	non-dep	1.15031	0.060848
	Sun et al. 2019	F-AECOPD-Control	PALS2	non-dep	1.15023	0.338884
45	Sun et al.2019	IF COPD-Control	EIF3J	UP	1.15	0.628
	Liu et al. 2020	COPD-Control	DNASE2	UP	1.15
	Liu et al. 2020	COPD-Control	ABAT	UP	1.15
	Liu et al. 2020	COPD-Control	C8orf82	UP	1.15
	Liu et al. 2020	COPD-Control	PGM1	UP	1.15
	Sun et al. 2019	IF-AECOPD-Control	PRX	non-dep	1.14956	0.177138
	Sun et al. 2019	F-AECOPD-Control	GDF10	non-dep	1.14933	0.258933
	Sun et al. 2019	F-AECOPD-Control	RPS6KA5	non-dep	1.14901	0.173632
	Liu et al. 2020	COPD-Control	HSPA12B	UP	1.149
	Liu et al. 2020	COPD-Control	UBE2V1	UP	1.149
	Liu et al. 2020	COPD-Control	CD74	UP	1.149
	Liu et al. 2020	COPD-Control	CUL2	UP	1.149
	Liu et al. 2020	COPD-Control	HLA-F	UP	1.149
	Liu et al. 2020	COPD-Control	PFKM	UP	1.149
	Sun et al. 2019	IF-AECOPD-Control	PRIM2A	non-dep	1.14883	0.580893
	Sun et al. 2019	F-AECOPD-Control	DNMT1	non-dep	1.14864	0.334609
	Sun et al. 2019	F-AECOPD-Control	SCGB1A1	non-dep	1.1482	0.765075
	Liu et al. 2020	COPD-Control	OCIAD2	UP	1.148
	Liu et al. 2020	COPD-Control	SLC4A1	UP	1.148
	Liu et al. 2020	COPD-Control	PPP5C	UP	1.148
	Liu et al. 2020	COPD-Control	NTN4	UP	1.148
	Liu et al. 2020	COPD-Control	ARPC2	UP	1.148
	Sun et al. 2019	IF-AECOPD-Control	TSPAN14	non-dep	1.14797	0.710411
	Sun et al. 2019	F-AECOPD-Control	SRSF3	non-dep	1.14734	0.36441
	Sun et al. 2019	F-AECOPD-Control	HLA-DPA1	non-dep	1.1473	0.211489
	Sun et al. 2019	F-AECOPD-Control	FKBP11	non-dep	1.14707	0.197927
	Sun et al. 2019	IF-AECOPD-Control	RBM8A	non-dep	1.14704	0.158628
	Liu et al. 2020	COPD-Control	IGKC	UP	1.147
	Liu et al. 2020	COPD-Control	FBLN5	UP	1.147
	Liu et al. 2020	COPD-Control	GNPDA2	UP	1.147
	Liu et al. 2020	COPD-Control	NHLRC2	UP	1.147
	Sun et al. 2019	IF-AECOPD-Control	ASAH1	non-dep	1.14693	0.315552
	Sun et al. 2019	IF-AECOPD-Control	MAMDC4	non-dep	1.14682	0.332355
	Sun et al. 2019	IF-AECOPD-Control	FLJ00221	non-dep	1.1467	0.680399
	Sun et al. 2019	F-AECOPD-Control	APOA4	non-dep	1.14642	0.25678
	Sun et al. 2019	IF-AECOPD-Control	CD53	non-dep	1.14635	0.674379
	Sun et al. 2019	F-AECOPD-Control	FOLR2	non-dep	1.14634	0.294646
	Sun et al. 2019	F-AECOPD-Control	ITIH2	non-dep	1.14633	0.356692
	Liu et al. 2020	COPD-Control	NUP88	UP	1.146
	Liu et al. 2020	COPD-Control	TEK	UP	1.146
	Liu et al. 2020	COPD-Control	IDH2	UP	1.146
	Liu et al. 2020	COPD-Control	CAP1	UP	1.146
	Liu et al. 2020	COPD-Control	GRAP	UP	1.146
	Liu et al. 2020	COPD-Control	PPL	UP	1.146
	Sun et al. 2019	F-AECOPD-Control	INMT	non-dep	1.14584	0.677885
	Sun et al. 2019	IF-AECOPD-Control	DKC1	non-dep	1.14572	0.186634
	Sun et al. 2019	F-AECOPD-Control	FAU	non-dep	1.14527	0.255245
	Liu et al. 2020	COPD-Control	CA2	UP	1.145
	Liu et al. 2020	COPD-Control	MME	UP	1.145
	Liu et al. 2020	COPD-Control	GIMAP2	UP	1.145
	Liu et al. 2020	COPD-Control	PLCG2	UP	1.145
	Liu et al. 2020	COPD-Control	ENOPH1	UP	1.145
	Liu et al. 2020	COPD-Control	ACAT1	UP	1.145
	Liu et al. 2020	COPD-Control	PSME2	UP	1.145
	Sun et al. 2019	IF-AECOPD-Control	CLPTM1L	non-dep	1.14492	0.0971969
	Sun et al. 2019	IF-AECOPD-Control	MMS19	non-dep	1.14476	0.628183
	Sun et al. 2019	IF-AECOPD-Control	AHNAK	non-dep	1.14451	0.116522
	Sun et al. 2019	F-AECOPD-Control	SYNPO2	non-dep	1.14407	0.111051
	Liu et al. 2020	COPD-Control	CLDN5	UP	1.144
	Liu et al. 2020	COPD-Control	ARPC5	UP	1.144
	Liu et al. 2020	COPD-Control	MYO5B	UP	1.144
	Liu et al. 2020	COPD-Control	GPSM3	UP	1.144
	Liu et al. 2020	COPD-Control	GBP1	UP	1.144
	Liu et al. 2020	COPD-Control	NUTF2	UP	1.144
	Liu et al. 2020	COPD-Control	ASMTL	UP	1.144
	Liu et al. 2020	COPD-Control	RTN1	UP	1.144
	Liu et al. 2020	COPD-Control	CD46	UP	1.144
	Sun et al. 2019	F-AECOPD-Control	PACSIN3	non-dep	1.14394	0.0323358
	Sun et al. 2019	F-AECOPD-Control	MAIP1	non-dep	1.14385	0.140028
	Sun et al. 2019	F-AECOPD-Control	GSTM5	non-dep	1.1438	0.313612
	Sun et al. 2019	F-AECOPD-Control	FHL2	non-dep	1.14336	0.408245
	Sun et al. 2019	F-AECOPD-Control	LTN1	non-dep	1.14333	0.50774
	Sun et al. 2019	IF-AECOPD-Control	MTURN	non-dep	1.14321	0.0352281
	Liu et al. 2020	COPD-Control	GPI	UP	1.143
	Liu et al. 2020	COPD-Control	TSTD1	UP	1.143
	Liu et al. 2020	COPD-Control	SPNS1	UP	1.143
	Liu et al. 2020	COPD-Control	FTH1	UP	1.143
	Liu et al. 2020	COPD-Control	ARPC4	UP	1.143
	Liu et al. 2020	COPD-Control	PRRC2A	UP	1.143
	Sun et al. 2019	IF-AECOPD-Control	COX7A2	non-dep	1.14289	0.0404916
	Sun et al. 2019	F-AECOPD-Control	YAP1	non-dep	1.14239	0.0116515
	Sun et al. 2019	IF-AECOPD-Control	LPP	non-dep	1.14223	0.189217
	Sun et al. 2019	F-AECOPD-Control	FAM162A	non-dep	1.14221	0.245086
	Sun et al. 2019	IF-AECOPD-Control	FCGR3B	non-dep	1.14219	0.218351
	Liu et al. 2020	COPD-Control	PSMA7	UP	1.142
	Liu et al. 2020	COPD-Control	SPTBN1	UP	1.142
	Liu et al. 2020	COPD-Control	TJP3	UP	1.142
	Liu et al. 2020	COPD-Control	ALDOA	UP	1.142
	Liu et al. 2020	COPD-Control	RANBP3	UP	1.142
	Sun et al. 2019	F-AECOPD-Control	TBL1XR1	non-dep	1.14177	0.40934
	Sun et al. 2019	F-AECOPD-Control	ATP5IF1	non-dep	1.14174	0.358258
	Sun et al. 2019	IF-AECOPD-Control	MYO1C	non-dep	1.1417	0.101684
	Sun et al. 2019	F-AECOPD-Control	UBXN6	non-dep	1.14152	0.493438
	Sun et al. 2019	IF-AECOPD-Control	SRSF11	non-dep	1.14106	0.0830714
	Sun et al. 2019	F-AECOPD-Control	CAST	non-dep	1.14062	0.393217
	Sun et al. 2019	IF-AECOPD-Control	S100A12	non-dep	1.14033	0.33815
	Sun et al. 2019	F-AECOPD-Control	THBS1	non-dep	1.14032	0.2489
	Liu et al. 2020	COPD-Control	CDV3	UP	1.14
	Liu et al. 2020	COPD-Control	ANTXR1	UP	1.14
	Liu et al. 2020	COPD-Control	APEX1	UP	1.14
	Liu et al. 2020	COPD-Control	HOMER3	UP	1.14
	Liu et al. 2020	COPD-Control	HEXA	UP	1.14
	Liu et al. 2020	COPD-Control	COL4A3	UP	1.14
	Sun et al. 2019	F-AECOPD-Control	ACTA2	non-dep	1.13981	0.0334889
	Sun et al. 2019	F-AECOPD-Control	C1QC	non-dep	1.13979	0.100243
	Sun et al. 2019	F-AECOPD-Control	C4BPB	non-dep	1.13946	0.36599
	Sun et al. 2019	IF-AECOPD-Control	SEPTIN1	non-dep	1.1394	0.469222
	Sun et al. 2019	F-AECOPD-Control	COX5A	non-dep	1.13913	0.0514855
	Sun et al. 2019	F-AECOPD-Control	ITIH5	non-dep	1.13905	0.103567
	Liu et al. 2020	COPD-Control	TACSTD2	UP	1.139
	Liu et al. 2020	COPD-Control	BTD	UP	1.139
	Liu et al. 2020	COPD-Control	CEMIP2	UP	1.139
	Liu et al. 2020	COPD-Control	C4A	UP	1.139
	Sun et al. 2019	IF-AECOPD-Control	FHL5	non-dep	1.13898	0.240993
	Sun et al. 2019	F-AECOPD-Control	DOCK6	non-dep	1.13878	0.478707
	Sun et al. 2019	F-AECOPD-Control	GPM6B	non-dep	1.13842	0.00729118
	Sun et al. 2019	IF-AECOPD-Control	PKD1	non-dep	1.13821	0.419222
	Liu et al. 2020	COPD-Control	APOB	UP	1.138
	Liu et al. 2020	COPD-Control	PSMA3	UP	1.138
	Liu et al. 2020	COPD-Control	CD47	UP	1.138
	Sun et al. 2019	F-AECOPD-Control	IER3IP1	non-dep	1.13725	0.0655339
	Sun et al. 2019	F-AECOPD-Control	AHSP	non-dep	1.13725	0.624461
45	Sun et al.2019	IF COPD-Control	KRT9	UP	1.137	0.85
	Liu et al. 2020	COPD-Control	HAGH	UP	1.137
	Liu et al. 2020	COPD-Control	PITPNA	UP	1.137
	Liu et al. 2020	COPD-Control	BMPR2	UP	1.137
	Liu et al. 2020	COPD-Control	PROCR	UP	1.137
	Liu et al. 2020	COPD-Control	ADH5	UP	1.137
	Liu et al. 2020	COPD-Control	MAT2A	UP	1.137
	Liu et al. 2020	COPD-Control	ARPC1B	UP	1.136
	Liu et al. 2020	COPD-Control	ACVRL1	UP	1.136
	Sun et al. 2019	F-AECOPD-Control	C1orf167	non-dep	1.13593	0.0050545
	Sun et al. 2019	F-AECOPD-Control	DF	non-dep	1.13587	0.386577
	Sun et al. 2019	F-AECOPD-Control	DEFA1	non-dep	1.13569	0.746652
	Sun et al. 2019	F-AECOPD-Control	IDE	non-dep	1.13548	0.411832
	Liu et al. 2020	COPD-Control	DBN1	UP	1.135
	Liu et al. 2020	COPD-Control	RASAL3	UP	1.135
	Liu et al. 2020	COPD-Control	COL4A5	UP	1.135
	Liu et al. 2020	COPD-Control	FAT4	UP	1.135
	Liu et al. 2020	COPD-Control	ESAM	UP	1.135
	Liu et al. 2020	COPD-Control	NPEPPS	UP	1.135
	Liu et al. 2020	COPD-Control	PREP	UP	1.135
	Liu et al. 2020	COPD-Control	CDH5	UP	1.135
	Liu et al. 2020	COPD-Control	LCP1	UP	1.135
	Liu et al. 2020	COPD-Control	IST1	UP	1.135
	Liu et al. 2020	COPD-Control	F11R	UP	1.135
	Liu et al. 2020	COPD-Control	PCDH1	UP	1.135
	Sun et al. 2019	F-AECOPD-Control	SERPINF1	non-dep	1.13459	0.157713
	Liu et al. 2020	COPD-Control	ACTR2	UP	1.134
	Liu et al. 2020	COPD-Control	CEP131	UP	1.134
	Liu et al. 2020	COPD-Control	ANO6	UP	1.134
	Liu et al. 2020	COPD-Control	IGHG3	UP	1.134
	Liu et al. 2020	COPD-Control	TCAF2	UP	1.134
	Liu et al. 2020	COPD-Control	BOK	UP	1.134
	Liu et al. 2020	COPD-Control	TPP1	UP	1.134
	Liu et al. 2020	COPD-Control	TAGLN2	UP	1.134
	Sun et al. 2019	F-AECOPD-Control	SRM	non-dep	1.13376	0.382775
	Sun et al. 2019	IF-AECOPD-Control	FLJ00382	non-dep	1.13349	0.482037
	Sun et al. 2019	F-AECOPD-Control	SERPINA5	non-dep	1.13306	0.345106
	Liu et al. 2020	COPD-Control	UQCRH	UP	1.133
	Liu et al. 2020	COPD-Control	GJA1	UP	1.133
	Liu et al. 2020	COPD-Control	PPA2	UP	1.133
	Liu et al. 2020	COPD-Control	EPB42	UP	1.133
	Liu et al. 2020	COPD-Control	PRX	UP	1.133
	Liu et al. 2020	COPD-Control	FABP3	UP	1.133
	Liu et al. 2020	COPD-Control	PSMB10	UP	1.133
	Liu et al. 2020	COPD-Control	MDH2	UP	1.133
	Sun et al. 2019	IF-AECOPD-Control	AP1GBP1	non-dep	1.13288	0.421326
	Sun et al. 2019	IF-AECOPD-Control	YAP1	non-dep	1.13247	0.0666768
	Sun et al. 2019	IF-AECOPD-Control	ALDH3A1	non-dep	1.1324	0.557637
	Sun et al. 2019	F-AECOPD-Control	RNASE4	non-dep	1.13229	0.132072
	Sun et al. 2019	IF-AECOPD-Control	DNAJA3	non-dep	1.13229	0.021253
	Sun et al. 2019	F-AECOPD-Control	IGL@	non-dep	1.13225	0.546953
	Liu et al. 2020	COPD-Control	GAPDH	UP	1.132
	Liu et al. 2020	COPD-Control	THEM6	UP	1.132
	Liu et al. 2020	COPD-Control	ARPC3	UP	1.132
	Liu et al. 2020	COPD-Control	GIMAP1	UP	1.132
	Sun et al. 2019	F-AECOPD-Control	ACON	non-dep	1.13173	0.468875
	Sun et al. 2019	F-AECOPD-Control	CHST14	non-dep	1.13169	0.09945
	Sun et al. 2019	F-AECOPD-Control	NEGR1	non-dep	1.13163	0.0451572
	Sun et al. 2019	IF-AECOPD-Control	ATP5MC1	non-dep	1.13154	0.309972
	Sun et al. 2019	IF-AECOPD-Control	HSF1	non-dep	1.1315	0.0433225
	Liu et al. 2020	COPD-Control	COX7C	UP	1.131
	Liu et al. 2020	COPD-Control	PRDX6	UP	1.131
	Liu et al. 2020	COPD-Control	TXNRD2	UP	1.131
	Sun et al. 2019	IF-AECOPD-Control	LRRC59	non-dep	1.13088	0.0865557
	Sun et al. 2019	IF-AECOPD-Control	UFM1	non-dep	1.13083	0.129118
	Sun et al. 2019	F-AECOPD-Control	MME	non-dep	1.13082	0.335511
	Sun et al. 2019	IF-AECOPD-Control	MRPL15	non-dep	1.1308	0.0538389
	Sun et al. 2019	IF-AECOPD-Control	RGCC	non-dep	1.13078	0.119064
	Sun et al. 2019	IF-AECOPD-Control	MRPS36	non-dep	1.13072	0.0618987
	Sun et al. 2019	F-AECOPD-Control	JCHAIN	non-dep	1.1307	0.0232003
	Sun et al. 2019	IF-AECOPD-Control	TPPP	non-dep	1.13069	0.231743
	Sun et al. 2019	IF-AECOPD-Control	SRSF2	non-dep	1.13057	0.134368
	Sun et al. 2019	IF-AECOPD-Control	SLC4A2	non-dep	1.13035	0.317391
	Liu et al. 2020	COPD-Control	ACTR3	UP	1.13
	Liu et al. 2020	COPD-Control	CS	UP	1.13
	Liu et al. 2020	COPD-Control	TBCA	UP	1.13
	Liu et al. 2020	COPD-Control	VNN2	UP	1.13
	Liu et al. 2020	COPD-Control	PRDX5	UP	1.13
	Liu et al. 2020	COPD-Control	SPTB	UP	1.13
	Liu et al. 2020	COPD-Control	TXN	UP	1.13
	Liu et al. 2020	COPD-Control	VTA1	UP	1.13
	Liu et al. 2020	COPD-Control	ENO1	UP	1.13
	Liu et al. 2020	COPD-Control	NECTIN2	UP	1.13
	Sun et al. 2019	F-AECOPD-Control	PLP2	non-dep	1.12991	0.377975
	Sun et al. 2019	IF-AECOPD-Control	RPL19	non-dep	1.12988	0.159578
	Sun et al. 2019	IF-AECOPD-Control	NDUFC1	non-dep	1.12957	0.0396306
	Sun et al. 2019	F-AECOPD-Control	SUB1	non-dep	1.12928	0.0313687
	Sun et al. 2019	IF-AECOPD-Control	WDR1	non-dep	1.12928	0.224302
	Sun et al. 2019	IF-AECOPD-Control	MAVS	non-dep	1.12906	0.487589
	Liu et al. 2020	COPD-Control	SH3BGRL3	UP	1.129
	Liu et al. 2020	COPD-Control	ARPC5L	UP	1.129
	Liu et al. 2020	COPD-Control	PAPLN	UP	1.129
	Liu et al. 2020	COPD-Control	THSD7A	UP	1.129
	Liu et al. 2020	COPD-Control	CD38	UP	1.129
	Liu et al. 2020	COPD-Control	SYTL2	UP	1.129
	Liu et al. 2020	COPD-Control	MXRA5	UP	1.129
	Liu et al. 2020	COPD-Control	CLEC3B	UP	1.129
	Liu et al. 2020	COPD-Control	CLEC11A	UP	1.129
	Liu et al. 2020	COPD-Control	PRMT1	UP	1.129
	Liu et al. 2020	COPD-Control	SARDH	UP	1.129
	Liu et al. 2020	COPD-Control	NIT2	UP	1.129
	Sun et al. 2019	F-AECOPD-Control	HMCN1	non-dep	1.1287	0.0712471
	Sun et al. 2019	IF-AECOPD-Control	NEGR1	non-dep	1.1286	0.0228655
	Sun et al. 2019	IF-AECOPD-Control	RPL29	non-dep	1.12822	0.472606
	Liu et al. 2020	COPD-Control	LY75	UP	1.128
[truncated: 11,942 more rows]

## Sheet: Asthma
	List of proteins extracted in Asthma after remove of duplicate genes. The names of the proteins are given along with their direction, fold change, p-value and FDR. Also in the group column, the name of the disease and the control group are mentioned, which the expression level of the protein is compared. Fold change, p-value and FDR of some proteins were not identified in the some studies.
	ID article	group	Protein marker	Direction	FC	P-value	FDR
14	Takahashi et al.2018	Severe asthma with Ex-smoker- Control	CFHR5	UP	13.7966	0.002816
14	Takahashi et al.2018	Severe asthma with Ex-smoker- Control	PAPPA	UP	12.2448	1.04e-05
14	Takahashi et al.2018	Severe asthma with current smoker- Control	PLA2G10	UP	8.79392	0.003593
12	Suojalehto et al.2018	Asthma related to welding allergen- Control	S100A9	UP	8.71	<0.05
14	Takahashi et al.2018	Severe asthma with Ex-smoker- Control	RETN	UP	7.89753	0.000419
14	Takahashi et al.2018	Severe asthma with current smoker- Control	PAPPA	UP	7.1612	0.000763
12	Suojalehto et al.2018	Asthma related to isocyanate allergen- Control	S100A9	UP	7.11	<0.05
14	Takahashi et al.2018	Severe asthma with Ex-smoker- Control	APCS	UP	6.21549	1.35e-05
14	Takahashi et al.2018	Severe asthma with Ex-smoker- Control	GPI	UP	6.16758	0.002413
8	Larsen et al.2006	Asthma with fibroblast-control	HP	UP	6	<0.05
14	Takahashi et al.2018	Severe asthma with Ex-smoker- Control	CFP	UP	5.95531	0.008423
12	Suojalehto et al.2018	Asthma related to protein allergen- Control	TRFL	UP	5.43	<0.05
14	Takahashi et al.2018	Severe asthma with Ex-smoker- Control	PGAM1	UP	5.15219	0.020036
14	Takahashi et al.2018	Severe asthma with Ex-smoker- Control	LYN_X2	UP	5.08475	0.012267
12	Suojalehto et al.2018	Asthma related to isocyanate allergen- Control	TRFL	up	4.95	<0.05
14	Takahashi et al.2018	Severe asthma with Ex-smoker- Control	CRP	UP	4.93755	0.000123
14	Takahashi et al.2018	Severe asthma with current smoker- Control	FUT3	UP	4.50619	0.098326
14	Takahashi et al.2018	Severe asthma with Ex-smoker- Control	FGR	UP	4.4922	0.001948
14	Takahashi et al.2018	Severe asthma with Ex-smoker- Control	SIGLEC9	UP	4.46511	0.0162
14	Takahashi et al.2018	Severe asthma with Ex-smoker- Control	ICOSLG	UP	4.37973	0.001036
14	Takahashi et al.2018	Severe asthma with current smoker- Control	EFNB3	UP	4.34698	0.001361
15	Bhowmik et al. 2019	Asthma-Control	IL-33	UP	4.2	<0.01
14	Takahashi et al.2018	Severe asthma with Ex-smoker- Control	AFM	UP	4.19291	0.009408
14	Takahashi et al.2018	Severe asthma with Ex-smoker- Control	HIST1H1C	UP	4.19099	0.001044
14	Takahashi et al.2018	Severe asthma with Ex-smoker- Control	TNFSF14	UP	4.1045	7.02e-06
12	Suojalehto et al.2018	Asthma related to protein allergen- Control	CLC	UP	4.04	<0.05
	Lasser et al. 2016	Asthm&CRS-Control	MUC7	UP	4
14	Takahashi et al.2018	Severe asthma with Ex-smoker- Control	LYN	UP	3.97473	0.007817
14	Takahashi et al.2018	Severe asthma with Ex-smoker- Control	PRKACA	UP	3.95483	0.002211
14	Takahashi et al.2018	Severe asthma with current smoker- Control	GPI	UP	3.87904	0.029603
14	Takahashi et al.2018	Severe asthma with Ex-smoker- Control	KLKB1	UP	3.78432	0.044303
14	Takahashi et al.2018	Severe asthma with Ex-smoker- Control	NAGK	UP	3.72776	0.0611
14	Takahashi et al.2018	Severe asthma with Ex-smoker- Control	CFI	UP	3.67319	0.054662
14	Takahashi et al.2018	Severe asthma with current smoker- Control	CSF2	UP	3.66741	1.41e-07
14	Takahashi et al.2018	Severe asthma with Ex-smoker- Control	APOA1	UP	3.64271	0.028332
14	Takahashi et al.2018	Severe asthma with Ex-smoker- Control	NME2	UP	3.58987	0.007653
14	Takahashi et al.2018	Severe asthma with Ex-smoker- Control	PGD	UP	3.49253	0.031817
14	Takahashi et al.2018	Severe asthma with Ex-smoker- Control	FUT5	UP	3.4325	0.019755
14	Takahashi et al.2018	Severe asthma with Ex-smoker- Control	AZU1	UP	3.40599	0.001365
14	Takahashi et al.2018	Severe asthma with Ex-smoker- Control	CCL4L1	UP	3.34981	0.002067
14	Takahashi et al.2018	Severe asthma with Ex-smoker- Control	ADRBK1	UP	3.28269	0.013275
14	Takahashi et al.2018	Severe asthma with Ex-smoker- Control	FGF5	UP	3.21549	0.003819
14	Takahashi et al.2018	Severe asthma with Ex-smoker- Control	PGLYRP1	UP	3.19967	0.000549
14	Takahashi et al.2018	Severe asthma with Ex-smoker- Control	TIMP2	UP	3.187	0.001843
14	Takahashi et al.2018	Severe asthma with current smoker- Control	HIST1H1C	UP	3.17883	0.001374
12	Suojalehto et al.2018	Asthma related to protein allergen- Control	ALB	UP	3.17	<0.05
14	Takahashi et al.2018	Severe asthma with Ex-smoker- Control	CAT	UP	3.10164	9.36e-05
14	Takahashi et al.2018	Severe asthma with current smoker- Control	ERBB2	UP	3.09319	0.008348
14	Takahashi et al.2018	Severe asthma with current smoker- Control	FCGR2A	UP	3.09021	8.28e-05
14	Takahashi et al.2018	Severe asthma with Ex-smoker- Control	POR	UP	3.07808	0.011468
14	Takahashi et al.2018	Severe asthma with current smoker- Control	LYN_X2	UP	3.03076	0.101146
14	Takahashi et al.2018	Severe asthma with current smoker- Control	RETN	UP	2.96535	0.070795
14	Takahashi et al.2018	Severe asthma with current smoker- Control	IL6	UP	2.94681	0.001197
14	Takahashi et al.2018	Severe asthma with current smoker- Control	CCDC80	UP	2.94132	0.011908
14	Takahashi et al.2018	Severe asthma with Ex-smoker- Control	VWF	UP	2.91638	0.017433
14	Takahashi et al.2018	Severe asthma with Ex-smoker- Control	PLA2G5	UP	2.9006	0.004097
	Lasser et al. 2016	Asthm-Control	MUC7	UP	2.9
21	Bhowmik et al. 2019	Asthma-Control	IL-33	UP	2.9	<0.01
14	Takahashi et al.2018	Severe asthma with current smoker- Control	CAT	UP	2.88207	0.003017
12	Suojalehto et al.2018	Asthma related to isocyanate allergen- Control	CAT	UP	2.87	<0.05
12	Suojalehto et al.2018	Asthma related to welding allergen- Control	TRFL	UP	2.87	<0.05
14	Takahashi et al.2018	Severe asthma with current smoker- Control	FUT5	UP	2.85596	0.057975
14	Takahashi et al.2018	Severe asthma with Ex-smoker- Control	CSNK2A1	UP	2.84988	3.76e-06
12	Suojalehto et al.2018	Asthma related to isocyanate allergen- Control	ALB	up	2.81	<0.05
14	Takahashi et al.2018	Severe asthma with Ex-smoker- Control	TOP1	UP	2.79665	0.000853
14	Takahashi et al.2018	Severe asthma with current smoker- Control	CRP	UP	2.77626	0.016838
14	Takahashi et al.2018	Severe asthma with current smoker- Control	CHIT1	UP	2.77529	0.034726
14	Takahashi et al.2018	Severe asthma with current smoker- Control	PDIA3	UP	2.77424	0.000401
14	Takahashi et al.2018	Severe asthma with Ex-smoker- Control	PDPK1	UP	2.77308	0.110376
14	Takahashi et al.2018	Severe asthma with Ex-smoker- Control	MMP17	UP	2.72259	0.004499
1	Gharib et al.	Asthma-control	SERPIN1	UP	2.7	0.01
	Lasser et al. 2016	Asthm-Control	HBB	UP	2.7
12	Suojalehto et al.2018	Asthma related to welding allergen- Control	FABP5	UP	2.69	<0.05
14	Takahashi et al.2018	Severe asthma with current smoker- Control	LYN	UP	2.66765	0.069279
14	Takahashi et al.2018	Severe asthma with Ex-smoker- Control	RGMA	UP	2.65432	0.003939
5	Jeong et al.	Asthma-control	PTP	UP	2.6	0.013
17	Jeong et al.2007	Asthma-Control	ARRB1	UP	2.6	0.013
11	Suojalehto et al.2015	Asthma+AR-control	ZG16B	UP	2.59	0.00039
14	Takahashi et al.2018	Severe asthma with current smoker- Control	FGR	UP	2.58053	0.058962
14	Takahashi et al.2018	Severe asthma with current smoker- Control	ERAP1	UP	2.5661	0.031553
14	Takahashi et al.2018	Severe asthma with Ex-smoker- Control	FCN1	UP	2.56563	0.00557
14	Takahashi et al.2018	Severe asthma with Ex-smoker- Control	HPX	UP	2.52421	0.021457
14	Takahashi et al.2018	Severe asthma with Ex-smoker- Control	HMOX2	UP	2.49897	0.005451
14	Takahashi et al.2018	Severe asthma with Ex-smoker- Control	PF4	UP	2.48837	0.00443
14	Takahashi et al.2018	Severe asthma with current smoker- Control	CXCL8	UP	2.48539	0.000528
14	Takahashi et al.2018	Severe asthma with Ex-smoker- Control	CDH5	UP	2.4851	0.002461
14	Takahashi et al.2018	Severe asthma with Ex-smoker- Control	TF	UP	2.48112	0.126628
14	Takahashi et al.2018	Severe asthma with current smoker- Control	HBEGF	UP	2.47624	0.004634
14	Takahashi et al.2018	Severe asthma with Ex-smoker- Control	CAPG	UP	2.46343	0.026055
14	Takahashi et al.2018	Severe asthma with current smoker- Control	AGR2	UP	2.46236	2.34e-08
14	Takahashi et al.2018	Severe asthma with current smoker- Control	NME2	UP	2.45402	0.071902
12	Suojalehto et al.2018	Asthma related to welding allergen- Control	PKM	UP	2.45	<0.05
12	Suojalehto et al.2018	Asthma related to protein allergen- Control	S100A8	UP	2.43	<0.05
14	Takahashi et al.2018	Severe asthma with Ex-smoker- Control	CXCL8	UP	2.42492	0.0004
14	Takahashi et al.2018	Severe asthma with current smoker- Control	AZU1	UP	2.42291	0.025788
14	Takahashi et al.2018	Severe asthma with current smoker- Control	SLAMF7	UP	2.42068	0.00316
	Lasser et al. 2016	Asthm-Control	MUC5B	UP	2.4
14	Takahashi et al.2018	Severe asthma with Ex-smoker- Control	PRTN3	UP	2.39855	0.00012
14	Takahashi et al.2018	Severe asthma with current smoker- Control	IGHD	UP	2.3974	0.052514
14	Takahashi et al.2018	Severe asthma with current smoker- Control	PGLYRP1	UP	2.39447	0.012273
14	Takahashi et al.2018	Severe asthma with current smoker- Control	ICOSLG	UP	2.3882	0.060975
14	Takahashi et al.2018	Severe asthma with Ex-smoker- Control	SRC	UP	2.38782	0.016097
14	Takahashi et al.2018	Severe asthma with Ex-smoker- Control	FGG	UP	2.3858	0.020957
14	Takahashi et al.2018	Severe asthma with Ex-smoker- Control	ERAP1	UP	2.38361	0.037138
14	Takahashi et al.2018	Severe asthma with current smoker- Control	AFM	UP	2.38259	0.130193
14	Takahashi et al.2018	Severe asthma with Ex-smoker- Control	STC1	UP	2.3674	0.1
12	Suojalehto et al.2018	Asthma related to welding allergen- Control	ALB	UP	2.36	<0.05
14	Takahashi et al.2018	Severe asthma with Ex-smoker- Control	LDHB	UP	2.35871	0.1
14	Takahashi et al.2018	Severe asthma with Ex-smoker- Control	ADAM9	UP	2.35776	0.00646
14	Takahashi et al.2018	Severe asthma with Ex-smoker- Control	FCGR2A	UP	2.35388	0.001463
14	Takahashi et al.2018	Severe asthma with current smoker- Control	ENTPD1	UP	2.34236	0.016417
14	Takahashi et al.2018	Severe asthma with Ex-smoker- Control	MAPK3	UP	2.33055	0.031935
12	Suojalehto et al.2018	Asthma related to isocyanate allergen- Control	PGD	UP	2.32	<0.05
14	Takahashi et al.2018	Severe asthma with Ex-smoker- Control	SERPINA1	UP	2.30943	0.021545
14	Takahashi et al.2018	Severe asthma with Ex-smoker- Control	ENTPD1	UP	2.30871	0.013261
14	Takahashi et al.2018	Severe asthma with Ex-smoker- Control	POSTN	UP	2.30567	0.010467
14	Takahashi et al.2018	Severe asthma with Ex-smoker- Control	BST1	UP	2.30503	0.014229
5	Jeong et al.	Asthma-control	ARRB1	UP	2.3	0.028
17	Jeong et al.2007	Asthma-Control	TXL-2	UP	2.3	0.028
14	Takahashi et al.2018	Severe asthma with Ex-smoker- Control	CA4	UP	2.29848	0.003512
14	Takahashi et al.2018	Severe asthma with Ex-smoker- Control	CD5L	UP	2.29778	0.025555
14	Takahashi et al.2018	Severe asthma with Ex-smoker- Control	CSNK2B	UP	2.28113	0.008414
14	Takahashi et al.2018	Severe asthma with current smoker- Control	NAGK	UP	2.28093	0.26146
12	Suojalehto et al.2018	Asthma related to welding allergen- Control	HBB	UP	2.27	<0.05
14	Takahashi et al.2018	Severe asthma with current smoker- Control	PRKCB	UP	2.25885	0.02703
14	Takahashi et al.2018	Severe asthma with current smoker- Control	PGD	UP	2.25172	0.182219
14	Takahashi et al.2018	Severe asthma with Ex-smoker- Control	PRKAA2	UP	2.24591	0.022276
14	Takahashi et al.2018	Severe asthma with current smoker- Control	PRTN3	UP	2.22654	0.000731
12	Suojalehto et al.2018	Asthma related to protein allergen- Control	PIP	UP	2.22	<0.05
14	Takahashi et al.2018	Severe asthma with Ex-smoker- Control	PSMA1	UP	2.21771	0.120071
14	Takahashi et al.2018	Severe asthma with Ex-smoker- Control	PRL	UP	2.20824	0.00474
14	Takahashi et al.2018	Severe asthma with current smoker- Control	POR	UP	2.20719	0.087515
12	Suojalehto et al.2018	Asthma related to protein allergen- Control	S100A9	UP	2.2	<0.05
	Lasser et al. 2016	Asthm&CRS-Control	HBB	UP	2.2
	Lasser et al. 2016	Asthm-Control	MUC5B	UP	2.2
14	Takahashi et al.2018	Severe asthma with Ex-smoker- Control	ESD	UP	2.18953	0.015923
14	Takahashi et al.2018	Severe asthma with Ex-smoker- Control	IL6	UP	2.18224	0.021565
14	Takahashi et al.2018	Severe asthma with Ex-smoker- Control	HP	UP	2.16898	0.065687
14	Takahashi et al.2018	Severe asthma with Ex-smoker- Control	ELANE	UP	2.16067	0.007572
14	Takahashi et al.2018	Severe asthma with current smoker- Control	MICA	UP	2.16051	0.054536
14	Takahashi et al.2018	Severe asthma with current smoker- Control	SPARCL1	UP	2.15311	0.000937
14	Takahashi et al.2018	Severe asthma with current smoker- Control	ACP5	UP	2.15281	0.01409
12	Suojalehto et al.2018	Asthma related to protein allergen- Control	SERPINA1	UP	2.15	<0.05
14	Takahashi et al.2018	Severe asthma with Ex-smoker- Control	CD163	UP	2.13636	0.059941
14	Takahashi et al.2018	Severe asthma with Ex-smoker- Control	ENPP7	UP	2.12773	0.082281
14	Takahashi et al.2018	Severe asthma with current smoker- Control	IGFBP2	UP	2.11444	0.094978
5	Jeong et al.	Asthma-control	HSP-70	UP	2.1	0.008
17	Jeong et al.2007	Asthma-Control	HSP-70	UP	2.1	0.008
12	Suojalehto et al.2018	Asthma related to welding allergen- Control	GPI	UP	2.09	<0.05
14	Takahashi et al.2018	Severe asthma with current smoker- Control	PRKACA	UP	2.08866	0.112546
6	Jiang et al.	steroid resistance asthma-control	GC	UP	2.08	<0.01
14	Takahashi et al.2018	Severe asthma with current smoker- Control	LDHB	UP	2.0782	0.242065
14	Takahashi et al.2018	Severe asthma with Ex-smoker- Control	PLG	UP	2.06809	0.0719
14	Takahashi et al.2018	Severe asthma with Ex-smoker- Control	LIFR	UP	2.06066	0.001961
14	Takahashi et al.2018	Severe asthma with Ex-smoker- Control	CSNK2A2	UP	2.05655	0.000388
14	Takahashi et al.2018	Severe asthma with Ex-smoker- Control	ICAM2	UP	2.04719	0.087679
14	Takahashi et al.2018	Severe asthma with current smoker- Control	PGAM1	UP	2.04245	0.003791
12	Suojalehto et al.2018	Asthma related to protein allergen- Control	IGHA1	UP	2.04	<0.05
14	Takahashi et al.2018	Severe asthma with Ex-smoker- Control	CAMK2B	UP	2.03986	0.046721
14	Takahashi et al.2018	Severe asthma with current smoker- Control	CSNK2B	UP	2.02429	0.031056
14	Takahashi et al.2018	Severe asthma with Ex-smoker- Control	GNLY	UP	2.02013	0.024996
12	Suojalehto et al.2018	Asthma related to protein allergen- Control	HP	UP	2.02	<0.05
14	Takahashi et al.2018	Severe asthma with Ex-smoker- Control	C3_X6	UP	2.01821	0.1
14	Takahashi et al.2018	Severe asthma with Ex-smoker- Control	XRCC6	UP	2.01086	0.016478
12	Suojalehto et al.2018	Asthma related to isocyanate allergen- Control	APCS	UP	2.01	<0.05
14	Takahashi et al.2018	Severe asthma with current smoker- Control	PTHLH	UP	2.00294	0.06519
14	Takahashi et al.2018	Severe asthma with Ex-smoker- Control	CASP3	UP	2.00177	0.002639
14	Takahashi et al.2018	Severe asthma with current smoker- Control	ADAM9	UP	2.00003	0.001108
5	Jeong et al.	Asthma-control	FLJ25770	UP	2	0.009
12	Suojalehto et al.2018	Asthma related to protein allergen- Control	TGM3	UP	2	<0.05
12	Suojalehto et al.2018	Asthma related to welding allergen- Control	PGD	UP	2	<0.05
	Lasser et al. 2016	Asthm-Control	HBB	UP	2
17	Jeong et al.2007	Asthma-Control	MHC-I	UP	2	0.009
14	Takahashi et al.2018	Severe asthma with current smoker- Control	GNLY	UP	1.99992	0.035264
14	Takahashi et al.2018	Severe asthma with Ex-smoker- Control	IL5	UP	1.99873	0.00021
14	Takahashi et al.2018	Severe asthma with Ex-smoker- Control	GZMB	UP	1.99842	0.009852
14	Takahashi et al.2018	Severe asthma with current smoker- Control	CFP	UP	1.99611	0.324285
14	Takahashi et al.2018	Severe asthma with Ex-smoker- Control	CHST15	UP	1.99263	0.00383
14	Takahashi et al.2018	Severe asthma with current smoker- Control	CTGF	UP	1.99175	0.000842
14	Takahashi et al.2018	Severe asthma with Ex-smoker- Control	PDIA3	UP	1.976	0.011665
14	Takahashi et al.2018	Severe asthma with Ex-smoker- Control	AKT1	UP	1.97449	0.09215
14	Takahashi et al.2018	Severe asthma with current smoker- Control	TOP1	UP	1.97307	0.033011
14	Takahashi et al.2018	Severe asthma with Ex-smoker- Control	POMC	UP	1.96324	0.001268
14	Takahashi et al.2018	Severe asthma with current smoker- Control	IL22RA1	UP	1.96251	0.007039
12	Suojalehto et al.2018	Asthma related to welding allergen- Control	ACTN4	up	1.95	<0.05
14	Takahashi et al.2018	Severe asthma with Ex-smoker- Control	PTEN	UP	1.94991	0.085388
14	Takahashi et al.2018	Severe asthma with Ex-smoker- Control	ARID3A	UP	1.94925	0.009478
14	Takahashi et al.2018	Severe asthma with Ex-smoker- Control	CAST	UP	1.94112	0.007371
14	Takahashi et al.2018	Severe asthma with Ex-smoker- Control	EIF4A3	UP	1.93244	0.015061
14	Takahashi et al.2018	Severe asthma with Ex-smoker- Control	DAPK2	UP	1.9284	0.001341
14	Takahashi et al.2018	Severe asthma with Ex-smoker- Control	PRKCZ	UP	1.92484	0.012693
14	Takahashi et al.2018	Severe asthma with Ex-smoker- Control	RARRES2	UP	1.91687	0.1
14	Takahashi et al.2018	Severe asthma with current smoker- Control	CHST15	UP	1.91474	0.120357
14	Takahashi et al.2018	Severe asthma with Ex-smoker- Control	GSK3A	UP	1.90308	0.042996
14	Takahashi et al.2018	Severe asthma with Ex-smoker- Control	DKK1	UP	1.9	0.4
20	Verrills et al. 2011	Asthma-Control	HP	UP	1.9	<0.05
12	Suojalehto et al.2018	Asthma related to protein allergen- Control	IGHM	UP	1.89	<0.05
14	Takahashi et al.2018	Severe asthma with current smoker- Control	SIGLEC9	UP	1.88974	0.324705
14	Takahashi et al.2018	Severe asthma with Ex-smoker- Control	METAP2	UP	1.8857	0.068407
12	Suojalehto et al.2018	Asthma related to protein allergen- Control	CFB	UP	1.88	<0.05
12	Suojalehto et al.2018	Asthma related to isocyanate allergen- Control	CFB	up	1.88	<0.05
14	Takahashi et al.2018	Severe asthma with Ex-smoker- Control	CAMK2A	UP	1.87689	0.039254
14	Takahashi et al.2018	Severe asthma with current smoker- Control	RBM39	UP	1.87622	0.058546
14	Takahashi et al.2018	Severe asthma with current smoker- Control	TNFSF14	UP	1.86728	0.004663
14	Takahashi et al.2018	Severe asthma with current smoker- Control	CFC1	UP	1.86407	0.009806
14	Takahashi et al.2018	Severe asthma with Ex-smoker- Control	ITGA1	UP	1.85889	0.007807
14	Takahashi et al.2018	Severe asthma with Ex-smoker- Control	FASLG	UP	1.85686	0.00367
14	Takahashi et al.2018	Severe asthma with current smoker- Control	IDS	UP	1.8546	0.055425
14	Takahashi et al.2018	Severe asthma with Ex-smoker- Control	CXCL3	UP	1.85133	0.068721
12	Suojalehto et al.2018	Asthma related to protein allergen- Control	PIGR	UP	1.85	<0.05
12	Suojalehto et al.2018	Asthma related to isocyanate allergen- Control	HSPB1	UP	1.85	<0.05
14	Takahashi et al.2018	Severe asthma with Ex-smoker- Control	PRS1	UP	1.84611	0.082623
14	Takahashi et al.2018	Severe asthma with current smoker- Control	CXCL3	UP	1.8456	0.084589
14	Takahashi et al.2018	Severe asthma with current smoker- Control	ITGA1	UP	1.84338	0.012345
14	Takahashi et al.2018	Severe asthma with Ex-smoker- Control	FN1_X2	UP	1.84194	0.046938
14	Takahashi et al.2018	Severe asthma with Ex-smoker- Control	FN1	UP	1.84141	0.030536
14	Takahashi et al.2018	Severe asthma with Ex-smoker- Control	IL4	UP	1.83926	0.004455
14	Takahashi et al.2018	Severe asthma with Ex-smoker- Control	TLR4	UP	1.83701	0.000545
14	Takahashi et al.2018	Severe asthma with Ex-smoker- Control	TBP	UP	1.83701	0.006265
14	Takahashi et al.2018	Severe asthma with Ex-smoker- Control	C5_X2	UP	1.83327	0.109358
14	Takahashi et al.2018	Severe asthma with Ex-smoker- Control	C9	UP	1.83327	0.108963
12	Suojalehto et al.2018	Asthma related to protein allergen- Control	A2M	UP	1.83	<0.05
14	Takahashi et al.2018	Severe asthma with Ex-smoker- Control	FGF8	UP	1.82942	0.005334
14	Takahashi et al.2018	Severe asthma with Ex-smoker- Control	ANP32B	UP	1.8289	0.005363
14	Takahashi et al.2018	Severe asthma with current smoker- Control	ELANE	UP	1.82888	0.044781
14	Takahashi et al.2018	Severe asthma with Ex-smoker- Control	CSK	UP	1.82799	0.1
14	Takahashi et al.2018	Severe asthma with Ex-smoker- Control	BPI	UP	1.82423	0.051323
11	Suojalehto et al.2015	Asthma+AR-control	S100A8	UP	1.82	0.012
12	Suojalehto et al.2018	Asthma related to protein allergen- Control	C3	UP	1.82	<0.05
14	Takahashi et al.2018	Severe asthma with current smoker- Control	FCGR1A	UP	1.81977	0.039323
14	Takahashi et al.2018	Severe asthma with current smoker- Control	LILRB2	UP	1.81821	0.030541
14	Takahashi et al.2018	Severe asthma with current smoker- Control	RPS7	UP	1.80533	0.114351
14	Takahashi et al.2018	Severe asthma with Ex-smoker- Control	METAP1	UP	1.80457	0.053886
14	Takahashi et al.2018	Severe asthma with Ex-smoker- Control	ADAMTS13	UP	1.80357	0.037307
14	Takahashi et al.2018	Severe asthma with Ex-smoker- Control	LILRB2	UP	1.80271	0.025164
9	Fontarigo et al.2020	moderate-severe allergic asthma-Control	C4B	UP	1.8	0.007
9	Fontarigo et al.2020	moderate-severe allergic asthma-Control	C1R	UP	1.8	0.006
	Lasser et al. 2016	Asthm&CRS-Control	HP	UP	1.8
	Lasser et al. 2016	Asthm-Control	MUC7	UP	1.8
	Lasser et al. 2016	Asthm-Control	HP	UP	1.8
14	Takahashi et al.2018	Severe asthma with current smoker- Control	GZMB	UP	1.79823	0.036325
14	Takahashi et al.2018	Severe asthma with current smoker- Control	CCL4L1	UP	1.78298	0.153154
14	Takahashi et al.2018	Severe asthma with Ex-smoker- Control	SLC25A18	UP	1.77059	0.002692
12	Suojalehto et al.2018	Asthma related to protein allergen- Control	CAT	UP	1.77	<0.05
14	Takahashi et al.2018	Severe asthma with Ex-smoker- Control	PLCG1	UP	1.76218	0.05162
14	Takahashi et al.2018	Severe asthma with Ex-smoker- Control	MAPK13	UP	1.75932	0.1
14	Takahashi et al.2018	Severe asthma with Ex-smoker- Control	IL17RA	UP	1.75859	0.020692
14	Takahashi et al.2018	Severe asthma with Ex-smoker- Control	GAPDH	UP	1.75271	0.1
14	Takahashi et al.2018	Severe asthma with current smoker- Control	SRC	UP	1.75109	0.136957
12	Suojalehto et al.2018	Asthma related to protein allergen- Control	TF	UP	1.75	<0.05
12	Suojalehto et al.2018	Asthma related to protein allergen- Control	APCS	UP	1.75	<0.05
12	Suojalehto et al.2018	Asthma related to protein allergen- Control	HSPB1	UP	1.75	<0.05
14	Takahashi et al.2018	Severe asthma with Ex-smoker- Control	CMA1	UP	1.74618	0.034626
14	Takahashi et al.2018	Severe asthma with Ex-smoker- Control	MAPK14	UP	1.74316	0.109507
12	Suojalehto et al.2018	Asthma related to isocyanate allergen- Control	HAL	UP	1.74	<0.05
14	Takahashi et al.2018	Severe asthma with Ex-smoker- Control	PTPN6	UP	1.73707	0.1
14	Takahashi et al.2018	Severe asthma with current smoker- Control	CSNK2A2	UP	1.72813	0.001221
14	Takahashi et al.2018	Severe asthma with Ex-smoker- Control	HGFAC	UP	1.72536	0.1
14	Takahashi et al.2018	Severe asthma with Ex-smoker- Control	ANGPTL4	UP	1.7235	0.000365
14	Takahashi et al.2018	Severe asthma with current smoker- Control	SIGLEC7	UP	1.71709	0.02175
12	Suojalehto et al.2018	Asthma related to protein allergen- Control	CKB	UP	1.71	<0.05
14	Takahashi et al.2018	Severe asthma with Ex-smoker- Control	FN1_X3	UP	1.70217	0.066571
14	Takahashi et al.2018	Severe asthma with Ex-smoker- Control	LBP	UP	1.7	0.2
	Lasser et al. 2016	Asthm-Control	HP	UP	1.7
14	Takahashi et al.2018	Severe asthma with current smoker- Control	TFPI	UP	1.69947	0.158015
14	Takahashi et al.2018	Severe asthma with current smoker- Control	TIMP2	UP	1.69937	0.166832
14	Takahashi et al.2018	Severe asthma with Ex-smoker- Control	FGF2	UP	1.69768	0.000471
14	Takahashi et al.2018	Severe asthma with Ex-smoker- Control	PPBP_X2	UP	1.69638	0.038222
14	Takahashi et al.2018	Severe asthma with current smoker- Control	NAMPT	UP	1.69449	0.171341
14	Takahashi et al.2018	Severe asthma with current smoker- Control	XRCC6	UP	1.69305	0.083319
14	Takahashi et al.2018	Severe asthma with current smoker- Control	CAPG	UP	1.68922	0.214298
14	Takahashi et al.2018	Severe asthma with current smoker- Control	PPP3CA	UP	1.68726	0.126476
12	Suojalehto et al.2018	Asthma related to isocyanate allergen- Control	P4HB	UP	1.67	<0.05
14	Takahashi et al.2018	Severe asthma with Ex-smoker- Control	TLR2	UP	1.66746	0.010525
14	Takahashi et al.2018	Severe asthma with current smoker- Control	PLXNC1	UP	1.66741	0.079674
14	Takahashi et al.2018	Severe asthma with Ex-smoker- Control	CCDC80	UP	1.66532	0.2
14	Takahashi et al.2018	Severe asthma with current smoker- Control	HP	UP	1.66462	0.246652
14	Takahashi et al.2018	Severe asthma with current smoker- Control	PPA1	UP	1.6618	0.026279
14	Takahashi et al.2018	Severe asthma with Ex-smoker- Control	CAMK2D	UP	1.65788	0.081607
14	Takahashi et al.2018	Severe asthma with current smoker- Control	SMPDL3A	UP	1.65623	0.000583
14	Takahashi et al.2018	Severe asthma with Ex-smoker- Control	SHC1	UP	1.65582	0.012819
14	Takahashi et al.2018	Severe asthma with Ex-smoker- Control	FCN2	UP	1.64904	0.113348
14	Takahashi et al.2018	Severe asthma with current smoker- Control	CD163	UP	1.64762	0.236529
14	Takahashi et al.2018	Severe asthma with Ex-smoker- Control	IGF2R	UP	1.64262	0.012254
14	Takahashi et al.2018	Severe asthma with current smoker- Control	APOA1	UP	1.63866	0.420613
14	Takahashi et al.2018	Severe asthma with current smoker- Control	MAPK1	UP	1.63282	0.164533
14	Takahashi et al.2018	Severe asthma with Ex-smoker- Control	SLITRK5	UP	1.63246	0.05231
14	Takahashi et al.2018	Severe asthma with Ex-smoker- Control	A2M	UP	1.63002	0.1
12	Suojalehto et al.2018	Asthma related to isocyanate allergen- Control	AZGP1	UP	1.63	<0.05
14	Takahashi et al.2018	Severe asthma with Ex-smoker- Control	IL1B	UP	1.62646	0.000421
14	Takahashi et al.2018	Severe asthma with Ex-smoker- Control	F9	UP	1.62431	0.1
14	Takahashi et al.2018	Severe asthma with current smoker- Control	CPNE1	UP	1.62153	0.144711
14	Takahashi et al.2018	Severe asthma with Ex-smoker- Control	TNFAIP6	UP	1.62069	0.1
14	Takahashi et al.2018	Severe asthma with current smoker- Control	IL16	UP	1.61606	0.044113
14	Takahashi et al.2018	Severe asthma with current smoker- Control	SSRP1	UP	1.61462	0.030956
14	Takahashi et al.2018	Severe asthma with current smoker- Control	ADRBK1	UP	1.6144	0.336133
14	Takahashi et al.2018	Severe asthma with Ex-smoker- Control	F9_X2	UP	1.61058	0.097861
14	Takahashi et al.2018	Severe asthma with current smoker- Control	BST1	UP	1.6041	0.180794
14	Takahashi et al.2018	Severe asthma with Ex-smoker- Control	NOTCH1	UP	1.60352	0.059776
14	Takahashi et al.2018	Severe asthma with current smoker- Control	LRPAP1	UP	1.60029	0.042865
5	Jeong et al.	Asthma-control	GSR	UP	1.6	0.014
9	Fontarigo et al.2020	moderate-severe allergic asthma-Control	IGFALS	UP	1.6	0.007
9	Fontarigo et al.2020	moderate-severe allergic asthma-Control	PROS1	UP	1.6	0.006
14	Takahashi et al.2018	Severe asthma with Ex-smoker- Control	PRKCI	UP	1.6	0.2
14	Takahashi et al.2018	Severe asthma with Ex-smoker- Control	CHIT1	UP	1.6	0.4
14	Takahashi et al.2018	Severe asthma with Ex-smoker- Control	MIA	UP	1.6	0.4
12	Suojalehto et al.2018	Asthma related to isocyanate allergen- Control	C1QC	UP	1.6	<0.05
19	Nicholas et al. 2010	Asthma-Control	LCN2	UP	1.6
	Lasser et al. 2016	Asthm&CRS-Control	IGHG1	UP	1.6
17	Jeong et al.2007	Asthma-Control	FLJ25770	UP	1.6	0.014
14	Takahashi et al.2018	Severe asthma with Ex-smoker- Control	TXNDC12	UP	1.59367	0.012207
14	Takahashi et al.2018	Severe asthma with Ex-smoker- Control	MMP1	UP	1.58991	0.02947
14	Takahashi et al.2018	Severe asthma with Ex-smoker- Control	THBS1	UP	1.58554	0.06234
14	Takahashi et al.2018	Severe asthma with current smoker- Control	NXPH1	UP	1.58424	0.001247
14	Takahashi et al.2018	Severe asthma with Ex-smoker- Control	GFRA2	UP	1.58328	0.059613
14	Takahashi et al.2018	Severe asthma with Ex-smoker- Control	FGG_XX	UP	1.58318	0.079154
14	Takahashi et al.2018	Severe asthma with Ex-smoker- Control	EPHA10	UP	1.58021	0.000118
14	Takahashi et al.2018	Severe asthma with current smoker- Control	CST6	UP	1.57898	0.077589
14	Takahashi et al.2018	Severe asthma with current smoker- Control	TLR4	UP	1.57372	0.012817
14	Takahashi et al.2018	Severe asthma with current smoker- Control	METAP1	UP	1.5647	0.16236
14	Takahashi et al.2018	Severe asthma with current smoker- Control	CTSS	UP	1.56285	0.010853
14	Takahashi et al.2018	Severe asthma with current smoker- Control	SHC1	UP	1.56088	0.03572
14	Takahashi et al.2018	Severe asthma with Ex-smoker- Control	SERPINE1	UP	1.55577	0.008704
14	Takahashi et al.2018	Severe asthma with Ex-smoker- Control	SIGLEC7	UP	1.55546	0.047991
14	Takahashi et al.2018	Severe asthma with current smoker- Control	SIRT2	UP	1.55275	0.030748
14	Takahashi et al.2018	Severe asthma with current smoker- Control	CXCL6	UP	1.54995	0.45623
14	Takahashi et al.2018	Severe asthma with current smoker- Control	PSMA1	UP	1.54641	0.416176
14	Takahashi et al.2018	Severe asthma with current smoker- Control	AKT1	UP	1.54444	0.304553
14	Takahashi et al.2018	Severe asthma with Ex-smoker- Control	FGF17	UP	1.54342	0.111632
14	Takahashi et al.2018	Severe asthma with Ex-smoker- Control	SERPINE2	UP	1.53545	0.026807
14	Takahashi et al.2018	Severe asthma with current smoker- Control	GDF5	UP	1.53529	0.000604
14	Takahashi et al.2018	Severe asthma with Ex-smoker- Control	TNFRSF1A	UP	1.53425	0.1
14	Takahashi et al.2018	Severe asthma with Ex-smoker- Control	MMP16	UP	1.53228	0.017623
14	Takahashi et al.2018	Severe asthma with current smoker- Control	IL5	UP	1.529	0.027019
14	Takahashi et al.2018	Severe asthma with current smoker- Control	MRC1	UP	1.52821	0.13837
14	Takahashi et al.2018	Severe asthma with current smoker- Control	MMP13	UP	1.52645	0.003879
14	Takahashi et al.2018	Severe asthma with current smoker- Control	HSPD1	UP	1.52364	0.224079
14	Takahashi et al.2018	Severe asthma with Ex-smoker- Control	NSFL1C	UP	1.52306	0.02853
14	Takahashi et al.2018	Severe asthma with Ex-smoker- Control	EIF4G2	UP	1.51858	0.1
14	Takahashi et al.2018	Severe asthma with current smoker- Control	MSN	UP	1.5163	0.032292
14	Takahashi et al.2018	Severe asthma with Ex-smoker- Control	EPB41	UP	1.51496	0.1
14	Takahashi et al.2018	Severe asthma with current smoker- Control	CAST	UP	1.51386	0.106885
14	Takahashi et al.2018	Severe asthma with current smoker- Control	ERP29	UP	1.51246	0.013256
14	Takahashi et al.2018	Severe asthma with Ex-smoker- Control	MAPKAPK	UP	1.51139	0.1
14	Takahashi et al.2018	Severe asthma with current smoker- Control	CASP3	UP	1.50975	0.00955
14	Takahashi et al.2018	Severe asthma with current smoker- Control	TIMP1	UP	1.50546	0.095978
5	Jeong et al.	Asthma-control	HLA-I	UP	1.5	0.023
9	Fontarigo et al.2020	moderate-severe allergic asthma-Control	KNG1	UP	1.5	0.043
14	Takahashi et al.2018	Severe asthma with Ex-smoker- Control	ADIPOQ	UP	1.5	0.2
14	Takahashi et al.2018	Severe asthma with Ex-smoker- Control	SERPIND1	UP	1.5	0.2
14	Takahashi et al.2018	Severe asthma with Ex-smoker- Control	CFB	UP	1.5	0.3
19	Nicholas et al. 2010	Asthma-Control	APO	UP	1.5
17	Jeong et al.2007	Asthma-Control	EGFR	UP	1.5	0.006
14	Takahashi et al.2018	Severe asthma with current smoker- Control	CST5	UP	1.40488	0.001895
5	Jeong et al.	Asthma-control	TXNL1	UP	1.4	0.001
5	Jeong et al.	Asthma-control	PYCR1	UP	1.4	0.046
9	Fontarigo et al.2020	intermittent-mild non-allergic asthma -Control	FCN2	UP	1.4	0.013
	Lasser et al. 2016	Asthm&CRS-Control	MUC7	UP	1.4
	Lasser et al. 2016	Asthm&CRS-Control	ALB	UP	1.4
17	Jeong et al.2007	Asthma-Control	PYCR1	UP	1.4	0.001
17	Jeong et al.2007	Asthma-Control	LRR	UP	1.4	0.046
14	Takahashi et al.2018	Severe asthma with current smoker- Control	TYK2	UP	1.3842	0.001699
5	Jeong et al.	Asthma-control	PDE4C	UP	1.3	0.015
5	Jeong et al.	Asthma-control	LRR	UP	1.3	0.018
8	Larsen et al.2006	Asthma without fibroblast-control	HP	UP	1.3
9	Fontarigo et al.2020	moderate-severe allergic asthma-Control	AMBP	UP	1.3	0.007
9	Fontarigo et al.2020	moderate-severe allergic asthma-Control	CALU	UP	1.3	0.007
	Lasser et al. 2016	Asthm&CRS-Control	HBB	UP	1.3
	Lasser et al. 2016	Asthm&CRS-Control	HP	UP	1.3
	Lasser et al. 2016	Asthm&CRS-Control	ALB	UP	1.3
	Lasser et al. 2016	Asthm&CRS-Control	IGHG1	UP	1.3
17	Jeong et al.2007	Asthma-Control	PDE4C	UP	1.3	0.015
17	Jeong et al.2007	Asthma-Control	GSR	UP	1.3	0.018
14	Takahashi et al.2018	Severe asthma with current smoker- Control	CD300C	up	1.26537	0.007002
19	Nicholas et al. 2010	Asthma-Control	MSMB	UP	1.25
14	Takahashi et al.2018	Severe asthma with current smoker- Control	CNTN5	up	1.22616	0.007518
14	Takahashi et al.2018	Severe asthma with current smoker- Control	EDA2R	UP	1.2151	0.132591
5	Jeong et al.	Asthma-control	EGFR	UP	1.2	0.006
6	Jiang et al.	steroid sensitive asthma-control	GC	UP	1.2
7	Kim et al.	aspirin-tolerant asthma-control	ApoH	UP	1.2	0.002
20	Verrills et al. 2011	Asthma-Control	FGB	UP	1.2	<0.05
14	Takahashi et al.2018	Severe asthma with current smoker- Control	LAMA1	UP	1.17592	0.226793
19	Xu et al.2016	Asthma-Control	GP130	UP	1.11	>0.05
14	Takahashi et al.2018	Severe asthma with current smoker- Control	BCAN	up	1.1	6.24e-05
20	Verrills et al. 2011	Asthma-Control	FGG	UP	1.1	>0.05
20	Verrills et al. 2011	Asthma-Control	SERPIND1	UP	1.1	<0.05
20	Verrills et al. 2011	Asthma-Control	IT1H4	UP	1.1	>0.05
20	Verrills et al. 2011	Asthma-Control	SERPINF2	UP	1.1	>0.05
7	Kim et al.	Aspirin-exacerbated respiratory disease-control	ApoH	UP	1.03	0.024
20	Verrills et al. 2011	Asthma-Control	CP	UP	1.01	>0.05
14	Takahashi et al.2018	Severe asthma with current smoker- Control	EPHA5	Down	0.9	0.012743
14	Takahashi et al.2018	Severe asthma with current smoker- Control	MFRP	Down	0.9	0.013225
14	Takahashi et al.2018	Severe asthma with current smoker- Control	HINT1	Down	0.9	0.01623
14	Takahashi et al.2018	Severe asthma with current smoker- Control	PLA2G5	Down	0.9	0.016188
14	Takahashi et al.2018	Severe asthma with current smoker- Control	TSLP	Down	0.9	0.02202
14	Takahashi et al.2018	Severe asthma with current smoker- Control	ICAM2	Down	0.9	0.021817
14	Takahashi et al.2018	Severe asthma with current smoker- Control	ADCYAP1	Down	0.9	0.022066
14	Takahashi et al.2018	Severe asthma with current smoker- Control	ITGA2B	Down	0.9	0.02185
14	Takahashi et al.2018	Severe asthma with current smoker- Control	TIMP3	Down	0.9	0.021603
14	Takahashi et al.2018	Severe asthma with current smoker- Control	FASLG	Down	0.9	0.023723
14	Takahashi et al.2018	Severe asthma with current smoker- Control	MMP14	Down	0.9	0.025706
14	Takahashi et al.2018	Severe asthma with current smoker- Control	MAPK11	Down	0.9	0.025423
14	Takahashi et al.2018	Severe asthma with current smoker- Control	ADCYAP1	Down	0.9	0.025393
14	Takahashi et al.2018	Severe asthma with current smoker- Control	TNFSF4	Down	0.9	0.02623
14	Takahashi et al.2018	Severe asthma with current smoker- Control	NR3C1	Down	0.9	0.028061
14	Takahashi et al.2018	Severe asthma with current smoker- Control	CRLF1	Down	0.9	0.031507
14	Takahashi et al.2018	Severe asthma with current smoker- Control	NGF	Down	0.9	0.032112
14	Takahashi et al.2018	Severe asthma with current smoker- Control	IL18RAP	Down	0.9	0.027474
14	Takahashi et al.2018	Severe asthma with current smoker- Control	HDAC8	DOWN	0.9	0.031647
14	Takahashi et al.2018	Severe asthma with current smoker- Control	TACSTD2	DOWN	0.9	0.03219
14	Takahashi et al.2018	Severe asthma with current smoker- Control	SLC25A18	Down	0.9	0.031232
14	Takahashi et al.2018	Severe asthma with current smoker- Control	COLEC12	Down	0.9	0.032686
14	Takahashi et al.2018	Severe asthma with current smoker- Control	ETHE1	Down	0.9	0.035298
14	Takahashi et al.2018	Severe asthma with current smoker- Control	ABL1	Down	0.9	0.036967
14	Takahashi et al.2018	Severe asthma with current smoker- Control	CNTFR	Down	0.9	0.036818
14	Takahashi et al.2018	Severe asthma with current smoker- Control	BMP1	Down	0.9	0.03923
14	Takahashi et al.2018	Severe asthma with current smoker- Control	HAMP	Down	0.9	0.039271
14	Takahashi et al.2018	Severe asthma with current smoker- Control	PRSS27	Down	0.9	0.039384
14	Takahashi et al.2018	Severe asthma with current smoker- Control	ONTF	Down	0.9	0.040169
14	Takahashi et al.2018	Severe asthma with current smoker- Control	CCL3L1	Down	0.9	0.040202
14	Takahashi et al.2018	Severe asthma with current smoker- Control	NANOG	Down	0.9	0.043282
14	Takahashi et al.2018	Severe asthma with current smoker- Control	PLK1	Down	0.9	0.046269
14	Takahashi et al.2018	Severe asthma with current smoker- Control	IL17B	Down	0.9	0.046384
14	Takahashi et al.2018	Severe asthma with current smoker- Control	CDK2	Down	0.9	0.047204
14	Takahashi et al.2018	Severe asthma with current smoker- Control	RGMA	Down	0.9	0.047956
14	Takahashi et al.2018	Severe asthma with current smoker- Control	ADAMTS4	Down	0.9	0.050435
14	Takahashi et al.2018	Severe asthma with current smoker- Control	PDGFRB	Down	0.9	0.052889
14	Takahashi et al.2018	Severe asthma with current smoker- Control	TNFSF9	Down	0.9	0.055451
14	Takahashi et al.2018	Severe asthma with current smoker- Control	TPO	Down	0.9	0.055231
14	Takahashi et al.2018	Severe asthma with current smoker- Control	ENPP7	Down	0.9	0.05849
14	Takahashi et al.2018	Severe asthma with current smoker- Control	FGF8	Down	0.9	0.058966
14	Takahashi et al.2018	Severe asthma with current smoker- Control	SPINT1	Down	0.9	0.063476
14	Takahashi et al.2018	Severe asthma with current smoker- Control	BIRC5	Down	0.9	0.055873
14	Takahashi et al.2018	Severe asthma with current smoker- Control	CCL24	Down	0.9	0.056394
14	Takahashi et al.2018	Severe asthma with current smoker- Control	HMGCR	Down	0.9	0.060049
14	Takahashi et al.2018	Severe asthma with current smoker- Control	FGF9	Down	0.9	0.058765
14	Takahashi et al.2018	Severe asthma with current smoker- Control	IL10RB	Down	0.9	0.063274
14	Takahashi et al.2018	Severe asthma with current smoker- Control	WFIKKN2	Down	0.9	0.062581
14	Takahashi et al.2018	Severe asthma with current smoker- Control	IL3	Down	0.9	0.061107
14	Takahashi et al.2018	Severe asthma with current smoker- Control	LEP	Down	0.9	0.058967
14	Takahashi et al.2018	Severe asthma with current smoker- Control	NOV	Down	0.9	0.065303
14	Takahashi et al.2018	Severe asthma with current smoker- Control	FCN3	Down	0.9	0.064977
14	Takahashi et al.2018	Severe asthma with current smoker- Control	SPHK2	Down	0.9	0.065235
14	Takahashi et al.2018	Severe asthma with current smoker- Control	IL17F	Down	0.9	0.066622
14	Takahashi et al.2018	Severe asthma with current smoker- Control	NCK1	Down	0.9	0.066346
14	Takahashi et al.2018	Severe asthma with current smoker- Control	MPL	Down	0.9	0.067348
14	Takahashi et al.2018	Severe asthma with current smoker- Control	PAK3	Down	0.9	0.069811
14	Takahashi et al.2018	Severe asthma with current smoker- Control	BMPR2	Down	0.9	0.074351
14	Takahashi et al.2018	Severe asthma with current smoker- Control	MSR1	Down	0.9	0.073942
14	Takahashi et al.2018	Severe asthma with current smoker- Control	TEC	Down	0.9	0.074325
14	Takahashi et al.2018	Severe asthma with current smoker- Control	CD22	Down	0.9	0.079134
14	Takahashi et al.2018	Severe asthma with current smoker- Control	MASP1	Down	0.9	0.079611
14	Takahashi et al.2018	Severe asthma with current smoker- Control	RASA1	Down	0.9	0.082999
14	Takahashi et al.2018	Severe asthma with current smoker- Control	CD80	Down	0.9	0.083208
14	Takahashi et al.2018	Severe asthma with current smoker- Control	DDC	Down	0.9	0.082636
14	Takahashi et al.2018	Severe asthma with current smoker- Control	EPHA1	Down	0.9	0.084075
14	Takahashi et al.2018	Severe asthma with current smoker- Control	LCK	Down	0.9	0.089026
14	Takahashi et al.2018	Severe asthma with current smoker- Control	HSD17B1	Down	0.9	0.088002
14	Takahashi et al.2018	Severe asthma with current smoker- Control	GCKR	Down	0.9	0.088302
14	Takahashi et al.2018	Severe asthma with current smoker- Control	BIRC7	Down	0.9	0.093251
14	Takahashi et al.2018	Severe asthma with current smoker- Control	NTF4	Down	0.9	0.096221
14	Takahashi et al.2018	Severe asthma with current smoker- Control	PLA2G2E	Down	0.9	0.096331
14	Takahashi et al.2018	Severe asthma with current smoker- Control	CDK8	Down	0.9	0.094396
14	Takahashi et al.2018	Severe asthma with current smoker- Control	PDE5A	Down	0.9	0.096155
14	Takahashi et al.2018	Severe asthma with current smoker- Control	LRP8	Down	0.9	0.095792
14	Takahashi et al.2018	Severe asthma with current smoker- Control	TPSG1	Down	0.9	0.097294
14	Takahashi et al.2018	Severe asthma with current smoker- Control	NCR2	Down	0.9	0.09699
14	Takahashi et al.2018	Severe asthma with current smoker- Control	ARG1	Down	0.9	0.099481
14	Takahashi et al.2018	Severe asthma with current smoker- Control	MST1R	Down	0.9	0.100713
14	Takahashi et al.2018	Severe asthma with current smoker- Control	FGF8_X2	Down	0.9	0.101441
14	Takahashi et al.2018	Severe asthma with current smoker- Control	TNFSF18	Down	0.9	0.101424
14	Takahashi et al.2018	Severe asthma with current smoker- Control	ABL2	Down	0.9	0.099869
14	Takahashi et al.2018	Severe asthma with current smoker- Control	IL12B	Down	0.9	0.102468
14	Takahashi et al.2018	Severe asthma with current smoker- Control	REN	Down	0.9	0.106841
14	Takahashi et al.2018	Severe asthma with current smoker- Control	TBK1	Down	0.9	0.107003
14	Takahashi et al.2018	Severe asthma with current smoker- Control	ERBB4	Down	0.9	0.108493
14	Takahashi et al.2018	Severe asthma with current smoker- Control	PSPN	Down	0.9	0.109461
14	Takahashi et al.2018	Severe asthma with current smoker- Control	VIP	Down	0.9	0.109961
14	Takahashi et al.2018	Severe asthma with current smoker- Control	CGA_X4	Down	0.9	0.110546
14	Takahashi et al.2018	Severe asthma with current smoker- Control	ADAMTS1	Down	0.9	0.113158
14	Takahashi et al.2018	Severe asthma with current smoker- Control	CDH6	Down	0.9	0.11247
14	Takahashi et al.2018	Severe asthma with current smoker- Control	INS	Down	0.9	0.116045
14	Takahashi et al.2018	Severe asthma with current smoker- Control	IL17A	Down	0.9	0.115575
14	Takahashi et al.2018	Severe asthma with current smoker- Control	ASAH2	Down	0.9	0.118405
14	Takahashi et al.2018	Severe asthma with current smoker- Control	BIRC3	Down	0.9	0.119905
14	Takahashi et al.2018	Severe asthma with current smoker- Control	JAK2	Down	0.9	0.119637
14	Takahashi et al.2018	Severe asthma with current smoker- Control	IL27RA	Down	0.9	0.122432
14	Takahashi et al.2018	Severe asthma with current smoker- Control	CADM1	Down	0.9	0.123691
14	Takahashi et al.2018	Severe asthma with current smoker- Control	WFIKKN1	DOWN	0.9	0.125679
14	Takahashi et al.2018	Severe asthma with current smoker- Control	CHEK2	Down	0.9	0.127724
14	Takahashi et al.2018	Severe asthma with current smoker- Control	BCL2L1	Down	0.9	0.127872
14	Takahashi et al.2018	Severe asthma with current smoker- Control	ASGR1	Down	0.9	0.127326
14	Takahashi et al.2018	Severe asthma with current smoker- Control	GHR	Down	0.9	0.133404
14	Takahashi et al.2018	Severe asthma with current smoker- Control	LTA_X3	Down	0.9	0.135012
14	Takahashi et al.2018	Severe asthma with current smoker- Control	FCN2	Down	0.9	0.136721
14	Takahashi et al.2018	Severe asthma with current smoker- Control	ADAM12	Down	0.9	0.138751
14	Takahashi et al.2018	Severe asthma with current smoker- Control	OCIAD1	Down	0.9	0.13797
14	Takahashi et al.2018	Severe asthma with current smoker- Control	DYRK3	Down	0.9	0.138261
14	Takahashi et al.2018	Severe asthma with current smoker- Control	TNFRSF1	Down	0.9	0.13915
14	Takahashi et al.2018	Severe asthma with current smoker- Control	SPINT2	Down	0.9	0.141334
14	Takahashi et al.2018	Severe asthma with current smoker- Control	TG	Down	0.9	0.141054
14	Takahashi et al.2018	Severe asthma with current smoker- Control	IL5RA	Down	0.9	0.14103
14	Takahashi et al.2018	Severe asthma with current smoker- Control	FGFR2	Down	0.9	0.142706
14	Takahashi et al.2018	Severe asthma with current smoker- Control	BMP10	Down	0.9	0.143941
14	Takahashi et al.2018	Severe asthma with current smoker- Control	MEPE	Down	0.9	0.14657
14	Takahashi et al.2018	Severe asthma with current smoker- Control	WNT7A	Down	0.9	0.146861
14	Takahashi et al.2018	Severe asthma with current smoker- Control	IL4	Down	0.9	0.146148
14	Takahashi et al.2018	Severe asthma with current smoker- Control	IL37	Down	0.9	0.148482
14	Takahashi et al.2018	Severe asthma with current smoker- Control	PTH	Down	0.9	0.149423
14	Takahashi et al.2018	Severe asthma with current smoker- Control	CD209	Down	0.9	0.148844
14	Takahashi et al.2018	Severe asthma with current smoker- Control	NID2	Down	0.9	0.152713
14	Takahashi et al.2018	Severe asthma with current smoker- Control	KLK12	DOWN	0.9	0.156661
14	Takahashi et al.2018	Severe asthma with current smoker- Control	VCAM1	Down	0.9	0.155287
14	Takahashi et al.2018	Severe asthma with current smoker- Control	GPC2	Down	0.9	0.155739
14	Takahashi et al.2018	Severe asthma with current smoker- Control	CD84	Down	0.9	0.154626
14	Takahashi et al.2018	Severe asthma with current smoker- Control	IFNL2	Down	0.9	0.16217
14	Takahashi et al.2018	Severe asthma with current smoker- Control	KIRREL3	Down	0.9	0.163198
14	Takahashi et al.2018	Severe asthma with current smoker- Control	BMP6	Down	0.9	0.163924
14	Takahashi et al.2018	Severe asthma with current smoker- Control	NRCAM	Down	0.9	0.166333
14	Takahashi et al.2018	Severe asthma with current smoker- Control	AMN	Down	0.9	0.165958
14	Takahashi et al.2018	Severe asthma with current smoker- Control	HAVCR2	Down	0.9	0.167761
14	Takahashi et al.2018	Severe asthma with current smoker- Control	CCL20	Down	0.9	0.169878
14	Takahashi et al.2018	Severe asthma with current smoker- Control	EPHB4	Down	0.9	0.173765
14	Takahashi et al.2018	Severe asthma with current smoker- Control	PON1	Down	0.9	0.176046
14	Takahashi et al.2018	Severe asthma with current smoker- Control	IFNL1	Down	0.9	0.176046
14	Takahashi et al.2018	Severe asthma with current smoker- Control	PPIB	Down	0.9	0.176046
14	Takahashi et al.2018	Severe asthma with current smoker- Control	RAC1	Down	0.9	0.176171
14	Takahashi et al.2018	Severe asthma with current smoker- Control	WIF1	Down	0.9	0.175978
14	Takahashi et al.2018	Severe asthma with current smoker- Control	PCNA	Down	0.9	0.18186
14	Takahashi et al.2018	Severe asthma with current smoker- Control	LMNB1	Down	0.9	0.182778
14	Takahashi et al.2018	Severe asthma with current smoker- Control	GRAP2	Down	0.9	0.186296
14	Takahashi et al.2018	Severe asthma with current smoker- Control	NRTN4	Down	0.9	0.1868
14	Takahashi et al.2018	Severe asthma with current smoker- Control	SERPINA3	Down	0.9	0.186013
14	Takahashi et al.2018	Severe asthma with current smoker- Control	SCGB2A1	Down	0.9	0.188434
14	Takahashi et al.2018	Severe asthma with current smoker- Control	HNRNPK	Down	0.9	0.187848
14	Takahashi et al.2018	Severe asthma with current smoker- Control	CLEC11A	Down	0.9	0.188336
14	Takahashi et al.2018	Severe asthma with current smoker- Control	IL12RB1	DOWN	0.9	0.191126
14	Takahashi et al.2018	Severe asthma with current smoker- Control	E7	Down	0.9	0.192078
14	Takahashi et al.2018	Severe asthma with current smoker- Control	KLK14	Down	0.9	0.193693
14	Takahashi et al.2018	Severe asthma with current smoker- Control	CGA_X4	Down	0.9	0.19758
14	Takahashi et al.2018	Severe asthma with current smoker- Control	NOTCH2	Down	0.9	0.199696
14	Takahashi et al.2018	Severe asthma with current smoker- Control	PRL	Down	0.9	0.203304
14	Takahashi et al.2018	Severe asthma with current smoker- Control	F2_X2	Down	0.9	0.208744
14	Takahashi et al.2018	Severe asthma with current smoker- Control	TMPRSS15	Down	0.9	0.206197
14	Takahashi et al.2018	Severe asthma with current smoker- Control	TNFSF8	Down	0.9	0.207962
14	Takahashi et al.2018	Severe asthma with current smoker- Control	MAP3K7	Down	0.9	0.206497
14	Takahashi et al.2018	Severe asthma with current smoker- Control	PRSS3	Down	0.9	0.209584
14	Takahashi et al.2018	Severe asthma with current smoker- Control	CD4	Down	0.9	0.210275
14	Takahashi et al.2018	Severe asthma with current smoker- Control	MAPK12	Down	0.9	0.21114
14	Takahashi et al.2018	Severe asthma with current smoker- Control	STK17B	Down	0.9	0.211109
14	Takahashi et al.2018	Severe asthma with current smoker- Control	CDH12	Down	0.9	0.213215
14	Takahashi et al.2018	Severe asthma with current smoker- Control	CD86	Down	0.9	0.214804
14	Takahashi et al.2018	Severe asthma with current smoker- Control	MRC2	Down	0.9	0.216532
14	Takahashi et al.2018	Severe asthma with current smoker- Control	FGF5	Down	0.9	0.216775
14	Takahashi et al.2018	Severe asthma with current smoker- Control	CCL3	Down	0.9	0.218367
14	Takahashi et al.2018	Severe asthma with current smoker- Control	CCL19	Down	0.9	0.225391
14	Takahashi et al.2018	Severe asthma with current smoker- Control	LRRTM1	Down	0.9	0.223011
14	Takahashi et al.2018	Severe asthma with current smoker- Control	NCR3	Down	0.9	0.227322
14	Takahashi et al.2018	Severe asthma with current smoker- Control	CNTN2	Down	0.9	0.221761
14	Takahashi et al.2018	Severe asthma with current smoker- Control	HIBADH	Down	0.9	0.225173
14	Takahashi et al.2018	Severe asthma with current smoker- Control	KLRF1	Down	0.9	0.226094
14	Takahashi et al.2018	Severe asthma with current smoker- Control	CDC42BP	Down	0.9	0.223409
14	Takahashi et al.2018	Severe asthma with current smoker- Control	CLEC7A	Down	0.9	0.226292
14	Takahashi et al.2018	Severe asthma with current smoker- Control	ANXA2	Down	0.9	0.222857
14	Takahashi et al.2018	Severe asthma with current smoker- Control	FGF17	Down	0.9	0.227837
14	Takahashi et al.2018	Severe asthma with current smoker- Control	TNFRSF9	Down	0.9	0.23003
14	Takahashi et al.2018	Severe asthma with current smoker- Control	CLEC1B	Down	0.9	0.230641
14	Takahashi et al.2018	Severe asthma with current smoker- Control	KLK5	DOWN	0.9	0.232593
14	Takahashi et al.2018	Severe asthma with current smoker- Control	BMPR1A	Down	0.9	0.233568
14	Takahashi et al.2018	Severe asthma with current smoker- Control	CXCL16	Down	0.9	0.233986
14	Takahashi et al.2018	Severe asthma with current smoker- Control	CAMK1D	Down	0.9	0.233213
14	Takahashi et al.2018	Severe asthma with current smoker- Control	CCL2	Down	0.9	0.236604
14	Takahashi et al.2018	Severe asthma with current smoker- Control	PLG_X1	Down	0.9	0.236701
14	Takahashi et al.2018	Severe asthma with current smoker- Control	SELP	Down	0.9	0.239664
14	Takahashi et al.2018	Severe asthma with current smoker- Control	GDF2	Down	0.9	0.243742
14	Takahashi et al.2018	Severe asthma with current smoker- Control	AURKA	Down	0.9	0.244347
14	Takahashi et al.2018	Severe asthma with current smoker- Control	MMP17	Down	0.9	0.246527
14	Takahashi et al.2018	Severe asthma with current smoker- Control	NBL1	Down	0.9	0.247975
14	Takahashi et al.2018	Severe asthma with current smoker- Control	ACAN	Down	0.9	0.248532
14	Takahashi et al.2018	Severe asthma with current smoker- Control	IL13	Down	0.9	0.249898
14	Takahashi et al.2018	Severe asthma with current smoker- Control	MATK	Down	0.9	0.249731
14	Takahashi et al.2018	Severe asthma with current smoker- Control	CNDP2	Down	0.9	0.25018
14	Takahashi et al.2018	Severe asthma with current smoker- Control	INHBB	Down	0.9	0.251838
14	Takahashi et al.2018	Severe asthma with current smoker- Control	MMEL1	Down	0.9	0.252123
14	Takahashi et al.2018	Severe asthma with current smoker- Control	EPHB2	Down	0.9	0.252107
14	Takahashi et al.2018	Severe asthma with current smoker- Control	CD55	Down	0.9	0.253254
14	Takahashi et al.2018	Severe asthma with current smoker- Control	VEGFC	Down	0.9	0.254355
14	Takahashi et al.2018	Severe asthma with current smoker- Control	CTF1	Down	0.9	0.258331
14	Takahashi et al.2018	Severe asthma with current smoker- Control	BCL2	Down	0.9	0.258979
14	Takahashi et al.2018	Severe asthma with current smoker- Control	CHST2	Down	0.9	0.260073
14	Takahashi et al.2018	Severe asthma with current smoker- Control	ULBP1	Down	0.9	0.260059
14	Takahashi et al.2018	Severe asthma with current smoker- Control	PRKCA	Down	0.9	0.260224
14	Takahashi et al.2018	Severe asthma with current smoker- Control	COL18A1	Down	0.9	0.257741
14	Takahashi et al.2018	Severe asthma with current smoker- Control	EPO	Down	0.9	0.264438
14	Takahashi et al.2018	Severe asthma with current smoker- Control	CCL11	Down	0.9	0.267126
14	Takahashi et al.2018	Severe asthma with current smoker- Control	ZAP70	Down	0.9	0.269557
14	Takahashi et al.2018	Severe asthma with current smoker- Control	PPP3R1	Down	0.9	0.269832
14	Takahashi et al.2018	Severe asthma with current smoker- Control	CD274	Down	0.9	0.268905
14	Takahashi et al.2018	Severe asthma with current smoker- Control	PEBP1	Down	0.9	0.274331
14	Takahashi et al.2018	Severe asthma with current smoker- Control	SEMA3A	DOWN	0.9	0.273036
14	Takahashi et al.2018	Severe asthma with current smoker- Control	TNF	Down	0.9	0.275908
14	Takahashi et al.2018	Severe asthma with current smoker- Control	CBX5	Down	0.9	0.277262
14	Takahashi et al.2018	Severe asthma with current smoker- Control	IL1RL1	Down	0.9	0.279192
14	Takahashi et al.2018	Severe asthma with current smoker- Control	LRRTM3	Down	0.9	0.278697
14	Takahashi et al.2018	Severe asthma with current smoker- Control	SPTAN1	Down	0.9	0.27965
14	Takahashi et al.2018	Severe asthma with current smoker- Control	GPR114	Down	0.9	0.280221
14	Takahashi et al.2018	Severe asthma with current smoker- Control	CD40LG	Down	0.9	0.287331
14	Takahashi et al.2018	Severe asthma with current smoker- Control	ESM1	Down	0.9	0.288057
14	Takahashi et al.2018	Severe asthma with current smoker- Control	PLA2G1B	Down	0.9	0.288163
14	Takahashi et al.2018	Severe asthma with current smoker- Control	EPS15L1	Down	0.9	0.289149
14	Takahashi et al.2018	Severe asthma with current smoker- Control	IL27	Down	0.9	0.289994
14	Takahashi et al.2018	Severe asthma with current smoker- Control	PSME3	Down	0.9	0.292555
14	Takahashi et al.2018	Severe asthma with current smoker- Control	ENTPD5	Down	0.9	0.293042
14	Takahashi et al.2018	Severe asthma with current smoker- Control	BMP7	Down	0.9	0.298536
14	Takahashi et al.2018	Severe asthma with current smoker- Control	PYY	Down	0.9	0.298429
14	Takahashi et al.2018	Severe asthma with current smoker- Control	IL17RC	Down	0.9	0.302734
14	Takahashi et al.2018	Severe asthma with current smoker- Control	IL7	Down	0.9	0.304464
14	Takahashi et al.2018	Severe asthma with current smoker- Control	EREG	Down	0.9	0.303474
14	Takahashi et al.2018	Severe asthma with current smoker- Control	CA3	Down	0.9	0.311403
14	Takahashi et al.2018	Severe asthma with current smoker- Control	ENG	Down	0.9	0.310843
14	Takahashi et al.2018	Severe asthma with current smoker- Control	GFRA1	Down	0.9	0.311803
14	Takahashi et al.2018	Severe asthma with current smoker- Control	CHRDL1	Down	0.9	0.312285
14	Takahashi et al.2018	Severe asthma with current smoker- Control	PIK3CG	Down	0.9	0.313759
14	Takahashi et al.2018	Severe asthma with current smoker- Control	IL17RD	Down	0.9	0.313863
14	Takahashi et al.2018	Severe asthma with current smoker- Control	GCG	Down	0.9	0.308336
14	Takahashi et al.2018	Severe asthma with current smoker- Control	NRXN1	Down	0.9	0.312902
14	Takahashi et al.2018	Severe asthma with current smoker- Control	ECE1	Down	0.9	0.310179
14	Takahashi et al.2018	Severe asthma with current smoker- Control	IDE	Down	0.9	0.310088
14	Takahashi et al.2018	Severe asthma with current smoker- Control	RPS27A_X	Down	0.9	0.310344
14	Takahashi et al.2018	Severe asthma with current smoker- Control	ATP5B	Down	0.9	0.307911
14	Takahashi et al.2018	Severe asthma with current smoker- Control	GSTP1	Down	0.9	0.313423
14	Takahashi et al.2018	Severe asthma with current smoker- Control	C5_X3	Down	0.9	0.319366
14	Takahashi et al.2018	Severe asthma with current smoker- Control	CADM3	Down	0.9	0.319301
14	Takahashi et al.2018	Severe asthma with current smoker- Control	RET	Down	0.9	0.323075
14	Takahashi et al.2018	Severe asthma with current smoker- Control	CTSH	Down	0.9	0.327076
14	Takahashi et al.2018	Severe asthma with current smoker- Control	FLT3	Down	0.9	0.327937
14	Takahashi et al.2018	Severe asthma with current smoker- Control	CAMKK1	Down	0.9	0.32868
14	Takahashi et al.2018	Severe asthma with current smoker- Control	LRIG3	Down	0.9	0.334547
14	Takahashi et al.2018	Severe asthma with current smoker- Control	IL10	Down	0.9	0.334535
14	Takahashi et al.2018	Severe asthma with current smoker- Control	MED1	Down	0.9	0.337766
14	Takahashi et al.2018	Severe asthma with current smoker- Control	FAM107A	Down	0.9	0.340283
14	Takahashi et al.2018	Severe asthma with current smoker- Control	BGN	Down	0.9	0.342319
14	Takahashi et al.2018	Severe asthma with current smoker- Control	MDM2	Down	0.9	0.342892
14	Takahashi et al.2018	Severe asthma with current smoker- Control	CDC37	Down	0.9	0.343776
14	Takahashi et al.2018	Severe asthma with current smoker- Control	STK16	Down	0.9	0.346794
14	Takahashi et al.2018	Severe asthma with current smoker- Control	KLRK1	Down	0.9	0.348838
14	Takahashi et al.2018	Severe asthma with current smoker- Control	DKKL1	Down	0.9	0.348917
14	Takahashi et al.2018	Severe asthma with current smoker- Control	WISP1	Down	0.9	0.351745
14	Takahashi et al.2018	Severe asthma with current smoker- Control	ANGPT1	Down	0.9	0.356507
14	Takahashi et al.2018	Severe asthma with current smoker- Control	ANGPT2	Down	0.9	0.356666
14	Takahashi et al.2018	Severe asthma with current smoker- Control	NPPB	Down	0.9	0.357744
14	Takahashi et al.2018	Severe asthma with current smoker- Control	MMP9	Down	0.9	0.357639
14	Takahashi et al.2018	Severe asthma with current smoker- Control	SCARF1	Down	0.9	0.35775
14	Takahashi et al.2018	Severe asthma with current smoker- Control	ALB	Down	0.9	0.361199
14	Takahashi et al.2018	Severe asthma with current smoker- Control	ULBP2	Down	0.9	0.360929
14	Takahashi et al.2018	Severe asthma with current smoker- Control	LGALS2	Down	0.9	0.364516
14	Takahashi et al.2018	Severe asthma with current smoker- Control	CFH	Down	0.9	0.367878
14	Takahashi et al.2018	Severe asthma with current smoker- Control	UNC5D	Down	0.9	0.368654
14	Takahashi et al.2018	Severe asthma with current smoker- Control	IL20	Down	0.9	0.371607
14	Takahashi et al.2018	Severe asthma with current smoker- Control	BDNF	Down	0.9	0.371435
14	Takahashi et al.2018	Severe asthma with current smoker- Control	CYP3A4	Down	0.9	0.370479
14	Takahashi et al.2018	Severe asthma with current smoker- Control	PDE11A	Down	0.9	0.371261
14	Takahashi et al.2018	Severe asthma with current smoker- Control	CHST6	Down	0.9	0.377182
14	Takahashi et al.2018	Severe asthma with current smoker- Control	DDR2	Down	0.9	0.378477
14	Takahashi et al.2018	Severe asthma with current smoker- Control	LCORL	Down	0.9	0.384845
14	Takahashi et al.2018	Severe asthma with current smoker- Control	AURKB	Down	0.9	0.384157
14	Takahashi et al.2018	Severe asthma with current smoker- Control	SOD2	Down	0.9	0.385094
14	Takahashi et al.2018	Severe asthma with current smoker- Control	CFB	Down	0.9	0.386953
14	Takahashi et al.2018	Severe asthma with current smoker- Control	PDGFC	Down	0.9	0.390364
14	Takahashi et al.2018	Severe asthma with current smoker- Control	IL2	Down	0.9	0.390663
14	Takahashi et al.2018	Severe asthma with current smoker- Control	DDR1	Down	0.9	0.395279
14	Takahashi et al.2018	Severe asthma with current smoker- Control	LGMN	Down	0.9	0.400504
14	Takahashi et al.2018	Severe asthma with current smoker- Control	TK1	Down	0.9	0.399478
14	Takahashi et al.2018	Severe asthma with current smoker- Control	BMP1	Down	0.9	0.399489
14	Takahashi et al.2018	Severe asthma with current smoker- Control	TNFRSF11	Down	0.9	0.396896
14	Takahashi et al.2018	Severe asthma with current smoker- Control	MMP3	Down	0.9	0.402623
14	Takahashi et al.2018	Severe asthma with current smoker- Control	P4HB	Down	0.9	0.403562
14	Takahashi et al.2018	Severe asthma with current smoker- Control	PDE9A	Down	0.9	0.404382
14	Takahashi et al.2018	Severe asthma with current smoker- Control	UFM1	Down	0.9	0.405309
14	Takahashi et al.2018	Severe asthma with current smoker- Control	MMP2	Down	0.9	0.406649
14	Takahashi et al.2018	Severe asthma with current smoker- Control	TNFSF13B	Down	0.9	0.408225
14	Takahashi et al.2018	Severe asthma with current smoker- Control	FGF23	DOWN	0.9	0.41034
14	Takahashi et al.2018	Severe asthma with current smoker- Control	KIR2DL4	DOWN	0.9	0.411109
14	Takahashi et al.2018	Severe asthma with current smoker- Control	CDH15	Down	0.9	0.414575
14	Takahashi et al.2018	Severe asthma with current smoker- Control	TNFRSF12A	Down	0.9	0.417689
14	Takahashi et al.2018	Severe asthma with current smoker- Control	BCL2A1	Down	0.9	0.419131
14	Takahashi et al.2018	Severe asthma with current smoker- Control	SIGLEC6	Down	0.9	0.422823
14	Takahashi et al.2018	Severe asthma with current smoker- Control	MDH1	Down	0.9	0.427613
14	Takahashi et al.2018	Severe asthma with current smoker- Control	GOT1	Down	0.9	0.429185
14	Takahashi et al.2018	Severe asthma with current smoker- Control	GFRA3	Down	0.9	0.430878
14	Takahashi et al.2018	Severe asthma with current smoker- Control	PRKAA1	Down	0.9	0.432491
14	Takahashi et al.2018	Severe asthma with current smoker- Control	TNFRSF17	Down	0.9	0.431617
14	Takahashi et al.2018	Severe asthma with current smoker- Control	E7	Down	0.9	0.43434
14	Takahashi et al.2018	Severe asthma with current smoker- Control	STIP1	Down	0.9	0.435892
14	Takahashi et al.2018	Severe asthma with current smoker- Control	RBP4	Down	0.9	0.436666
14	Takahashi et al.2018	Severe asthma with current smoker- Control	SLAMF6	Down	0.9	0.442015
14	Takahashi et al.2018	Severe asthma with current smoker- Control	PRKCQ	Down	0.9	0.445142
14	Takahashi et al.2018	Severe asthma with current smoker- Control	EMR2	Down	0.9	0.449887
14	Takahashi et al.2018	Severe asthma with current smoker- Control	ARSB	Down	0.9	0.449613
14	Takahashi et al.2018	Severe asthma with current smoker- Control	ESR1	Down	0.9	0.452861
14	Takahashi et al.2018	Severe asthma with current smoker- Control	TIE1	Down	0.9	0.45754
14	Takahashi et al.2018	Severe asthma with current smoker- Control	PPBP	Down	0.9	0.455326
14	Takahashi et al.2018	Severe asthma with current smoker- Control	CTSA	Down	0.9	0.455354
14	Takahashi et al.2018	Severe asthma with current smoker- Control	GRN	Down	0.9	0.460143
14	Takahashi et al.2018	Severe asthma with current smoker- Control	PRKCG	Down	0.9	0.46374
14	Takahashi et al.2018	Severe asthma with current smoker- Control	FST	Down	0.9	0.46477
14	Takahashi et al.2018	Severe asthma with current smoker- Control	PPY	Down	0.9	0.465076
14	Takahashi et al.2018	Severe asthma with current smoker- Control	FGF4	Down	0.9	0.467652
14	Takahashi et al.2018	Severe asthma with current smoker- Control	IL22	Down	0.9	0.467999
14	Takahashi et al.2018	Severe asthma with current smoker- Control	XCL1	Down	0.9	0.470103
14	Takahashi et al.2018	Severe asthma with current smoker- Control	TNFRSF13B	Down	0.9	0.472557
14	Takahashi et al.2018	Severe asthma with current smoker- Control	C3_X5	DOWN	0.9	0.475089
14	Takahashi et al.2018	Severe asthma with current smoker- Control	TKT	Down	0.9	0.480431
14	Takahashi et al.2018	Severe asthma with current smoker- Control	FGF6	Down	0.9	0.480624
14	Takahashi et al.2018	Severe asthma with current smoker- Control	EIF5	Down	0.9	0.481491
14	Takahashi et al.2018	Severe asthma with current smoker- Control	C2	Down	0.9	0.484104
14	Takahashi et al.2018	Severe asthma with current smoker- Control	PDE4D	Down	0.9	0.487263
14	Takahashi et al.2018	Severe asthma with current smoker- Control	HNRNPAB	Down	0.9	0.48683
14	Takahashi et al.2018	Severe asthma with current smoker- Control	IGF1R	Down	0.9	0.488847
14	Takahashi et al.2018	Severe asthma with current smoker- Control	IGFBP7	Down	0.9	0.490836
14	Takahashi et al.2018	Severe asthma with current smoker- Control	CA9	Down	0.9	0.492673
14	Takahashi et al.2018	Severe asthma with current smoker- Control	HTRA2	Down	0.9	0.493292
14	Takahashi et al.2018	Severe asthma with current smoker- Control	CA3	Down	0.9	0.496951
14	Takahashi et al.2018	Severe asthma with current smoker- Control	LTA	Down	0.9	0.498664
14	Takahashi et al.2018	Severe asthma with current smoker- Control	XPNPEP1	Down	0.9	0.500796
14	Takahashi et al.2018	Severe asthma with current smoker- Control	SKP1	Down	0.9	0.508412
14	Takahashi et al.2018	Severe asthma with current smoker- Control	GZMH	Down	0.9	0.503711
14	Takahashi et al.2018	Severe asthma with current smoker- Control	CXCL12	Down	0.9	0.510764
14	Takahashi et al.2018	Severe asthma with current smoker- Control	KRAS	Down	0.9	0.51225
14	Takahashi et al.2018	Severe asthma with current smoker- Control	PRKCD	Down	0.9	0.505641
14	Takahashi et al.2018	Severe asthma with current smoker- Control	GDF11	Down	0.9	0.511325
14	Takahashi et al.2018	Severe asthma with current smoker- Control	BCAR3	Down	0.9	0.512107
14	Takahashi et al.2018	Severe asthma with current smoker- Control	KDR	Down	0.9	0.510367
14	Takahashi et al.2018	Severe asthma with current smoker- Control	TNFRSF14	Down	0.9	0.509337
14	Takahashi et al.2018	Severe asthma with current smoker- Control	TNFRSF19	Down	0.9	0.503959
14	Takahashi et al.2018	Severe asthma with current smoker- Control	CMA1	Down	0.9	0.509752
14	Takahashi et al.2018	Severe asthma with current smoker- Control	CTSC	Down	0.9	0.516949
14	Takahashi et al.2018	Severe asthma with current smoker- Control	FY1	Down	0.9	0.518662
14	Takahashi et al.2018	Severe asthma with current smoker- Control	MMP1	Down	0.9	0.522588
14	Takahashi et al.2018	Severe asthma with current smoker- Control	VTA1	Down	0.9	0.523615
14	Takahashi et al.2018	Severe asthma with current smoker- Control	MFGE8	Down	0.9	0.529924
14	Takahashi et al.2018	Severe asthma with current smoker- Control	CLEC4M	Down	0.9	0.532073
14	Takahashi et al.2018	Severe asthma with current smoker- Control	CKAP2	Down	0.9	0.534812
14	Takahashi et al.2018	Severe asthma with current smoker- Control	FER	Down	0.9	0.544227
14	Takahashi et al.2018	Severe asthma with current smoker- Control	DUSP3	Down	0.9	0.538027
14	Takahashi et al.2018	Severe asthma with current smoker- Control	BSG	Down	0.9	0.541975
14	Takahashi et al.2018	Severe asthma with current smoker- Control	PRLR	Down	0.9	0.541122
14	Takahashi et al.2018	Severe asthma with current smoker- Control	CD48	Down	0.9	0.543353
14	Takahashi et al.2018	Severe asthma with current smoker- Control	PDE3A	Down	0.9	0.538649
14	Takahashi et al.2018	Severe asthma with current smoker- Control	IL2RA	Down	0.9	0.544065
14	Takahashi et al.2018	Severe asthma with current smoker- Control	CNDP1	Down	0.9	0.537526
14	Takahashi et al.2018	Severe asthma with current smoker- Control	STX1A	Down	0.9	0.537776
14	Takahashi et al.2018	Severe asthma with current smoker- Control	INSR	Down	0.9	0.543189
14	Takahashi et al.2018	Severe asthma with current smoker- Control	DLL4	Down	0.9	0.54563
14	Takahashi et al.2018	Severe asthma with current smoker- Control	FGFR1	Down	0.9	0.553351
14	Takahashi et al.2018	Severe asthma with current smoker- Control	EIF4EBP2	Down	0.9	0.552923
14	Takahashi et al.2018	Severe asthma with current smoker- Control	PROK1	Down	0.9	0.554272
14	Takahashi et al.2018	Severe asthma with current smoker- Control	TNFRSF6B	Down	0.9	0.554787
14	Takahashi et al.2018	Severe asthma with current smoker- Control	SELL	Down	0.9	0.552484
14	Takahashi et al.2018	Severe asthma with current smoker- Control	TNNI2	Down	0.9	0.554892
14	Takahashi et al.2018	Severe asthma with current smoker- Control	DKK4	Down	0.9	0.551626
14	Takahashi et al.2018	Severe asthma with current smoker- Control	PA2G4	Down	0.9	0.557246
14	Takahashi et al.2018	Severe asthma with current smoker- Control	AHSG	Down	0.9	0.559116
14	Takahashi et al.2018	Severe asthma with current smoker- Control	PTPN2	Down	0.9	0.560724
14	Takahashi et al.2018	Severe asthma with current smoker- Control	MMP10	Down	0.9	0.559665
14	Takahashi et al.2018	Severe asthma with current smoker- Control	ALCAM	Down	0.9	0.560836
14	Takahashi et al.2018	Severe asthma with current smoker- Control	ANGPTL3	Down	0.9	0.56246
14	Takahashi et al.2018	Severe asthma with current smoker- Control	KRT18	Down	0.9	0.564755
14	Takahashi et al.2018	Severe asthma with current smoker- Control	KAT6A	Down	0.9	0.564421
14	Takahashi et al.2018	Severe asthma with current smoker- Control	PTPN1	Down	0.9	0.56393
14	Takahashi et al.2018	Severe asthma with current smoker- Control	FABP3	Down	0.9	0.567026
14	Takahashi et al.2018	Severe asthma with current smoker- Control	CCNB1	Down	0.9	0.568491
14	Takahashi et al.2018	Severe asthma with current smoker- Control	PIM1	Down	0.9	0.570846
14	Takahashi et al.2018	Severe asthma with current smoker- Control	PROC	Down	0.9	0.573343
14	Takahashi et al.2018	Severe asthma with current smoker- Control	PSMA2	Down	0.9	0.573644
14	Takahashi et al.2018	Severe asthma with current smoker- Control	LGALS4	Down	0.9	0.575849
14	Takahashi et al.2018	Severe asthma with current smoker- Control	FGF2	Down	0.9	0.57568
14	Takahashi et al.2018	Severe asthma with current smoker- Control	FN1_X3	Down	0.9	0.582696
14	Takahashi et al.2018	Severe asthma with current smoker- Control	YES1	Down	0.9	0.581631
14	Takahashi et al.2018	Severe asthma with current smoker- Control	CGA_X3	Down	0.9	0.580357
14	Takahashi et al.2018	Severe asthma with current smoker- Control	RSPO2	Down	0.9	0.583202
14	Takahashi et al.2018	Severe asthma with current smoker- Control	CMPK1	Down	0.9	0.583321
14	Takahashi et al.2018	Severe asthma with current smoker- Control	CCL22	Down	0.9	0.582107
14	Takahashi et al.2018	Severe asthma with current smoker- Control	LGALS8	Down	0.9	0.578888
14	Takahashi et al.2018	Severe asthma with current smoker- Control	DCTPP1	Down	0.9	0.583613
14	Takahashi et al.2018	Severe asthma with current smoker- Control	APOE	DOWN	0.9	0.590797
14	Takahashi et al.2018	Severe asthma with current smoker- Control	EPHA2	Down	0.9	0.593114
14	Takahashi et al.2018	Severe asthma with current smoker- Control	SERPINA4	Down	0.9	0.59705
14	Takahashi et al.2018	Severe asthma with current smoker- Control	LIN7B	Down	0.9	0.594102
14	Takahashi et al.2018	Severe asthma with current smoker- Control	IL1A	Down	0.9	0.592365
14	Takahashi et al.2018	Severe asthma with current smoker- Control	PLAU	Down	0.9	0.588733
14	Takahashi et al.2018	Severe asthma with current smoker- Control	APOE	Down	0.9	0.59639
14	Takahashi et al.2018	Severe asthma with current smoker- Control	NPPA	Down	0.9	0.597698
14	Takahashi et al.2018	Severe asthma with current smoker- Control	PCSK7	Down	0.9	0.592945
14	Takahashi et al.2018	Severe asthma with current smoker- Control	PGF	Down	0.9	0.58977
14	Takahashi et al.2018	Severe asthma with current smoker- Control	PDE2A	Down	0.9	0.588163
14	Takahashi et al.2018	Severe asthma with current smoker- Control	CCL16	Down	0.9	0.597345
14	Takahashi et al.2018	Severe asthma with current smoker- Control	NAAA	Down	0.9	0.595037
14	Takahashi et al.2018	Severe asthma with current smoker- Control	TGFB3	Down	0.9	0.598718
14	Takahashi et al.2018	Severe asthma with current smoker- Control	HPGD	Down	0.9	0.600326
14	Takahashi et al.2018	Severe asthma with current smoker- Control	IL24	Down	0.9	0.600625
14	Takahashi et al.2018	Severe asthma with current smoker- Control	TGFB1	Down	0.9	0.602884
14	Takahashi et al.2018	Severe asthma with current smoker- Control	BMX	DOWN	0.9	0.602701
14	Takahashi et al.2018	Severe asthma with current smoker- Control	CCL13	Down	0.9	0.605318
14	Takahashi et al.2018	Severe asthma with current smoker- Control	IGHE	Down	0.9	0.60568
14	Takahashi et al.2018	Severe asthma with current smoker- Control	MBD4	Down	0.9	0.608324
14	Takahashi et al.2018	Severe asthma with current smoker- Control	GDI2	Down	0.9	0.610068
14	Takahashi et al.2018	Severe asthma with current smoker- Control	PDK6	Down	0.9	0.613888
14	Takahashi et al.2018	Severe asthma with current smoker- Control	GP1BA	Down	0.9	0.612933
14	Takahashi et al.2018	Severe asthma with current smoker- Control	DIABLO	Down	0.9	0.612528
14	Takahashi et al.2018	Severe asthma with current smoker- Control	HDGFRP2	Down	0.9	0.614165
14	Takahashi et al.2018	Severe asthma with current smoker- Control	F9_X2	Down	0.9	0.615437
14	Takahashi et al.2018	Severe asthma with current smoker- Control	IL19	Down	0.9	0.615993
14	Takahashi et al.2018	Severe asthma with current smoker- Control	PRSS1	Down	0.9	0.617516
14	Takahashi et al.2018	Severe asthma with current smoker- Control	DDX19B	Down	0.9	0.621352
14	Takahashi et al.2018	Severe asthma with current smoker- Control	HGF	Down	0.9	0.620498
14	Takahashi et al.2018	Severe asthma with current smoker- Control	FGF12	Down	0.9	0.621263
14	Takahashi et al.2018	Severe asthma with current smoker- Control	PLCG1	Down	0.9	0.619313
14	Takahashi et al.2018	Severe asthma with current smoker- Control	LAYN	Down	0.9	0.624515
14	Takahashi et al.2018	Severe asthma with current smoker- Control	PDE7A	Down	0.9	0.624892
14	Takahashi et al.2018	Severe asthma with current smoker- Control	MAP2K1	Down	0.9	0.62588
14	Takahashi et al.2018	Severe asthma with current smoker- Control	ACVR1B	Down	0.9	0.627525
14	Takahashi et al.2018	Severe asthma with current smoker- Control	PDGFA	Down	0.9	0.632331
14	Takahashi et al.2018	Severe asthma with current smoker- Control	NCR1	Down	0.9	0.630863
14	Takahashi et al.2018	Severe asthma with current smoker- Control	SOD1	Down	0.9	0.631634
14	Takahashi et al.2018	Severe asthma with current smoker- Control	GPT	Down	0.9	0.636914
14	Takahashi et al.2018	Severe asthma with current smoker- Control	NCR1	Down	0.9	0.636516
14	Takahashi et al.2018	Severe asthma with current smoker- Control	CTSD	Down	0.9	0.635643
14	Takahashi et al.2018	Severe asthma with current smoker- Control	IL6R	Down	0.9	0.636404
14	Takahashi et al.2018	Severe asthma with current smoker- Control	CXCL10	DOWN	0.9	0.636589
14	Takahashi et al.2018	Severe asthma with current smoker- Control	IL6R	DOWN	0.9	0.638673
14	Takahashi et al.2018	Severe asthma with current smoker- Control	GSN	Down	0.9	0.638239
14	Takahashi et al.2018	Severe asthma with current smoker- Control	NOTCH1	Down	0.9	0.642018
14	Takahashi et al.2018	Severe asthma with current smoker- Control	MAPK14	Down	0.9	0.641763
14	Takahashi et al.2018	Severe asthma with current smoker- Control	TPT1	Down	0.9	0.643303
14	Takahashi et al.2018	Severe asthma with current smoker- Control	PTGS2	Down	0.9	0.646299
14	Takahashi et al.2018	Severe asthma with current smoker- Control	FGFR4	Down	0.9	0.646613
14	Takahashi et al.2018	Severe asthma with current smoker- Control	SERPINE2	Down	0.9	0.646695
14	Takahashi et al.2018	Severe asthma with current smoker- Control	RB1	Down	0.9	0.648447
14	Takahashi et al.2018	Severe asthma with current smoker- Control	POMC_X2	Down	0.9	0.648989
14	Takahashi et al.2018	Severe asthma with current smoker- Control	IL18R1	Down	0.9	0.64972
14	Takahashi et al.2018	Severe asthma with current smoker- Control	KLK6	Down	0.9	0.650464
14	Takahashi et al.2018	Severe asthma with current smoker- Control	NCAM1	Down	0.9	0.65411
14	Takahashi et al.2018	Severe asthma with current smoker- Control	FGFR3	Down	0.9	0.65407
14	Takahashi et al.2018	Severe asthma with current smoker- Control	LY86	Down	0.9	0.653223
14	Takahashi et al.2018	Severe asthma with current smoker- Control	AGRP	Down	0.9	0.655589
14	Takahashi et al.2018	Severe asthma with current smoker- Control	TNFRSF18	Down	0.9	0.658585
14	Takahashi et al.2018	Severe asthma with current smoker- Control	CD226	Down	0.9	0.662732
14	Takahashi et al.2018	Severe asthma with current smoker- Control	SBDS	Down	0.9	0.669599
14	Takahashi et al.2018	Severe asthma with current smoker- Control	NTRK2	DOWN	0.9	0.670027
14	Takahashi et al.2018	Severe asthma with current smoker- Control	NID1	Down	0.9	0.668369
14	Takahashi et al.2018	Severe asthma with current smoker- Control	DCTN2	Down	0.9	0.668267
14	Takahashi et al.2018	Severe asthma with current smoker- Control	ING1	Down	0.9	0.669452
14	Takahashi et al.2018	Severe asthma with current smoker- Control	IL3RA	Down	0.9	0.670788
14	Takahashi et al.2018	Severe asthma with current smoker- Control	NUDCD3	Down	0.9	0.672225
14	Takahashi et al.2018	Severe asthma with current smoker- Control	COL8A1	Down	0.9	0.674156
14	Takahashi et al.2018	Severe asthma with current smoker- Control	IL18BP	Down	0.9	0.674718
14	Takahashi et al.2018	Severe asthma with current smoker- Control	CTSG	Down	0.9	0.678153
14	Takahashi et al.2018	Severe asthma with current smoker- Control	CX3CL1	Down	0.9	0.680573
14	Takahashi et al.2018	Severe asthma with current smoker- Control	IGFBP3	Down	0.9	0.681694
14	Takahashi et al.2018	Severe asthma with current smoker- Control	ICOS	Down	0.9	0.681571
14	Takahashi et al.2018	Severe asthma with current smoker- Control	TNFSF12	Down	0.9	0.684405
14	Takahashi et al.2018	Severe asthma with current smoker- Control	IL1RAP	Down	0.9	0.684823
14	Takahashi et al.2018	Severe asthma with current smoker- Control	RPS3	Down	0.9	0.686707
14	Takahashi et al.2018	Severe asthma with current smoker- Control	THBS2	Down	0.9	0.688761
14	Takahashi et al.2018	Severe asthma with current smoker- Control	CHEK1	Down	0.9	0.693556
14	Takahashi et al.2018	Severe asthma with current smoker- Control	IL22RA2	Down	0.9	0.695906
14	Takahashi et al.2018	Severe asthma with current smoker- Control	PSME1	Down	0.9	0.695439
14	Takahashi et al.2018	Severe asthma with current smoker- Control	IMPDH2	Down	0.9	0.696778
14	Takahashi et al.2018	Severe asthma with current smoker- Control	RPSA	Down	0.9	0.699001
14	Takahashi et al.2018	Severe asthma with current smoker- Control	FRZB	Down	0.9	0.701384
14	Takahashi et al.2018	Severe asthma with current smoker- Control	CST7	Down	0.9	0.701626
14	Takahashi et al.2018	Severe asthma with current smoker- Control	SERPINA6	Down	0.9	0.703672
14	Takahashi et al.2018	Severe asthma with current smoker- Control	INHBA	Down	0.9	0.706016
14	Takahashi et al.2018	Severe asthma with current smoker- Control	FN1_X2	DOWN	0.9	0.706897
14	Takahashi et al.2018	Severe asthma with current smoker- Control	ICAM5	DOWN	0.9	0.709748
14	Takahashi et al.2018	Severe asthma with current smoker- Control	FGF18	Down	0.9	0.713253
14	Takahashi et al.2018	Severe asthma with current smoker- Control	EPOR	Down	0.9	0.712485
14	Takahashi et al.2018	Severe asthma with current smoker- Control	GFAP	Down	0.9	0.711061
14	Takahashi et al.2018	Severe asthma with current smoker- Control	TEK	Down	0.9	0.711786
14	Takahashi et al.2018	Severe asthma with current smoker- Control	LEPR	Down	0.9	0.716185
14	Takahashi et al.2018	Severe asthma with current smoker- Control	AKR1A1	Down	0.9	0.715529
14	Takahashi et al.2018	Severe asthma with current smoker- Control	AIMP1	Down	0.9	0.71862
14	Takahashi et al.2018	Severe asthma with current smoker- Control	CCL27	Down	0.9	0.719385
14	Takahashi et al.2018	Severe asthma with current smoker- Control	CAMK1	Down	0.9	0.721734
14	Takahashi et al.2018	Severe asthma with current smoker- Control	ICAM3	Down	0.9	0.724466
14	Takahashi et al.2018	Severe asthma with current smoker- Control	PRDX5	Down	0.9	0.724688
14	Takahashi et al.2018	Severe asthma with current smoker- Control	FGG	Down	0.9	0.723248
14	Takahashi et al.2018	Severe asthma with current smoker- Control	HSP90AA1	Down	0.9	0.725554
14	Takahashi et al.2018	Severe asthma with current smoker- Control	VEGFA_X2	Down	0.9	0.728474
14	Takahashi et al.2018	Severe asthma with current smoker- Control	SCARF2	Down	0.9	0.727824
14	Takahashi et al.2018	Severe asthma with current smoker- Control	KIT	Down	0.9	0.73053
14	Takahashi et al.2018	Severe asthma with current smoker- Control	NRP1	Down	0.9	0.730588
14	Takahashi et al.2018	Severe asthma with current smoker- Control	PSMA6	Down	0.9	0.732098
14	Takahashi et al.2018	Severe asthma with current smoker- Control	ARTN	Down	0.9	0.733205
14	Takahashi et al.2018	Severe asthma with current smoker- Control	CD200	Down	0.9	0.733748
14	Takahashi et al.2018	Severe asthma with current smoker- Control	BMPER	DOWN	0.9	0.735917
14	Takahashi et al.2018	Severe asthma with current smoker- Control	SNRPF	Down	0.9	0.735265
14	Takahashi et al.2018	Severe asthma with current smoker- Control	CCL14	Down	0.9	0.738958
14	Takahashi et al.2018	Severe asthma with current smoker- Control	PPIE	Down	0.9	0.739369
14	Takahashi et al.2018	Severe asthma with current smoker- Control	JAG2	Down	0.9	0.739388
14	Takahashi et al.2018	Severe asthma with current smoker- Control	C5_X2	Down	0.9	0.740208
14	Takahashi et al.2018	Severe asthma with current smoker- Control	CA4	Down	0.9	0.74141
14	Takahashi et al.2018	Severe asthma with current smoker- Control	CDNF	Down	0.9	0.745946
14	Takahashi et al.2018	Severe asthma with current smoker- Control	PRDX1	Down	0.9	0.746891
14	Takahashi et al.2018	Severe asthma with current smoker- Control	CTSV	Down	0.9	0.747747
14	Takahashi et al.2018	Severe asthma with current smoker- Control	SELE	Down	0.9	0.749811
14	Takahashi et al.2018	Severe asthma with current smoker- Control	FLT3LG	Down	0.9	0.751408
14	Takahashi et al.2018	Severe asthma with current smoker- Control	OPCML	Down	0.9	0.750873
14	Takahashi et al.2018	Severe asthma with current smoker- Control	CTSZ	Down	0.9	0.758652
14	Takahashi et al.2018	Severe asthma with current smoker- Control	TGFB2	Down	0.9	0.75659
14	Takahashi et al.2018	Severe asthma with current smoker- Control	C1S	Down	0.9	0.757553
14	Takahashi et al.2018	Severe asthma with current smoker- Control	IL15RA	Down	0.9	0.753519
14	Takahashi et al.2018	Severe asthma with current smoker- Control	NR1D1	Down	0.9	0.754152
14	Takahashi et al.2018	Severe asthma with current smoker- Control	TGFBI	Down	0.9	0.757432
14	Takahashi et al.2018	Severe asthma with current smoker- Control	LILRB1	Down	0.9	0.758018
14	Takahashi et al.2018	Severe asthma with current smoker- Control	SERPINA5	Down	0.9	0.75645
14	Takahashi et al.2018	Severe asthma with current smoker- Control	SERPINF2	Down	0.9	0.760325
14	Takahashi et al.2018	Severe asthma with current smoker- Control	ACP1	Down	0.9	0.760288
14	Takahashi et al.2018	Severe asthma with current smoker- Control	CD33	Down	0.9	0.764996
14	Takahashi et al.2018	Severe asthma with current smoker- Control	CCL7	Down	0.9	0.765116
14	Takahashi et al.2018	Severe asthma with current smoker- Control	ROBO3	Down	0.9	0.762992
14	Takahashi et al.2018	Severe asthma with current smoker- Control	COTL1	Down	0.9	0.763469
14	Takahashi et al.2018	Severe asthma with current smoker- Control	FLT4	Down	0.9	0.764939
14	Takahashi et al.2018	Severe asthma with current smoker- Control	CCL23	DOWN	0.9	0.76264
14	Takahashi et al.2018	Severe asthma with current smoker- Control	FN1	DOWN	0.9	0.770087
14	Takahashi et al.2018	Severe asthma with current smoker- Control	RAN	Down	0.9	0.771342
14	Takahashi et al.2018	Severe asthma with current smoker- Control	SPOCK1	Down	0.9	0.773351
14	Takahashi et al.2018	Severe asthma with current smoker- Control	ADAMTS1	Down	0.9	0.775962
14	Takahashi et al.2018	Severe asthma with current smoker- Control	ACE2	Down	0.9	0.776675
14	Takahashi et al.2018	Severe asthma with current smoker- Control	KREMEN2	Down	0.9	0.776472
14	Takahashi et al.2018	Severe asthma with current smoker- Control	C4B	Down	0.9	0.775974
14	Takahashi et al.2018	Severe asthma with current smoker- Control	IL12A	Down	0.9	0.783137
14	Takahashi et al.2018	Severe asthma with current smoker- Control	EGFR	Down	0.9	0.787373
14	Takahashi et al.2018	Severe asthma with current smoker- Control	CRLF2	Down	0.9	0.786599
14	Takahashi et al.2018	Severe asthma with current smoker- Control	CLIC1	Down	0.9	0.789403
14	Takahashi et al.2018	Severe asthma with current smoker- Control	CDH2	Down	0.9	0.792212
14	Takahashi et al.2018	Severe asthma with current smoker- Control	CDH2	Down	0.9	0.79171
14	Takahashi et al.2018	Severe asthma with current smoker- Control	DCN	Down	0.9	0.790819
14	Takahashi et al.2018	Severe asthma with current smoker- Control	AGT	Down	0.9	0.794044
14	Takahashi et al.2018	Severe asthma with current smoker- Control	YWHAB	Down	0.9	0.79917
14	Takahashi et al.2018	Severe asthma with current smoker- Control	IFNG	Down	0.9	0.802333
14	Takahashi et al.2018	Severe asthma with current smoker- Control	DHH	Down	0.9	0.80032
14	Takahashi et al.2018	Severe asthma with current smoker- Control	PECAM1	Down	0.9	0.802692
14	Takahashi et al.2018	Severe asthma with current smoker- Control	DSC3	Down	0.9	0.801956
14	Takahashi et al.2018	Severe asthma with current smoker- Control	LCMT1	Down	0.9	0.801862
14	Takahashi et al.2018	Severe asthma with current smoker- Control	COLEC11	DOWN	0.9	0.800572
14	Takahashi et al.2018	Severe asthma with current smoker- Control	AKR7A2	Down	0.9	0.800271
14	Takahashi et al.2018	Severe asthma with current smoker- Control	TNFAIP6	Down	0.9	0.802794
14	Takahashi et al.2018	Severe asthma with current smoker- Control	GP6	Down	0.9	0.806106
14	Takahashi et al.2018	Severe asthma with current smoker- Control	PAK6	Down	0.9	0.804569
14	Takahashi et al.2018	Severe asthma with current smoker- Control	SIGLEC14	Down	0.9	0.805547
14	Takahashi et al.2018	Severe asthma with current smoker- Control	FETUB	Down	0.9	0.805044
14	Takahashi et al.2018	Severe asthma with current smoker- Control	TDGF1	Down	0.9	0.807978
14	Takahashi et al.2018	Severe asthma with current smoker- Control	PTK2	Down	0.9	0.809943
14	Takahashi et al.2018	Severe asthma with current smoker- Control	IL1RL2	Down	0.9	0.809351
14	Takahashi et al.2018	Severe asthma with current smoker- Control	FABP5	Down	0.9	0.814069
14	Takahashi et al.2018	Severe asthma with current smoker- Control	IGFBP4	Down	0.9	0.814132
14	Takahashi et al.2018	Severe asthma with current smoker- Control	IL2RG	Down	0.9	0.816822
14	Takahashi et al.2018	Severe asthma with current smoker- Control	KIR3DS1	Down	0.9	0.820084
14	Takahashi et al.2018	Severe asthma with current smoker- Control	AMICA1	Down	0.9	0.819333
14	Takahashi et al.2018	Severe asthma with current smoker- Control	ANXA1	Down	0.9	0.819268
14	Takahashi et al.2018	Severe asthma with current smoker- Control	CCL17	Down	0.9	0.822948
14	Takahashi et al.2018	Severe asthma with current smoker- Control	CXCL5	Down	0.9	0.821969
14	Takahashi et al.2018	Severe asthma with current smoker- Control	LTA4H	Down	0.9	0.823379
14	Takahashi et al.2018	Severe asthma with current smoker- Control	MMP7	Down	0.9	0.828199
14	Takahashi et al.2018	Severe asthma with current smoker- Control	AIF1	Down	0.9	0.828404
14	Takahashi et al.2018	Severe asthma with current smoker- Control	CCL23_X2	Down	0.9	0.829425
14	Takahashi et al.2018	Severe asthma with current smoker- Control	IGFBP1	Down	0.9	0.826611
14	Takahashi et al.2018	Severe asthma with current smoker- Control	F7	Down	0.9	0.825885
14	Takahashi et al.2018	Severe asthma with current smoker- Control	RPS6KA3	Down	0.9	0.82927
14	Takahashi et al.2018	Severe asthma with current smoker- Control	GPNMB	Down	0.9	0.83281
14	Takahashi et al.2018	Severe asthma with current smoker- Control	FLRT1	Down	0.9	0.832761
14	Takahashi et al.2018	Severe asthma with current smoker- Control	PLG_X2	Down	0.9	0.834519
14	Takahashi et al.2018	Severe asthma with current smoker- Control	FCER2	DOWN	0.9	0.837267
14	Takahashi et al.2018	Severe asthma with current smoker- Control	AIP	DOWN	0.9	0.843369
14	Takahashi et al.2018	Severe asthma with current smoker- Control	NOTCH3	Down	0.9	0.840676
14	Takahashi et al.2018	Severe asthma with current smoker- Control	MDK	Down	0.9	0.843274
14	Takahashi et al.2018	Severe asthma with current smoker- Control	CGA_X2	Down	0.9	0.841372
14	Takahashi et al.2018	Severe asthma with current smoker- Control	ENTPD3	Down	0.9	0.843443
14	Takahashi et al.2018	Severe asthma with current smoker- Control	ERBB3	Down	0.9	0.838807
14	Takahashi et al.2018	Severe asthma with current smoker- Control	PIK3CA	Down	0.9	0.840834
14	Takahashi et al.2018	Severe asthma with current smoker- Control	C7	Down	0.9	0.844789
14	Takahashi et al.2018	Severe asthma with current smoker- Control	SH2D1A	Down	0.9	0.845642
14	Takahashi et al.2018	Severe asthma with current smoker- Control	ANGPT4	Down	0.9	0.847119
14	Takahashi et al.2018	Severe asthma with current smoker- Control	CTSE	Down	0.9	0.8508
14	Takahashi et al.2018	Severe asthma with current smoker- Control	SST	Down	0.9	0.8487
14	Takahashi et al.2018	Severe asthma with current smoker- Control	IL13RA1	Down	0.9	0.850492
14	Takahashi et al.2018	Severe asthma with current smoker- Control	HGFAC	Down	0.9	0.849158
14	Takahashi et al.2018	Severe asthma with current smoker- Control	TGFBR2	Down	0.9	0.855855
14	Takahashi et al.2018	Severe asthma with current smoker- Control	BRF1	Down	0.9	0.856405
14	Takahashi et al.2018	Severe asthma with current smoker- Control	IFNGR1	Down	0.9	0.854022
14	Takahashi et al.2018	Severe asthma with current smoker- Control	MAPKAPK	Down	0.9	0.856724
14	Takahashi et al.2018	Severe asthma with current smoker- Control	FGF7	Down	0.9	0.851999
14	Takahashi et al.2018	Severe asthma with current smoker- Control	MATN2	Down	0.9	0.855449
14	Takahashi et al.2018	Severe asthma with current smoker- Control	C3_X6	Down	0.9	0.853362
14	Takahashi et al.2018	Severe asthma with current smoker- Control	SFN	DOWN	0.9	0.858592
14	Takahashi et al.2018	Severe asthma with current smoker- Control	MST1	Down	0.9	0.863054
14	Takahashi et al.2018	Severe asthma with current smoker- Control	HNRNPA2B1	Down	0.9	0.861887
14	Takahashi et al.2018	Severe asthma with current smoker- Control	CCL5	Down	0.9	0.864391
14	Takahashi et al.2018	Severe asthma with current smoker- Control	MICB	Down	0.9	0.863774
14	Takahashi et al.2018	Severe asthma with current smoker- Control	IL20RA	Down	0.9	0.86185
14	Takahashi et al.2018	Severe asthma with current smoker- Control	PRSS22	Down	0.9	0.863004
14	Takahashi et al.2018	Severe asthma with current smoker- Control	HAT1	Down	0.9	0.866426
14	Takahashi et al.2018	Severe asthma with current smoker- Control	JAM2	Down	0.9	0.868394
14	Takahashi et al.2018	Severe asthma with current smoker- Control	C9	Down	0.9	0.871702
14	Takahashi et al.2018	Severe asthma with current smoker- Control	LYVE1	Down	0.9	0.870773
14	Takahashi et al.2018	Severe asthma with current smoker- Control	LGALS3	Down	0.9	0.87314
14	Takahashi et al.2018	Severe asthma with current smoker- Control	TNNI3	Down	0.9	0.874277
14	Takahashi et al.2018	Severe asthma with current smoker- Control	GAS1	Down	0.9	0.874188
14	Takahashi et al.2018	Severe asthma with current smoker- Control	TNFRSF8	Down	0.9	0.872672
14	Takahashi et al.2018	Severe asthma with current smoker- Control	ULBP3	Down	0.9	0.87643
14	Takahashi et al.2018	Severe asthma with current smoker- Control	NTRK3	Down	0.9	0.876104
14	Takahashi et al.2018	Severe asthma with current smoker- Control	UBE2L3	Down	0.9	0.876912
14	Takahashi et al.2018	Severe asthma with current smoker- Control	SEMA6A	Down	0.9	0.882616
14	Takahashi et al.2018	Severe asthma with current smoker- Control	FSTL3	Down	0.9	0.881733
14	Takahashi et al.2018	Severe asthma with current smoker- Control	IL11	Down	0.9	0.880811
14	Takahashi et al.2018	Severe asthma with current smoker- Control	CASP2	Down	0.9	0.884094
14	Takahashi et al.2018	Severe asthma with current smoker- Control	EPHA3	Down	0.9	0.88243
14	Takahashi et al.2018	Severe asthma with current smoker- Control	IGF1	Down	0.9	0.883632
14	Takahashi et al.2018	Severe asthma with current smoker- Control	TNFRSF21	Down	0.9	0.883729
14	Takahashi et al.2018	Severe asthma with current smoker- Control	PDCD1LG2	Down	0.9	0.886585
14	Takahashi et al.2018	Severe asthma with current smoker- Control	IMPDH1	Down	0.9	0.887872
14	Takahashi et al.2018	Severe asthma with current smoker- Control	ESD	Down	0.9	0.893608
14	Takahashi et al.2018	Severe asthma with current smoker- Control	DNAJB1	DOWN	0.9	0.893104
14	Takahashi et al.2018	Severe asthma with current smoker- Control	KNG1	DOWN	0.9	0.903831
14	Takahashi et al.2018	Severe asthma with current smoker- Control	CCL21	Down	0.9	0.901056
14	Takahashi et al.2018	Severe asthma with current smoker- Control	SERPING1	Down	0.9	0.900401
14	Takahashi et al.2018	Severe asthma with current smoker- Control	ANG	Down	0.9	0.896198
14	Takahashi et al.2018	Severe asthma with current smoker- Control	IL7R	Down	0.9	0.901568
14	Takahashi et al.2018	Severe asthma with current smoker- Control	RELT	Down	0.9	0.900766
14	Takahashi et al.2018	Severe asthma with current smoker- Control	GPC5	Down	0.9	0.904056
14	Takahashi et al.2018	Severe asthma with current smoker- Control	NRXN3	Down	0.9	0.903053
14	Takahashi et al.2018	Severe asthma with current smoker- Control	PTEN	Down	0.9	0.902624
14	Takahashi et al.2018	Severe asthma with current smoker- Control	LCN2	Down	0.9	0.900275
14	Takahashi et al.2018	Severe asthma with current smoker- Control	FGG_XX	Down	0.9	0.898497
14	Takahashi et al.2018	Severe asthma with current smoker- Control	ITIH4	Down	0.9	0.90903
14	Takahashi et al.2018	Severe asthma with current smoker- Control	PLG	Down	0.9	0.912718
14	Takahashi et al.2018	Severe asthma with current smoker- Control	TPM1	Down	0.9	0.91332
14	Takahashi et al.2018	Severe asthma with current smoker- Control	F11	Down	0.9	0.912996
14	Takahashi et al.2018	Severe asthma with current smoker- Control	H2AFZ	Down	0.9	0.912649
14	Takahashi et al.2018	Severe asthma with current smoker- Control	CRTAM	Down	0.9	0.915364
14	Takahashi et al.2018	Severe asthma with current smoker- Control	FCAR	Down	0.9	0.915546
14	Takahashi et al.2018	Severe asthma with current smoker- Control	POSTN	Down	0.9	0.920648
14	Takahashi et al.2018	Severe asthma with current smoker- Control	CDC2	Down	0.9	0.920783
14	Takahashi et al.2018	Severe asthma with current smoker- Control	GREM1	Down	0.9	0.924708
14	Takahashi et al.2018	Severe asthma with current smoker- Control	KLK13	DOWN	0.9	0.923978
14	Takahashi et al.2018	Severe asthma with current smoker- Control	PF4	Down	0.9	0.924704
14	Takahashi et al.2018	Severe asthma with current smoker- Control	RPS6KA5	Down	0.9	0.929254
14	Takahashi et al.2018	Severe asthma with current smoker- Control	FGA	Down	0.9	0.930497
14	Takahashi et al.2018	Severe asthma with current smoker- Control	NTF3	Down	0.9	0.934168
14	Takahashi et al.2018	Severe asthma with current smoker- Control	JAG1	Down	0.9	0.936159
14	Takahashi et al.2018	Severe asthma with current smoker- Control	SEZ6L2	Down	0.9	0.936159
14	Takahashi et al.2018	Severe asthma with current smoker- Control	CSF3	Down	0.9	0.935872
14	Takahashi et al.2018	Severe asthma with current smoker- Control	MIF	Down	0.9	0.938965
14	Takahashi et al.2018	Severe asthma with current smoker- Control	PES1	Down	0.9	0.941225
14	Takahashi et al.2018	Severe asthma with current smoker- Control	NTRK1	Down	0.9	0.947081
14	Takahashi et al.2018	Severe asthma with current smoker- Control	A2M	Down	0.9	0.946736
14	Takahashi et al.2018	Severe asthma with current smoker- Control	SERPIND1	Down	0.9	0.948491
14	Takahashi et al.2018	Severe asthma with current smoker- Control	MBL2	Down	0.9	0.949351
14	Takahashi et al.2018	Severe asthma with current smoker- Control	PROS1	Down	0.9	0.951394
14	Takahashi et al.2018	Severe asthma with current smoker- Control	MBL2	Down	0.9	0.951394
14	Takahashi et al.2018	Severe asthma with current smoker- Control	CTSB	Down	0.9	0.951394
14	Takahashi et al.2018	Severe asthma with current smoker- Control	PAK7	Down	0.9	0.950602
14	Takahashi et al.2018	Severe asthma with current smoker- Control	EDAR	Down	0.9	0.955625
14	Takahashi et al.2018	Severe asthma with current smoker- Control	IL23R	Down	0.9	0.956678
14	Takahashi et al.2018	Severe asthma with current smoker- Control	TF	Down	0.9	0.960875
14	Takahashi et al.2018	Severe asthma with current smoker- Control	UNC5C	Down	0.9	0.960073
14	Takahashi et al.2018	Severe asthma with current smoker- Control	CCL18	Down	0.9	0.96109
14	Takahashi et al.2018	Severe asthma with current smoker- Control	KIR3DL2	Down	0.9	0.965081
14	Takahashi et al.2018	Severe asthma with current smoker- Control	F2	Down	0.9	0.967475
14	Takahashi et al.2018	Severe asthma with current smoker- Control	DYNLL1	Down	0.9	0.969123
14	Takahashi et al.2018	Severe asthma with current smoker- Control	C6	Down	0.9	0.971637
14	Takahashi et al.2018	Severe asthma with current smoker- Control	FGF16	Down	0.9	0.972149
14	Takahashi et al.2018	Severe asthma with current smoker- Control	PDXP	DOWN	0.9	0.974576
14	Takahashi et al.2018	Severe asthma with current smoker- Control	KLK11	DOWN	0.9	0.978386
14	Takahashi et al.2018	Severe asthma with current smoker- Control	EFNA4	Down	0.9	0.978995
14	Takahashi et al.2018	Severe asthma with current smoker- Control	PLAT	Down	0.9	0.981721
14	Takahashi et al.2018	Severe asthma with current smoker- Control	MATN3	Down	0.9	0.984858
14	Takahashi et al.2018	Severe asthma with current smoker- Control	AREG	Down	0.9	0.985472
14	Takahashi et al.2018	Severe asthma with current smoker- Control	ADIPOQ	Down	0.9	0.984092
14	Takahashi et al.2018	Severe asthma with current smoker- Control	APOB	Down	0.9	0.988855
14	Takahashi et al.2018	Severe asthma with current smoker- Control	CD70	Down	0.9	0.990164
14	Takahashi et al.2018	Severe asthma with current smoker- Control	STAB2	Down	0.9	0.99286
14	Takahashi et al.2018	Severe asthma with current smoker- Control	C1QA	Down	0.9	0.996752
14	Takahashi et al.2018	Severe asthma with current smoker- Control	ACVRL1	Down	0.9	0.996239
14	Takahashi et al.2018	Severe asthma with current smoker- Control	SPON1	Down	0.9	0.997376
14	Takahashi et al.2018	Severe asthma with current smoker- Control	PDGFB	Down	0.9	0.994765
14	Takahashi et al.2018	Severe asthma with current smoker- Control	KLK8	Down	0.9	0.999388
14	Takahashi et al.2018	Severe asthma with Ex-smoker- Control	MAPT	Down	0.9	0.002899
14	Takahashi et al.2018	Severe asthma with Ex-smoker- Control	MMP14	Down	0.9	0.003599
14	Takahashi et al.2018	Severe asthma with Ex-smoker- Control	OLR1	Down	0.9	0.003995
14	Takahashi et al.2018	Severe asthma with Ex-smoker- Control	IL18RAP	Down	0.9	0.006045
14	Takahashi et al.2018	Severe asthma with Ex-smoker- Control	CCL3L1	Down	0.9	0.007446
14	Takahashi et al.2018	Severe asthma with Ex-smoker- Control	HAMP	Down	0.9	0.007621
14	Takahashi et al.2018	Severe asthma with Ex-smoker- Control	HSD17B1	Down	0.9	0.00756
14	Takahashi et al.2018	Severe asthma with Ex-smoker- Control	MSR1	Down	0.9	0.009434
14	Takahashi et al.2018	Severe asthma with Ex-smoker- Control	GDF2	Down	0.9	0.011292
14	Takahashi et al.2018	Severe asthma with Ex-smoker- Control	IL2	Down	0.9	0.013657
14	Takahashi et al.2018	Severe asthma with Ex-smoker- Control	GCKR	DOWN	0.9	0.014674
14	Takahashi et al.2018	Severe asthma with Ex-smoker- Control	HDAC8	Down	0.9	0.015195
14	Takahashi et al.2018	Severe asthma with Ex-smoker- Control	PDE5A	Down	0.9	0.015471
14	Takahashi et al.2018	Severe asthma with Ex-smoker- Control	NR1D1	Down	0.9	0.016752
14	Takahashi et al.2018	Severe asthma with Ex-smoker- Control	IL10RB	DOWN	0.9	0.017243
14	Takahashi et al.2018	Severe asthma with Ex-smoker- Control	IL17F	Down	0.9	0.018958
14	Takahashi et al.2018	Severe asthma with Ex-smoker- Control	PPIB	Down	0.9	0.019791
14	Takahashi et al.2018	Severe asthma with Ex-smoker- Control	ESM1	Down	0.9	0.02131
14	Takahashi et al.2018	Severe asthma with Ex-smoker- Control	BMP6	Down	0.9	0.020853
14	Takahashi et al.2018	Severe asthma with Ex-smoker- Control	MMEL1	Down	0.9	0.023109
14	Takahashi et al.2018	Severe asthma with Ex-smoker- Control	CCL24	Down	0.9	0.024381
14	Takahashi et al.2018	Severe asthma with Ex-smoker- Control	KLRF1	Down	0.9	0.025233
14	Takahashi et al.2018	Severe asthma with Ex-smoker- Control	NTRK3	Down	0.9	0.02614
14	Takahashi et al.2018	Severe asthma with Ex-smoker- Control	SST	Down	0.9	0.027247
14	Takahashi et al.2018	Severe asthma with Ex-smoker- Control	BIRC5	DOWN	0.9	0.028426
14	Takahashi et al.2018	Severe asthma with Ex-smoker- Control	MPL	Down	0.9	0.029111
14	Takahashi et al.2018	Severe asthma with Ex-smoker- Control	TNFSF4	Down	0.9	0.029022
14	Takahashi et al.2018	Severe asthma with Ex-smoker- Control	ADCYAP1	Down	0.9	0.029037
14	Takahashi et al.2018	Severe asthma with Ex-smoker- Control	LGALS2	Down	0.9	0.030037
14	Takahashi et al.2018	Severe asthma with Ex-smoker- Control	TNFRSF9	Down	0.9	0.032087
14	Takahashi et al.2018	Severe asthma with Ex-smoker- Control	GRAP2	Down	0.9	0.032778
14	Takahashi et al.2018	Severe asthma with Ex-smoker- Control	GREM1	DOWN	0.9	0.0334
14	Takahashi et al.2018	Severe asthma with Ex-smoker- Control	NCR3	DOWN	0.9	0.033624
14	Takahashi et al.2018	Severe asthma with Ex-smoker- Control	ADAMTS15	DOWN	0.9	0.034067
14	Takahashi et al.2018	Severe asthma with Ex-smoker- Control	TNFRSF10	Down	0.9	0.037862
14	Takahashi et al.2018	Severe asthma with Ex-smoker- Control	ARG1	Down	0.9	0.039417
14	Takahashi et al.2018	Severe asthma with Ex-smoker- Control	CCL27	Down	0.9	0.039638
14	Takahashi et al.2018	Severe asthma with Ex-smoker- Control	PIK3CG	Down	0.9	0.040893
14	Takahashi et al.2018	Severe asthma with Ex-smoker- Control	HINT1	Down	0.9	0.041062
14	Takahashi et al.2018	Severe asthma with Ex-smoker- Control	VCAM1	Down	0.9	0.042087
14	Takahashi et al.2018	Severe asthma with Ex-smoker- Control	ABL2	Down	0.9	0.042248
14	Takahashi et al.2018	Severe asthma with Ex-smoker- Control	REN	Down	0.9	0.043188
14	Takahashi et al.2018	Severe asthma with Ex-smoker- Control	WNT7A	Down	0.9	0.04417
14	Takahashi et al.2018	Severe asthma with Ex-smoker- Control	SCARF2	Down	0.9	0.044357
14	Takahashi et al.2018	Severe asthma with Ex-smoker- Control	AURKA	Down	0.9	0.044609
14	Takahashi et al.2018	Severe asthma with Ex-smoker- Control	PDGFRB	Down	0.9	0.045507
14	Takahashi et al.2018	Severe asthma with Ex-smoker- Control	CASP2	Down	0.9	0.045272
14	Takahashi et al.2018	Severe asthma with Ex-smoker- Control	ICAM3	Down	0.9	0.045161
14	Takahashi et al.2018	Severe asthma with Ex-smoker- Control	CDH12	Down	0.9	0.045436
14	Takahashi et al.2018	Severe asthma with Ex-smoker- Control	NPPA	DOWN	0.9	0.047809
14	Takahashi et al.2018	Severe asthma with Ex-smoker- Control	IL1RAPL2	DOWN	0.9	0.04758
14	Takahashi et al.2018	Severe asthma with Ex-smoker- Control	PDGFA	Down	0.9	0.049743
14	Takahashi et al.2018	Severe asthma with Ex-smoker- Control	CNTN5	Down	0.9	0.051079
14	Takahashi et al.2018	Severe asthma with Ex-smoker- Control	CDC37	Down	0.9	0.051135
14	Takahashi et al.2018	Severe asthma with Ex-smoker- Control	TNFSF8	Down	0.9	0.053213
14	Takahashi et al.2018	Severe asthma with Ex-smoker- Control	ABL1	Down	0.9	0.057758
14	Takahashi et al.2018	Severe asthma with Ex-smoker- Control	IL25	Down	0.9	0.058296
14	Takahashi et al.2018	Severe asthma with Ex-smoker- Control	IL5RA	Down	0.9	0.060396
14	Takahashi et al.2018	Severe asthma with Ex-smoker- Control	ENTPD3	Down	0.9	0.059278
14	Takahashi et al.2018	Severe asthma with Ex-smoker- Control	BMX	Down	0.9	0.060336
14	Takahashi et al.2018	Severe asthma with Ex-smoker- Control	ANGPT4	Down	0.9	0.060239
14	Takahashi et al.2018	Severe asthma with Ex-smoker- Control	CST7	Down	0.9	0.059151
14	Takahashi et al.2018	Severe asthma with Ex-smoker- Control	TSLP	Down	0.9	0.061623
14	Takahashi et al.2018	Severe asthma with Ex-smoker- Control	IL12A	Down	0.9	0.062607
14	Takahashi et al.2018	Severe asthma with Ex-smoker- Control	OCIAD1	Down	0.9	0.063176
14	Takahashi et al.2018	Severe asthma with Ex-smoker- Control	ESR1	DOWN	0.9	0.064764
14	Takahashi et al.2018	Severe asthma with Ex-smoker- Control	ASAH2	DOWN	0.9	0.06542
14	Takahashi et al.2018	Severe asthma with Ex-smoker- Control	ICOS	DOWN	0.9	0.065741
14	Takahashi et al.2018	Severe asthma with Ex-smoker- Control	NTF3	Down	0.9	0.066231
14	Takahashi et al.2018	Severe asthma with Ex-smoker- Control	SPHK2	Down	0.9	0.067131
14	Takahashi et al.2018	Severe asthma with Ex-smoker- Control	PSPN	Down	0.9	0.0695
14	Takahashi et al.2018	Severe asthma with Ex-smoker- Control	FLRT1	Down	0.9	0.069475
14	Takahashi et al.2018	Severe asthma with Ex-smoker- Control	IGFBP1	Down	0.9	0.070871
14	Takahashi et al.2018	Severe asthma with Ex-smoker- Control	KLK3	Down	0.9	0.07125
14	Takahashi et al.2018	Severe asthma with Ex-smoker- Control	BMPR2	Down	0.9	0.073187
14	Takahashi et al.2018	Severe asthma with Ex-smoker- Control	PIM1	Down	0.9	0.073795
14	Takahashi et al.2018	Severe asthma with Ex-smoker- Control	RET	Down	0.9	0.074559
14	Takahashi et al.2018	Severe asthma with Ex-smoker- Control	MATN3	Down	0.9	0.077736
14	Takahashi et al.2018	Severe asthma with Ex-smoker- Control	TACSTD2	Down	0.9	0.078759
14	Takahashi et al.2018	Severe asthma with Ex-smoker- Control	SOD2	Down	0.9	0.079945
14	Takahashi et al.2018	Severe asthma with Ex-smoker- Control	PPY	Down	0.9	0.080495
14	Takahashi et al.2018	Severe asthma with Ex-smoker- Control	ANXA6	Down	0.9	0.08613
14	Takahashi et al.2018	Severe asthma with Ex-smoker- Control	IL10	Down	0.9	0.087689
14	Takahashi et al.2018	Severe asthma with Ex-smoker- Control	CRLF1	DOWN	0.9	0.08745
14	Takahashi et al.2018	Severe asthma with Ex-smoker- Control	PTPN2	DOWN	0.9	0.087252
14	Takahashi et al.2018	Severe asthma with Ex-smoker- Control	CXCL16	DOWN	0.9	0.087908
14	Takahashi et al.2018	Severe asthma with Ex-smoker- Control	DDR2	DOWN	0.9	0.090885
14	Takahashi et al.2018	Severe asthma with Ex-smoker- Control	DYNLL1	Down	0.9	0.09267
14	Takahashi et al.2018	Severe asthma with Ex-smoker- Control	AGRP	Down	0.9	0.096516
14	Takahashi et al.2018	Severe asthma with Ex-smoker- Control	IL12B	Down	0.9	0.099261
14	Takahashi et al.2018	Severe asthma with Ex-smoker- Control	CD200	Down	0.9	0.101107
14	Takahashi et al.2018	Severe asthma with Ex-smoker- Control	TEK	Down	0.9	0.101564
14	Takahashi et al.2018	Severe asthma with Ex-smoker- Control	NBL1	Down	0.9	0.101803
14	Takahashi et al.2018	Severe asthma with Ex-smoker- Control	GRN	Down	0.9	0.104303
14	Takahashi et al.2018	Severe asthma with Ex-smoker- Control	BIRC7	Down	0.9	0.104296
14	Takahashi et al.2018	Severe asthma with Ex-smoker- Control	GCG	Down	0.9	0.103954
14	Takahashi et al.2018	Severe asthma with Ex-smoker- Control	IL11	Down	0.9	0.103588
14	Takahashi et al.2018	Severe asthma with Ex-smoker- Control	GSTP1	Down	0.9	0.105664
14	Takahashi et al.2018	Severe asthma with Ex-smoker- Control	RPS27A_X	Down	0.9	0.106335
14	Takahashi et al.2018	Severe asthma with Ex-smoker- Control	CDK2	Down	0.9	0.106522
14	Takahashi et al.2018	Severe asthma with Ex-smoker- Control	IL7	Down	0.9	0.107469
14	Takahashi et al.2018	Severe asthma with Ex-smoker- Control	HCK	Down	0.9	0.109093
14	Takahashi et al.2018	Severe asthma with Ex-smoker- Control	JAK2	Down	0.9	0.108897
14	Takahashi et al.2018	Severe asthma with Ex-smoker- Control	HDGFRP2	Down	0.9	0.111658
14	Takahashi et al.2018	Severe asthma with Ex-smoker- Control	TPT1	Down	0.9	0.115064
14	Takahashi et al.2018	Severe asthma with Ex-smoker- Control	TNFSF18	Down	0.9	0.117419
14	Takahashi et al.2018	Severe asthma with Ex-smoker- Control	DDX19B	Down	0.9	0.117245
14	Takahashi et al.2018	Severe asthma with Ex-smoker- Control	ROBO3	DOWN	0.9	0.11863
14	Takahashi et al.2018	Severe asthma with Ex-smoker- Control	HBEGF	DOWN	0.9	0.119797
14	Takahashi et al.2018	Severe asthma with Ex-smoker- Control	PDE2A	DOWN	0.9	0.119587
14	Takahashi et al.2018	Severe asthma with Ex-smoker- Control	CDK8	Down	0.9	0.12413
14	Takahashi et al.2018	Severe asthma with Ex-smoker- Control	CHEK1	Down	0.9	0.124363
14	Takahashi et al.2018	Severe asthma with Ex-smoker- Control	MBD4	Down	0.9	0.1
14	Takahashi et al.2018	Severe asthma with Ex-smoker- Control	TDGF1	Down	0.9	0.1
14	Takahashi et al.2018	Severe asthma with Ex-smoker- Control	SCT	Down	0.9	0.1
14	Takahashi et al.2018	Severe asthma with Ex-smoker- Control	DKKL1	Down	0.9	0.1
14	Takahashi et al.2018	Severe asthma with Ex-smoker- Control	CADM1	Down	0.9	0.1
14	Takahashi et al.2018	Severe asthma with Ex-smoker- Control	HAVCR2	Down	0.9	0.1
14	Takahashi et al.2018	Severe asthma with Ex-smoker- Control	IL11RA	Down	0.9	0.1
14	Takahashi et al.2018	Severe asthma with Ex-smoker- Control	PLK1	Down	0.9	0.1
14	Takahashi et al.2018	Severe asthma with Ex-smoker- Control	DDC	Down	0.9	0.1
14	Takahashi et al.2018	Severe asthma with Ex-smoker- Control	CXCL12	Down	0.9	0.1
14	Takahashi et al.2018	Severe asthma with Ex-smoker- Control	CD48	Down	0.9	0.1
14	Takahashi et al.2018	Severe asthma with Ex-smoker- Control	STK16	Down	0.9	0.1
14	Takahashi et al.2018	Severe asthma with Ex-smoker- Control	NID1	DOWN	0.9	0.1
14	Takahashi et al.2018	Severe asthma with Ex-smoker- Control	IL13RA1	DOWN	0.9	0.1
14	Takahashi et al.2018	Severe asthma with Ex-smoker- Control	FLT3	Down	0.9	0.1
14	Takahashi et al.2018	Severe asthma with Ex-smoker- Control	PGK1	Down	0.9	0.1
14	Takahashi et al.2018	Severe asthma with Ex-smoker- Control	CTF1	Down	0.9	0.1
14	Takahashi et al.2018	Severe asthma with Ex-smoker- Control	PRKAA1	Down	0.9	0.1
14	Takahashi et al.2018	Severe asthma with Ex-smoker- Control	PRKCD	Down	0.9	0.1
14	Takahashi et al.2018	Severe asthma with Ex-smoker- Control	ANGPTL3	Down	0.9	0.1
14	Takahashi et al.2018	Severe asthma with Ex-smoker- Control	CHST2	Down	0.9	0.1
14	Takahashi et al.2018	Severe asthma with Ex-smoker- Control	LRRTM1	Down	0.9	0.1
14	Takahashi et al.2018	Severe asthma with Ex-smoker- Control	SPINT2	Down	0.9	0.1
14	Takahashi et al.2018	Severe asthma with Ex-smoker- Control	IDE	Down	0.9	0.1
14	Takahashi et al.2018	Severe asthma with Ex-smoker- Control	DLL4	Down	0.9	0.1
14	Takahashi et al.2018	Severe asthma with Ex-smoker- Control	CD226	Down	0.9	0.1
14	Takahashi et al.2018	Severe asthma with Ex-smoker- Control	DCN	Down	0.9	0.1
14	Takahashi et al.2018	Severe asthma with Ex-smoker- Control	NR3C1	Down	0.9	0.1
14	Takahashi et al.2018	Severe asthma with Ex-smoker- Control	APOD	Down	0.9	0.1
14	Takahashi et al.2018	Severe asthma with Ex-smoker- Control	LRRTM3	Down	0.9	0.1
14	Takahashi et al.2018	Severe asthma with Ex-smoker- Control	LRP8	Down	0.9	0.1
14	Takahashi et al.2018	Severe asthma with Ex-smoker- Control	LCK	Down	0.9	0.1
14	Takahashi et al.2018	Severe asthma with Ex-smoker- Control	IL1RL1	Down	0.9	0.1
14	Takahashi et al.2018	Severe asthma with Ex-smoker- Control	CKAP2	Down	0.9	0.1
14	Takahashi et al.2018	Severe asthma with Ex-smoker- Control	ENG	Down	0.9	0.1
14	Takahashi et al.2018	Severe asthma with Ex-smoker- Control	IL3RA	Down	0.9	0.1
14	Takahashi et al.2018	Severe asthma with Ex-smoker- Control	TPI1	Down	0.9	0.1
14	Takahashi et al.2018	Severe asthma with Ex-smoker- Control	CD209	DOWN	0.9	0.1
14	Takahashi et al.2018	Severe asthma with Ex-smoker- Control	CCNB1	DOWN	0.9	0.1
14	Takahashi et al.2018	Severe asthma with Ex-smoker- Control	IL7R	DOWN	0.9	0.2
14	Takahashi et al.2018	Severe asthma with Ex-smoker- Control	LAYN	DOWN	0.9	0.2
14	Takahashi et al.2018	Severe asthma with Ex-smoker- Control	MST1R	Down	0.9	0.2
14	Takahashi et al.2018	Severe asthma with Ex-smoker- Control	BCL2	Down	0.9	0.2
14	Takahashi et al.2018	Severe asthma with Ex-smoker- Control	CD4	Down	0.9	0.2
14	Takahashi et al.2018	Severe asthma with Ex-smoker- Control	CCL20	Down	0.9	0.2
14	Takahashi et al.2018	Severe asthma with Ex-smoker- Control	CADM3	Down	0.9	0.2
14	Takahashi et al.2018	Severe asthma with Ex-smoker- Control	CHRDL1	Down	0.9	0.2
14	Takahashi et al.2018	Severe asthma with Ex-smoker- Control	CGA_X4	Down	0.9	0.2
14	Takahashi et al.2018	Severe asthma with Ex-smoker- Control	CTSC	Down	0.9	0.2
14	Takahashi et al.2018	Severe asthma with Ex-smoker- Control	IL15RA	Down	0.9	0.2
14	Takahashi et al.2018	Severe asthma with Ex-smoker- Control	PAK7	Down	0.9	0.2
14	Takahashi et al.2018	Severe asthma with Ex-smoker- Control	CYP3A4	Down	0.9	0.2
14	Takahashi et al.2018	Severe asthma with Ex-smoker- Control	FLT3LG	Down	0.9	0.2
14	Takahashi et al.2018	Severe asthma with Ex-smoker- Control	CDH2	Down	0.9	0.2
14	Takahashi et al.2018	Severe asthma with Ex-smoker- Control	PYY	Down	0.9	0.2
14	Takahashi et al.2018	Severe asthma with Ex-smoker- Control	TNFRSF4	Down	0.9	0.2
14	Takahashi et al.2018	Severe asthma with Ex-smoker- Control	RELT	Down	0.9	0.2
14	Takahashi et al.2018	Severe asthma with Ex-smoker- Control	C5_X3	Down	0.9	0.2
14	Takahashi et al.2018	Severe asthma with Ex-smoker- Control	FGFR4	Down	0.9	0.2
14	Takahashi et al.2018	Severe asthma with Ex-smoker- Control	PROK1	Down	0.9	0.2
14	Takahashi et al.2018	Severe asthma with Ex-smoker- Control	TGFB1	Down	0.9	0.2
14	Takahashi et al.2018	Severe asthma with Ex-smoker- Control	NCR2	Down	0.9	0.2
14	Takahashi et al.2018	Severe asthma with Ex-smoker- Control	TBK1	Down	0.9	0.2
14	Takahashi et al.2018	Severe asthma with Ex-smoker- Control	PDE3A	Down	0.9	0.2
14	Takahashi et al.2018	Severe asthma with Ex-smoker- Control	AGR2	Down	0.9	0.2
14	Takahashi et al.2018	Severe asthma with Ex-smoker- Control	IL2RG	Down	0.9	0.2
14	Takahashi et al.2018	Severe asthma with Ex-smoker- Control	SEMA3A	DOWN	0.9	0.2
14	Takahashi et al.2018	Severe asthma with Ex-smoker- Control	SCARB2	DOWN	0.9	0.2
14	Takahashi et al.2018	Severe asthma with Ex-smoker- Control	IL23R	DOWN	0.9	0.2
14	Takahashi et al.2018	Severe asthma with Ex-smoker- Control	F11	DOWN	0.9	0.2
14	Takahashi et al.2018	Severe asthma with Ex-smoker- Control	PLG_X1	Down	0.9	0.2
14	Takahashi et al.2018	Severe asthma with Ex-smoker- Control	INS	Down	0.9	0.2
14	Takahashi et al.2018	Severe asthma with Ex-smoker- Control	UNC5D	Down	0.9	0.2
14	Takahashi et al.2018	Severe asthma with Ex-smoker- Control	TGFBR2	Down	0.9	0.2
14	Takahashi et al.2018	Severe asthma with Ex-smoker- Control	CTSZ	Down	0.9	0.2
14	Takahashi et al.2018	Severe asthma with Ex-smoker- Control	FAM107A	Down	0.9	0.2
14	Takahashi et al.2018	Severe asthma with Ex-smoker- Control	ANXA2	Down	0.9	0.2
14	Takahashi et al.2018	Severe asthma with Ex-smoker- Control	PLA2G2E	Down	0.9	0.2
14	Takahashi et al.2018	Severe asthma with Ex-smoker- Control	AURKB	Down	0.9	0.2
14	Takahashi et al.2018	Severe asthma with Ex-smoker- Control	NGF	Down	0.9	0.2
14	Takahashi et al.2018	Severe asthma with Ex-smoker- Control	IL27	Down	0.9	0.2
14	Takahashi et al.2018	Severe asthma with Ex-smoker- Control	LGALS4	Down	0.9	0.2
14	Takahashi et al.2018	Severe asthma with Ex-smoker- Control	CCL7	Down	0.9	0.2
14	Takahashi et al.2018	Severe asthma with Ex-smoker- Control	ACVR1B	Down	0.9	0.2
14	Takahashi et al.2018	Severe asthma with Ex-smoker- Control	CSF1	Down	0.9	0.2
14	Takahashi et al.2018	Severe asthma with Ex-smoker- Control	GPC5	Down	0.9	0.2
14	Takahashi et al.2018	Severe asthma with Ex-smoker- Control	CDC2	Down	0.9	0.2
14	Takahashi et al.2018	Severe asthma with Ex-smoker- Control	PCNA	Down	0.9	0.2
14	Takahashi et al.2018	Severe asthma with Ex-smoker- Control	PTH	Down	0.9	0.3
14	Takahashi et al.2018	Severe asthma with Ex-smoker- Control	PGF	Down	0.9	0.3
14	Takahashi et al.2018	Severe asthma with Ex-smoker- Control	VIP	Down	0.9	0.3
14	Takahashi et al.2018	Severe asthma with Ex-smoker- Control	MAPK11	Down	0.9	0.3
14	Takahashi et al.2018	Severe asthma with Ex-smoker- Control	FLT4	Down	0.9	0.3
14	Takahashi et al.2018	Severe asthma with Ex-smoker- Control	CD70	Down	0.9	0.3
14	Takahashi et al.2018	Severe asthma with Ex-smoker- Control	PPP3R1	Down	0.9	0.3
14	Takahashi et al.2018	Severe asthma with Ex-smoker- Control	CD36	Down	0.9	0.3
14	Takahashi et al.2018	Severe asthma with Ex-smoker- Control	IL13	DOWN	0.9	0.3
14	Takahashi et al.2018	Severe asthma with Ex-smoker- Control	CA13	DOWN	0.9	0.3
14	Takahashi et al.2018	Severe asthma with Ex-smoker- Control	PIK3CA	DOWN	0.9	0.3
14	Takahashi et al.2018	Severe asthma with Ex-smoker- Control	FAP	DOWN	0.9	0.3
14	Takahashi et al.2018	Severe asthma with Ex-smoker- Control	CXCL5	DOWN	0.9	0.3
14	Takahashi et al.2018	Severe asthma with Ex-smoker- Control	CNDP1	DOWN	0.9	0.3
14	Takahashi et al.2018	Severe asthma with Ex-smoker- Control	EMR2	Down	0.9	0.3
14	Takahashi et al.2018	Severe asthma with Ex-smoker- Control	CD55	Down	0.9	0.3
14	Takahashi et al.2018	Severe asthma with Ex-smoker- Control	CGA_X2	Down	0.9	0.3
14	Takahashi et al.2018	Severe asthma with Ex-smoker- Control	IL1RL2	Down	0.9	0.3
14	Takahashi et al.2018	Severe asthma with Ex-smoker- Control	PTK6	Down	0.9	0.3
14	Takahashi et al.2018	Severe asthma with Ex-smoker- Control	TNFRSF8	Down	0.9	0.3
14	Takahashi et al.2018	Severe asthma with Ex-smoker- Control	ASGR1	Down	0.9	0.3
14	Takahashi et al.2018	Severe asthma with Ex-smoker- Control	KIR3DL2	Down	0.9	0.3
14	Takahashi et al.2018	Severe asthma with Ex-smoker- Control	PDGFB	Down	0.9	0.3
14	Takahashi et al.2018	Severe asthma with Ex-smoker- Control	JAM2	Down	0.9	0.3
14	Takahashi et al.2018	Severe asthma with Ex-smoker- Control	CNTFR	Down	0.9	0.3
14	Takahashi et al.2018	Severe asthma with Ex-smoker- Control	CD33	Down	0.9	0.3
14	Takahashi et al.2018	Severe asthma with Ex-smoker- Control	ADAMTS5	Down	0.9	0.3
14	Takahashi et al.2018	Severe asthma with Ex-smoker- Control	ZAP70	Down	0.9	0.3
14	Takahashi et al.2018	Severe asthma with Ex-smoker- Control	BMP7	Down	0.9	0.3
14	Takahashi et al.2018	Severe asthma with Ex-smoker- Control	FGF8_X2	Down	0.9	0.3
14	Takahashi et al.2018	Severe asthma with Ex-smoker- Control	PRLR	Down	0.9	0.3
14	Takahashi et al.2018	Severe asthma with Ex-smoker- Control	CLEC11A	Down	0.9	0.3
14	Takahashi et al.2018	Severe asthma with Ex-smoker- Control	STAB2	Down	0.9	0.3
14	Takahashi et al.2018	Severe asthma with Ex-smoker- Control	GFRA1	Down	0.9	0.3
14	Takahashi et al.2018	Severe asthma with Ex-smoker- Control	TNFSF13B	Down	0.9	0.3
14	Takahashi et al.2018	Severe asthma with Ex-smoker- Control	BTK	Down	0.9	0.3
14	Takahashi et al.2018	Severe asthma with Ex-smoker- Control	IL17B	Down	0.9	0.3
14	Takahashi et al.2018	Severe asthma with Ex-smoker- Control	CA3	Down	0.9	0.3
14	Takahashi et al.2018	Severe asthma with Ex-smoker- Control	PON1	Down	0.9	0.3
14	Takahashi et al.2018	Severe asthma with Ex-smoker- Control	GPR114	Down	0.9	0.3
14	Takahashi et al.2018	Severe asthma with Ex-smoker- Control	OLFM4	Down	0.9	0.3
14	Takahashi et al.2018	Severe asthma with Ex-smoker- Control	FGF9	Down	0.9	0.3
14	Takahashi et al.2018	Severe asthma with Ex-smoker- Control	EPHA2	Down	0.9	0.3
14	Takahashi et al.2018	Severe asthma with Ex-smoker- Control	IL6R	DOWN	0.9	0.3
14	Takahashi et al.2018	Severe asthma with Ex-smoker- Control	NOTCH2	DOWN	0.9	0.3
14	Takahashi et al.2018	Severe asthma with Ex-smoker- Control	SNRPF	DOWN	0.9	0.4
14	Takahashi et al.2018	Severe asthma with Ex-smoker- Control	GFRA3	Down	0.9	0.4
14	Takahashi et al.2018	Severe asthma with Ex-smoker- Control	CTSS	Down	0.9	0.4
14	Takahashi et al.2018	Severe asthma with Ex-smoker- Control	PTN	Down	0.9	0.4
14	Takahashi et al.2018	Severe asthma with Ex-smoker- Control	DYNLRB1	Down	0.9	0.4
14	Takahashi et al.2018	Severe asthma with Ex-smoker- Control	LY9	Down	0.9	0.4
14	Takahashi et al.2018	Severe asthma with Ex-smoker- Control	NANOG	Down	0.9	0.4
14	Takahashi et al.2018	Severe asthma with Ex-smoker- Control	PLAT	Down	0.9	0.4
14	Takahashi et al.2018	Severe asthma with Ex-smoker- Control	IFNL1	Down	0.9	0.4
14	Takahashi et al.2018	Severe asthma with Ex-smoker- Control	HGF	Down	0.9	0.4
14	Takahashi et al.2018	Severe asthma with Ex-smoker- Control	KLK6	Down	0.9	0.4
14	Takahashi et al.2018	Severe asthma with Ex-smoker- Control	IL22RA2	Down	0.9	0.4
14	Takahashi et al.2018	Severe asthma with Ex-smoker- Control	COL18A1	Down	0.9	0.4
14	Takahashi et al.2018	Severe asthma with Ex-smoker- Control	WFIKKN2	Down	0.9	0.4
14	Takahashi et al.2018	Severe asthma with Ex-smoker- Control	IL12RB1	Down	0.9	0.4
14	Takahashi et al.2018	Severe asthma with Ex-smoker- Control	KREMEN2	Down	0.9	0.4
14	Takahashi et al.2018	Severe asthma with Ex-smoker- Control	IL20	Down	0.9	0.4
14	Takahashi et al.2018	Severe asthma with Ex-smoker- Control	PCSK7	Down	0.9	0.4
14	Takahashi et al.2018	Severe asthma with Ex-smoker- Control	NRP1	Down	0.9	0.4
14	Takahashi et al.2018	Severe asthma with Ex-smoker- Control	TPM1	Down	0.9	0.4
14	Takahashi et al.2018	Severe asthma with Ex-smoker- Control	ECE1	Down	0.9	0.4
14	Takahashi et al.2018	Severe asthma with Ex-smoker- Control	INHBA	Down	0.9	0.4
14	Takahashi et al.2018	Severe asthma with Ex-smoker- Control	RB1	Down	0.9	0.4
14	Takahashi et al.2018	Severe asthma with Ex-smoker- Control	H2AFZ	Down	0.9	0.4
14	Takahashi et al.2018	Severe asthma with Ex-smoker- Control	C6	Down	0.9	0.4
20	Verrills et al. 2011	Asthma-Control	F2	Down	0.9	>0.05
20	Verrills et al. 2011	Asthma-Control	GSN	Down	0.9	>0.05
20	Verrills et al. 2011	Asthma-Control	C3	Down	0.9	>0.05
14	Takahashi et al.2018	Severe asthma with current smoker- Control	OLR1	Down	0.8	0.002798
14	Takahashi et al.2018	Severe asthma with current smoker- Control	MB	Down	0.8	0.00599
14	Takahashi et al.2018	Severe asthma with current smoker- Control	IL1RAPL2	Down	0.8	0.007686
14	Takahashi et al.2018	Severe asthma with current smoker- Control	APCS	Down	0.8	0.007854
14	Takahashi et al.2018	Severe asthma with current smoker- Control	TYRO3	Down	0.8	0.011135
14	Takahashi et al.2018	Severe asthma with current smoker- Control	EPHB6	Down	0.8	0.011366
14	Takahashi et al.2018	Severe asthma with current smoker- Control	CLEC11A	Down	0.8	0.010532
14	Takahashi et al.2018	Severe asthma with current smoker- Control	CD109	Down	0.8	0.011527
14	Takahashi et al.2018	Severe asthma with current smoker- Control	CA10	Down	0.8	0.012854
14	Takahashi et al.2018	Severe asthma with current smoker- Control	IFNA2	Down	0.8	0.013585
14	Takahashi et al.2018	Severe asthma with current smoker- Control	FGF10	Down	0.8	0.014166
14	Takahashi et al.2018	Severe asthma with current smoker- Control	KLK3	Down	0.8	0.016691
14	Takahashi et al.2018	Severe asthma with current smoker- Control	IL25	Down	0.8	0.017539
14	Takahashi et al.2018	Severe asthma with current smoker- Control	SIGLEC1	Down	0.8	0.019825
14	Takahashi et al.2018	Severe asthma with current smoker- Control	PDK1	Down	0.8	0.022857
14	Takahashi et al.2018	Severe asthma with current smoker- Control	L1CAM	Down	0.8	0.024396
14	Takahashi et al.2018	Severe asthma with current smoker- Control	FGF20	Down	0.8	0.02487
14	Takahashi et al.2018	Severe asthma with current smoker- Control	CCL25	Down	0.8	0.02504
14	Takahashi et al.2018	Severe asthma with current smoker- Control	FOLH1	Down	0.8	0.031023
14	Takahashi et al.2018	Severe asthma with current smoker- Control	HIPK3	Down	0.8	0.031022
14	Takahashi et al.2018	Severe asthma with current smoker- Control	HCK	Down	0.8	0.028607
14	Takahashi et al.2018	Severe asthma with current smoker- Control	DNAJC19	Down	0.8	0.027854
14	Takahashi et al.2018	Severe asthma with current smoker- Control	IL4R	Down	0.8	0.034163
14	Takahashi et al.2018	Severe asthma with current smoker- Control	KLK4	Down	0.8	0.034163
14	Takahashi et al.2018	Severe asthma with current smoker- Control	SCT	Down	0.8	0.03573
14	Takahashi et al.2018	Severe asthma with current smoker- Control	CA8	Down	0.8	0.037418
14	Takahashi et al.2018	Severe asthma with current smoker- Control	CCL8	Down	0.8	0.038979
14	Takahashi et al.2018	Severe asthma with current smoker- Control	FCRL3	Down	0.8	0.038619
14	Takahashi et al.2018	Severe asthma with current smoker- Control	OSM	Down	0.8	0.040381
14	Takahashi et al.2018	Severe asthma with current smoker- Control	CD97	Down	0.8	0.042117
14	Takahashi et al.2018	Severe asthma with current smoker- Control	CA2	Down	0.8	0.04425
14	Takahashi et al.2018	Severe asthma with current smoker- Control	IL17D	Down	0.8	0.043747
14	Takahashi et al.2018	Severe asthma with current smoker- Control	CCL1	Down	0.8	0.048159
14	Takahashi et al.2018	Severe asthma with current smoker- Control	TNFSF11	Down	0.8	0.049921
14	Takahashi et al.2018	Severe asthma with current smoker- Control	CA4	Down	0.8	0.049877
14	Takahashi et al.2018	Severe asthma with current smoker- Control	EDA	Down	0.8	0.050516
14	Takahashi et al.2018	Severe asthma with current smoker- Control	CDK5	Down	0.8	0.050936
14	Takahashi et al.2018	Severe asthma with current smoker- Control	LTBR	Down	0.8	0.052508
14	Takahashi et al.2018	Severe asthma with current smoker- Control	MAPT	Down	0.8	0.052302
14	Takahashi et al.2018	Severe asthma with current smoker- Control	EHMT2	Down	0.8	0.055127
14	Takahashi et al.2018	Severe asthma with current smoker- Control	HS6ST1	Down	0.8	0.061674
14	Takahashi et al.2018	Severe asthma with current smoker- Control	C3_X4	Down	0.8	0.062328
14	Takahashi et al.2018	Severe asthma with current smoker- Control	EPHA10	Down	0.8	0.060485
14	Takahashi et al.2018	Severe asthma with current smoker- Control	ADAMTS5	Down	0.8	0.064584
14	Takahashi et al.2018	Severe asthma with current smoker- Control	BCAM	Down	0.8	0.070544
14	Takahashi et al.2018	Severe asthma with current smoker- Control	IL11RA	Down	0.8	0.070119
14	Takahashi et al.2018	Severe asthma with current smoker- Control	IL12RB2	Down	0.8	0.071129
14	Takahashi et al.2018	Severe asthma with current smoker- Control	IL17RB	Down	0.8	0.077166
14	Takahashi et al.2018	Severe asthma with current smoker- Control	ARSA	Down	0.8	0.079899
14	Takahashi et al.2018	Severe asthma with current smoker- Control	RAD51	Down	0.8	0.083671
14	Takahashi et al.2018	Severe asthma with current smoker- Control	LTA_X2	Down	0.8	0.090819
14	Takahashi et al.2018	Severe asthma with current smoker- Control	TNFRSF11B	Down	0.8	0.0926
14	Takahashi et al.2018	Severe asthma with current smoker- Control	FCN1	DOWN	0.8	0.096522
14	Takahashi et al.2018	Severe asthma with current smoker- Control	TPI1	Down	0.8	0.100311
14	Takahashi et al.2018	Severe asthma with current smoker- Control	CFHR5	Down	0.8	0.113224
14	Takahashi et al.2018	Severe asthma with current smoker- Control	ESAM	Down	0.8	0.112301
14	Takahashi et al.2018	Severe asthma with current smoker- Control	GDF9	Down	0.8	0.115831
14	Takahashi et al.2018	Severe asthma with current smoker- Control	RPS27A	Down	0.8	0.116637
14	Takahashi et al.2018	Severe asthma with current smoker- Control	PPIA	Down	0.8	0.125215
14	Takahashi et al.2018	Severe asthma with current smoker- Control	PI3	Down	0.8	0.127437
14	Takahashi et al.2018	Severe asthma with current smoker- Control	LSAMP	Down	0.8	0.133671
14	Takahashi et al.2018	Severe asthma with current smoker- Control	FCGR3B	Down	0.8	0.133933
14	Takahashi et al.2018	Severe asthma with current smoker- Control	ARPP19	Down	0.8	0.136304
14	Takahashi et al.2018	Severe asthma with current smoker- Control	IL6ST	Down	0.8	0.144075
14	Takahashi et al.2018	Severe asthma with current smoker- Control	DPT	Down	0.8	0.142853
14	Takahashi et al.2018	Severe asthma with current smoker- Control	PGK1	Down	0.8	0.143904
14	Takahashi et al.2018	Severe asthma with current smoker- Control	NOG	Down	0.8	0.142161
14	Takahashi et al.2018	Severe asthma with current smoker- Control	ROR1	Down	0.8	0.146087
14	Takahashi et al.2018	Severe asthma with current smoker- Control	DPP7	Down	0.8	0.149596
14	Takahashi et al.2018	Severe asthma with current smoker- Control	DBNL	Down	0.8	0.149966
14	Takahashi et al.2018	Severe asthma with current smoker- Control	FAM107B	Down	0.8	0.148446
14	Takahashi et al.2018	Severe asthma with current smoker- Control	DKK3	Down	0.8	0.150667
14	Takahashi et al.2018	Severe asthma with current smoker- Control	UFC1	Down	0.8	0.157984
14	Takahashi et al.2018	Severe asthma with current smoker- Control	FAP	Down	0.8	0.167355
14	Takahashi et al.2018	Severe asthma with current smoker- Control	IL1B	Down	0.8	0.172049
14	Takahashi et al.2018	Severe asthma with current smoker- Control	CAPN1	Down	0.8	0.172883
14	Takahashi et al.2018	Severe asthma with current smoker- Control	PPIF	Down	0.8	0.173027
14	Takahashi et al.2018	Severe asthma with current smoker- Control	UBE2N	Down	0.8	0.176286
14	Takahashi et al.2018	Severe asthma with current smoker- Control	OLFM4	Down	0.8	0.177305
14	Takahashi et al.2018	Severe asthma with current smoker- Control	TNFRSF25	Down	0.8	0.179318
14	Takahashi et al.2018	Severe asthma with current smoker- Control	FGF1	Down	0.8	0.186853
14	Takahashi et al.2018	Severe asthma with current smoker- Control	SPHK1	Down	0.8	0.185175
14	Takahashi et al.2018	Severe asthma with current smoker- Control	CXCL13	DOWN	0.8	0.192454
14	Takahashi et al.2018	Severe asthma with current smoker- Control	MSLN	Down	0.8	0.195034
14	Takahashi et al.2018	Severe asthma with current smoker- Control	DSG1	Down	0.8	0.199015
14	Takahashi et al.2018	Severe asthma with current smoker- Control	EEF1B2	Down	0.8	0.20872
14	Takahashi et al.2018	Severe asthma with current smoker- Control	MAP2K2	Down	0.8	0.207612
14	Takahashi et al.2018	Severe asthma with current smoker- Control	NMT1	Down	0.8	0.208117
14	Takahashi et al.2018	Severe asthma with current smoker- Control	TLR2	Down	0.8	0.213743
14	Takahashi et al.2018	Severe asthma with current smoker- Control	TXNDC12	Down	0.8	0.222527
14	Takahashi et al.2018	Severe asthma with current smoker- Control	CTLA4	DOWN	0.8	0.234353
14	Takahashi et al.2018	Severe asthma with current smoker- Control	CDKN1B	Down	0.8	0.23158
14	Takahashi et al.2018	Severe asthma with current smoker- Control	COMMD7	Down	0.8	0.241226
14	Takahashi et al.2018	Severe asthma with current smoker- Control	PROC_X2	Down	0.8	0.257303
14	Takahashi et al.2018	Severe asthma with current smoker- Control	MMP8	Down	0.8	0.262778
14	Takahashi et al.2018	Severe asthma with current smoker- Control	CSF1	DOWN	0.8	0.272747
14	Takahashi et al.2018	Severe asthma with current smoker- Control	LIFR	Down	0.8	0.276485
14	Takahashi et al.2018	Severe asthma with current smoker- Control	TNFRSF13	Down	0.8	0.281131
14	Takahashi et al.2018	Severe asthma with current smoker- Control	ANXA5	Down	0.8	0.287462
14	Takahashi et al.2018	Severe asthma with current smoker- Control	PLA2G7	Down	0.8	0.296561
14	Takahashi et al.2018	Severe asthma with current smoker- Control	PRSS2	Down	0.8	0.302163
14	Takahashi et al.2018	Severe asthma with current smoker- Control	HFE2	Down	0.8	0.309312
14	Takahashi et al.2018	Severe asthma with current smoker- Control	JAM3	Down	0.8	0.314056
14	Takahashi et al.2018	Severe asthma with current smoker- Control	MMP16	Down	0.8	0.311151
14	Takahashi et al.2018	Severe asthma with current smoker- Control	CASP10	Down	0.8	0.324197
14	Takahashi et al.2018	Severe asthma with current smoker- Control	LGALS3BP	Down	0.8	0.332067
14	Takahashi et al.2018	Severe asthma with current smoker- Control	SLITRK5	Down	0.8	0.352794
14	Takahashi et al.2018	Severe asthma with current smoker- Control	TNFRSF1B	DOWN	0.8	0.357073
14	Takahashi et al.2018	Severe asthma with current smoker- Control	APOE_X3	Down	0.8	0.362753
14	Takahashi et al.2018	Severe asthma with current smoker- Control	SORCS2	Down	0.8	0.369325
14	Takahashi et al.2018	Severe asthma with current smoker- Control	S100A9	Down	0.8	0.368932
14	Takahashi et al.2018	Severe asthma with current smoker- Control	DYNLRB1	Down	0.8	0.377874
14	Takahashi et al.2018	Severe asthma with current smoker- Control	CDH1	Down	0.8	0.384788
14	Takahashi et al.2018	Severe asthma with current smoker- Control	CKB	Down	0.8	0.386361
14	Takahashi et al.2018	Severe asthma with current smoker- Control	DLL1	Down	0.8	0.388728
14	Takahashi et al.2018	Severe asthma with current smoker- Control	HRG	Down	0.8	0.399001
14	Takahashi et al.2018	Severe asthma with current smoker- Control	TNFRSF1A	Down	0.8	0.400088
14	Takahashi et al.2018	Severe asthma with current smoker- Control	PSMD7	Down	0.8	0.41277
14	Takahashi et al.2018	Severe asthma with current smoker- Control	IL17RA	Down	0.8	0.41354
14	Takahashi et al.2018	Severe asthma with current smoker- Control	KPNB1	Down	0.8	0.41407
14	Takahashi et al.2018	Severe asthma with current smoker- Control	NAPA	Down	0.8	0.415286
14	Takahashi et al.2018	Severe asthma with current smoker- Control	F9	Down	0.8	0.419754
14	Takahashi et al.2018	Severe asthma with current smoker- Control	PFDN5	Down	0.8	0.429698
14	Takahashi et al.2018	Severe asthma with current smoker- Control	PDPK1	Down	0.8	0.432247
14	Takahashi et al.2018	Severe asthma with current smoker- Control	BPI	Down	0.8	0.430612
14	Takahashi et al.2018	Severe asthma with current smoker- Control	SHH	Down	0.8	0.435568
14	Takahashi et al.2018	Severe asthma with current smoker- Control	SAA1	Down	0.8	0.452098
14	Takahashi et al.2018	Severe asthma with current smoker- Control	C3_X2	Down	0.8	0.459708
14	Takahashi et al.2018	Severe asthma with current smoker- Control	PPID	DOWN	0.8	0.478844
14	Takahashi et al.2018	Severe asthma with current smoker- Control	PRKCI	Down	0.8	0.496599
14	Takahashi et al.2018	Severe asthma with current smoker- Control	HMGB1	Down	0.8	0.512116
14	Takahashi et al.2018	Severe asthma with current smoker- Control	EIF5A	Down	0.8	0.509534
14	Takahashi et al.2018	Severe asthma with current smoker- Control	RGMB	Down	0.8	0.505527
14	Takahashi et al.2018	Severe asthma with current smoker- Control	PRKAA2	Down	0.8	0.520553
14	Takahashi et al.2018	Severe asthma with current smoker- Control	C5	Down	0.8	0.524048
14	Takahashi et al.2018	Severe asthma with current smoker- Control	ADAMTS13	Down	0.8	0.527059
14	Takahashi et al.2018	Severe asthma with current smoker- Control	MAPKAPK2	Down	0.8	0.52607
14	Takahashi et al.2018	Severe asthma with current smoker- Control	MAPK13	Down	0.8	0.527029
14	Takahashi et al.2018	Severe asthma with current smoker- Control	EPB41	Down	0.8	0.530232
14	Takahashi et al.2018	Severe asthma with current smoker- Control	PCSK9	Down	0.8	0.53145
14	Takahashi et al.2018	Severe asthma with current smoker- Control	IGFBP6	Down	0.8	0.533706
14	Takahashi et al.2018	Severe asthma with current smoker- Control	SEMA3E	Down	0.8	0.534236
14	Takahashi et al.2018	Severe asthma with current smoker- Control	MET	DOWN	0.8	0.539089
14	Takahashi et al.2018	Severe asthma with current smoker- Control	F10	Down	0.8	0.539678
14	Takahashi et al.2018	Severe asthma with current smoker- Control	F10_X2	Down	0.8	0.554679
14	Takahashi et al.2018	Severe asthma with current smoker- Control	CD5L	DOWN	0.8	0.550158
14	Takahashi et al.2018	Severe asthma with current smoker- Control	AMH	Down	0.8	0.55911
14	Takahashi et al.2018	Severe asthma with current smoker- Control	CLU	Down	0.8	0.578885
14	Takahashi et al.2018	Severe asthma with current smoker- Control	CPB2	Down	0.8	0.595546
14	Takahashi et al.2018	Severe asthma with current smoker- Control	FTH1	DOWN	0.8	0.595425
14	Takahashi et al.2018	Severe asthma with current smoker- Control	SERPINA7	Down	0.8	0.589103
14	Takahashi et al.2018	Severe asthma with current smoker- Control	IGFBP5	Down	0.8	0.589772
14	Takahashi et al.2018	Severe asthma with current smoker- Control	VWF	Down	0.8	0.590895
14	Takahashi et al.2018	Severe asthma with current smoker- Control	PTPN11	Down	0.8	0.604501
14	Takahashi et al.2018	Severe asthma with current smoker- Control	HPX	Down	0.8	0.651425
14	Takahashi et al.2018	Severe asthma with current smoker- Control	APP	Down	0.8	0.683079
14	Takahashi et al.2018	Severe asthma with current smoker- Control	MIA	Down	0.8	0.692607
14	Takahashi et al.2018	Severe asthma with Ex-smoker- Control	ETHE1	Down	0.8	0.000247
14	Takahashi et al.2018	Severe asthma with Ex-smoker- Control	ITGA2B	Down	0.8	0.000241
14	Takahashi et al.2018	Severe asthma with Ex-smoker- Control	MFRP	Down	0.8	0.000255
14	Takahashi et al.2018	Severe asthma with Ex-smoker- Control	PRSS27	Down	0.8	0.000574
14	Takahashi et al.2018	Severe asthma with Ex-smoker- Control	CD22	Down	0.8	0.000695
14	Takahashi et al.2018	Severe asthma with Ex-smoker- Control	IL3	Down	0.8	0.001185
14	Takahashi et al.2018	Severe asthma with Ex-smoker- Control	FGF20	Down	0.8	0.001421
14	Takahashi et al.2018	Severe asthma with Ex-smoker- Control	SPINT1	DOWN	0.8	0.001742
14	Takahashi et al.2018	Severe asthma with Ex-smoker- Control	TPO	Down	0.8	0.001801
14	Takahashi et al.2018	Severe asthma with Ex-smoker- Control	FGF19	Down	0.8	0.002186
14	Takahashi et al.2018	Severe asthma with Ex-smoker- Control	CLEC11A	Down	0.8	0.002292
14	Takahashi et al.2018	Severe asthma with Ex-smoker- Control	CALR	Down	0.8	0.002326
14	Takahashi et al.2018	Severe asthma with Ex-smoker- Control	BCL2L1	Down	0.8	0.002546
14	Takahashi et al.2018	Severe asthma with Ex-smoker- Control	IL37	Down	0.8	0.003031
14	Takahashi et al.2018	Severe asthma with Ex-smoker- Control	HIPK3	Down	0.8	0.003232
14	Takahashi et al.2018	Severe asthma with Ex-smoker- Control	APOB	Down	0.8	0.003547
14	Takahashi et al.2018	Severe asthma with Ex-smoker- Control	FCRL3	Down	0.8	0.003965
14	Takahashi et al.2018	Severe asthma with Ex-smoker- Control	NAMPT	Down	0.8	0.004269
14	Takahashi et al.2018	Severe asthma with Ex-smoker- Control	IL27RA	Down	0.8	0.005031
14	Takahashi et al.2018	Severe asthma with Ex-smoker- Control	MAPK1	Down	0.8	0.005652
14	Takahashi et al.2018	Severe asthma with Ex-smoker- Control	LTA_X3	Down	0.8	0.006171
14	Takahashi et al.2018	Severe asthma with Ex-smoker- Control	EPHB4	Down	0.8	0.006928
14	Takahashi et al.2018	Severe asthma with Ex-smoker- Control	DCTN2	Down	0.8	0.007482
14	Takahashi et al.2018	Severe asthma with Ex-smoker- Control	TEC	DOWN	0.8	0.007747
14	Takahashi et al.2018	Severe asthma with Ex-smoker- Control	TIMP3	Down	0.8	0.008805
14	Takahashi et al.2018	Severe asthma with Ex-smoker- Control	IFNA2	Down	0.8	0.009183
14	Takahashi et al.2018	Severe asthma with Ex-smoker- Control	CDK5	Down	0.8	0.013468
14	Takahashi et al.2018	Severe asthma with Ex-smoker- Control	CHEK2	DOWN	0.8	0.014504
14	Takahashi et al.2018	Severe asthma with Ex-smoker- Control	CCL25	Down	0.8	0.014804
14	Takahashi et al.2018	Severe asthma with Ex-smoker- Control	KLK4	Down	0.8	0.016256
14	Takahashi et al.2018	Severe asthma with Ex-smoker- Control	ADAMTS1	Down	0.8	0.016475
14	Takahashi et al.2018	Severe asthma with Ex-smoker- Control	CNTF	Down	0.8	0.017193
14	Takahashi et al.2018	Severe asthma with Ex-smoker- Control	GAS1	Down	0.8	0.020149
14	Takahashi et al.2018	Severe asthma with Ex-smoker- Control	NOV	Down	0.8	0.020313
14	Takahashi et al.2018	Severe asthma with Ex-smoker- Control	HS6ST1	Down	0.8	0.020959
14	Takahashi et al.2018	Severe asthma with Ex-smoker- Control	CD80	Down	0.8	0.021521
14	Takahashi et al.2018	Severe asthma with Ex-smoker- Control	CLEC7A	Down	0.8	0.021065
14	Takahashi et al.2018	Severe asthma with Ex-smoker- Control	DYRK3	Down	0.8	0.02238
14	Takahashi et al.2018	Severe asthma with Ex-smoker- Control	GHR	Down	0.8	0.023644
14	Takahashi et al.2018	Severe asthma with Ex-smoker- Control	TNFSF9	Down	0.8	0.025482
14	Takahashi et al.2018	Severe asthma with Ex-smoker- Control	EDA	Down	0.8	0.028563
14	Takahashi et al.2018	Severe asthma with Ex-smoker- Control	RASA1	Down	0.8	0.029703
14	Takahashi et al.2018	Severe asthma with Ex-smoker- Control	CDH6	Down	0.8	0.030176
14	Takahashi et al.2018	Severe asthma with Ex-smoker- Control	IL4R	Down	0.8	0.030566
14	Takahashi et al.2018	Severe asthma with Ex-smoker- Control	ULBP3	Down	0.8	0.030872
14	Takahashi et al.2018	Severe asthma with Ex-smoker- Control	CMPK1	Down	0.8	0.031482
14	Takahashi et al.2018	Severe asthma with Ex-smoker- Control	GDF9	Down	0.8	0.032378
14	Takahashi et al.2018	Severe asthma with Ex-smoker- Control	CLEC4M	Down	0.8	0.034689
14	Takahashi et al.2018	Severe asthma with Ex-smoker- Control	IL17D	Down	0.8	0.036544
14	Takahashi et al.2018	Severe asthma with Ex-smoker- Control	EPHB6	Down	0.8	0.039091
14	Takahashi et al.2018	Severe asthma with Ex-smoker- Control	KAT6A	DOWN	0.8	0.040678
14	Takahashi et al.2018	Severe asthma with Ex-smoker- Control	IMPDH2	Down	0.8	0.041083
14	Takahashi et al.2018	Severe asthma with Ex-smoker- Control	CD84	Down	0.8	0.0416
14	Takahashi et al.2018	Severe asthma with Ex-smoker- Control	CFH	Down	0.8	0.042676
14	Takahashi et al.2018	Severe asthma with Ex-smoker- Control	L1CAM	DOWN	0.8	0.048024
14	Takahashi et al.2018	Severe asthma with Ex-smoker- Control	MAP3K7	DOWN	0.8	0.04772
14	Takahashi et al.2018	Severe asthma with Ex-smoker- Control	CD200R1	Down	0.8	0.048216
14	Takahashi et al.2018	Severe asthma with Ex-smoker- Control	SIGLEC1	Down	0.8	0.054307
14	Takahashi et al.2018	Severe asthma with Ex-smoker- Control	CD88	Down	0.8	0.058275
14	Takahashi et al.2018	Severe asthma with Ex-smoker- Control	CAMKK1	Down	0.8	0.064077
14	Takahashi et al.2018	Severe asthma with Ex-smoker- Control	TNFRSF14	DOWN	0.8	0.065397
14	Takahashi et al.2018	Severe asthma with Ex-smoker- Control	STK17B	Down	0.8	0.072762
14	Takahashi et al.2018	Severe asthma with Ex-smoker- Control	IL19	Down	0.8	0.075322
14	Takahashi et al.2018	Severe asthma with Ex-smoker- Control	CNDP2	Down	0.8	0.077369
14	Takahashi et al.2018	Severe asthma with Ex-smoker- Control	CGA_X3	Down	0.8	0.079059
14	Takahashi et al.2018	Severe asthma with Ex-smoker- Control	KLK5	Down	0.8	0.080143
14	Takahashi et al.2018	Severe asthma with Ex-smoker- Control	SERPING1	Down	0.8	0.085387
14	Takahashi et al.2018	Severe asthma with Ex-smoker- Control	ARSA	DOWN	0.8	0.088794
14	Takahashi et al.2018	Severe asthma with Ex-smoker- Control	CAPN1	Down	0.8	0.093155
14	Takahashi et al.2018	Severe asthma with Ex-smoker- Control	KLK14	Down	0.8	0.093059
14	Takahashi et al.2018	Severe asthma with Ex-smoker- Control	AMN	Down	0.8	0.094147
14	Takahashi et al.2018	Severe asthma with Ex-smoker- Control	PDE11A	Down	0.8	0.096688
14	Takahashi et al.2018	Severe asthma with Ex-smoker- Control	CKB	Down	0.8	0.104798
14	Takahashi et al.2018	Severe asthma with Ex-smoker- Control	GPNMB	Down	0.8	0.112963
14	Takahashi et al.2018	Severe asthma with Ex-smoker- Control	IGF1R	Down	0.8	0.116523
14	Takahashi et al.2018	Severe asthma with Ex-smoker- Control	CD207	Down	0.8	0.1
14	Takahashi et al.2018	Severe asthma with Ex-smoker- Control	DKK3	Down	0.8	0.1
14	Takahashi et al.2018	Severe asthma with Ex-smoker- Control	UBE2N	Down	0.8	0.1
14	Takahashi et al.2018	Severe asthma with Ex-smoker- Control	ESAM	Down	0.8	0.1
14	Takahashi et al.2018	Severe asthma with Ex-smoker- Control	ALB	Down	0.8	0.1
14	Takahashi et al.2018	Severe asthma with Ex-smoker- Control	PLAUR	Down	0.8	0.1
14	Takahashi et al.2018	Severe asthma with Ex-smoker- Control	TNFSF12	Down	0.8	0.1
14	Takahashi et al.2018	Severe asthma with Ex-smoker- Control	ALCAM	DOWN	0.8	0.1
14	Takahashi et al.2018	Severe asthma with Ex-smoker- Control	VEFGA	DOWN	0.8	0.1
14	Takahashi et al.2018	Severe asthma with Ex-smoker- Control	LSAMP	Down	0.8	0.1
14	Takahashi et al.2018	Severe asthma with Ex-smoker- Control	IL1A	Down	0.8	0.1
14	Takahashi et al.2018	Severe asthma with Ex-smoker- Control	ARSB	Down	0.8	0.1
14	Takahashi et al.2018	Severe asthma with Ex-smoker- Control	PLA2G1B	Down	0.8	0.1
14	Takahashi et al.2018	Severe asthma with Ex-smoker- Control	LEPR	Down	0.8	0.1
14	Takahashi et al.2018	Severe asthma with Ex-smoker- Control	SPOCK1	Down	0.8	0.1
14	Takahashi et al.2018	Severe asthma with Ex-smoker- Control	CDNF	DOWN	0.8	0.2
14	Takahashi et al.2018	Severe asthma with Ex-smoker- Control	C2	Down	0.8	0.2
14	Takahashi et al.2018	Severe asthma with Ex-smoker- Control	MPO	Down	0.8	0.2
14	Takahashi et al.2018	Severe asthma with Ex-smoker- Control	MMP2	Down	0.8	0.2
14	Takahashi et al.2018	Severe asthma with Ex-smoker- Control	PSMA6	Down	0.8	0.2
14	Takahashi et al.2018	Severe asthma with Ex-smoker- Control	S100A9	Down	0.8	0.2
14	Takahashi et al.2018	Severe asthma with Ex-smoker- Control	IGF1	Down	0.8	0.2
14	Takahashi et al.2018	Severe asthma with Ex-smoker- Control	DNAJB1	Down	0.8	0.2
14	Takahashi et al.2018	Severe asthma with Ex-smoker- Control	TGFB2	DOWN	0.8	0.2
14	Takahashi et al.2018	Severe asthma with Ex-smoker- Control	SELE	Down	0.8	0.2
14	Takahashi et al.2018	Severe asthma with Ex-smoker- Control	SOD1	Down	0.8	0.2
14	Takahashi et al.2018	Severe asthma with Ex-smoker- Control	HSP90AA1	Down	0.8	0.2
14	Takahashi et al.2018	Severe asthma with Ex-smoker- Control	ADAMTS4	Down	0.8	0.3
14	Takahashi et al.2018	Severe asthma with Ex-smoker- Control	FGFR1	DOWN	0.8	0.3
14	Takahashi et al.2018	Severe asthma with Ex-smoker- Control	KIR2DL4	Down	0.8	0.3
14	Takahashi et al.2018	Severe asthma with Ex-smoker- Control	F2	Down	0.8	0.3
14	Takahashi et al.2018	Severe asthma with Ex-smoker- Control	GSN	Down	0.8	0.3
14	Takahashi et al.2018	Severe asthma with Ex-smoker- Control	DKK4	Down	0.8	0.3
14	Takahashi et al.2018	Severe asthma with Ex-smoker- Control	F10_X2	Down	0.8	0.3
14	Takahashi et al.2018	Severe asthma with Ex-smoker- Control	MRC1	Down	0.8	0.3
14	Takahashi et al.2018	Severe asthma with Ex-smoker- Control	HMGCR	Down	0.8	0.3
14	Takahashi et al.2018	Severe asthma with Ex-smoker- Control	SERPINA7	DOWN	0.8	0.3
14	Takahashi et al.2018	Severe asthma with Ex-smoker- Control	PLG_X2	Down	0.8	0.4
14	Takahashi et al.2018	Severe asthma with Ex-smoker- Control	LCN2	Down	0.8	0.4
14	Takahashi et al.2018	Severe asthma with Ex-smoker- Control	CSF3	Down	0.8	0.4
19	Nicholas et al. 2010	Asthma-Control	TTR	Down	0.8
20	Verrills et al. 2011	Asthma-Control	HPX	Down	0.8	<0.05
20	Verrills et al. 2011	Asthma-Control	PROS1	Down	0.8	<0.05
20	Verrills et al. 2011	Asthma-Control	A2M	Down	0.8	<0.05
20	Verrills et al. 2011	Asthma-Control	C4A	Down	0.8	<0.05
19	Xu et al.2016	Asthma-Control	EPO	Down	0.8	>0.05
5	Jeong et al.	Asthma-control	PAH	Down	0.7	0.041
14	Takahashi et al.2018	Severe asthma with current smoker- Control	TNFSF15	Down	0.7	0.000717
14	Takahashi et al.2018	Severe asthma with current smoker- Control	SCARB2	Down	0.7	0.003943
14	Takahashi et al.2018	Severe asthma with current smoker- Control	GPC3	Down	0.7	0.008516
14	Takahashi et al.2018	Severe asthma with current smoker- Control	NACA	Down	0.7	0.009073
14	Takahashi et al.2018	Severe asthma with current smoker- Control	gp41 C34	Down	0.7	0.011058
14	Takahashi et al.2018	Severe asthma with current smoker- Control	MAPK9	Down	0.7	0.015016
14	Takahashi et al.2018	Severe asthma with current smoker- Control	C1QBP	Down	0.7	0.015239
14	Takahashi et al.2018	Severe asthma with current smoker- Control	CHL1	Down	0.7	0.018124
14	Takahashi et al.2018	Severe asthma with current smoker- Control	HSPA8	Down	0.7	0.018713
14	Takahashi et al.2018	Severe asthma with current smoker- Control	BOC	Down	0.7	0.02182
14	Takahashi et al.2018	Severe asthma with current smoker- Control	CD200R1	Down	0.7	0.021938
14	Takahashi et al.2018	Severe asthma with current smoker- Control	CST2	Down	0.7	0.030589
14	Takahashi et al.2018	Severe asthma with current smoker- Control	LY9	Down	0.7	0.027367
14	Takahashi et al.2018	Severe asthma with current smoker- Control	TPM2	Down	0.7	0.036071
14	Takahashi et al.2018	Severe asthma with current smoker- Control	IDUA	Down	0.7	0.039607
14	Takahashi et al.2018	Severe asthma with current smoker- Control	MAP2K4	Down	0.7	0.040712
14	Takahashi et al.2018	Severe asthma with current smoker- Control	RTN4	Down	0.7	0.04212
14	Takahashi et al.2018	Severe asthma with current smoker- Control	PLAUR	Down	0.7	0.042391
14	Takahashi et al.2018	Severe asthma with current smoker- Control	IGHM	Down	0.7	0.043779
14	Takahashi et al.2018	Severe asthma with current smoker- Control	HSPA1A	Down	0.7	0.044706
14	Takahashi et al.2018	Severe asthma with current smoker- Control	PIGR	Down	0.7	0.047263
14	Takahashi et al.2018	Severe asthma with current smoker- Control	VEGFA	Down	0.7	0.046905
14	Takahashi et al.2018	Severe asthma with current smoker- Control	ALPL	Down	0.7	0.048362
14	Takahashi et al.2018	Severe asthma with current smoker- Control	CST1	Down	0.7	0.057689
14	Takahashi et al.2018	Severe asthma with current smoker- Control	B2M	Down	0.7	0.062176
14	Takahashi et al.2018	Severe asthma with current smoker- Control	TFF3	Down	0.7	0.063286
14	Takahashi et al.2018	Severe asthma with current smoker- Control	DSG2	Down	0.7	0.062849
14	Takahashi et al.2018	Severe asthma with current smoker- Control	MPO	Down	0.7	0.065702
14	Takahashi et al.2018	Severe asthma with current smoker- Control	AMHR2	Down	0.7	0.066063
14	Takahashi et al.2018	Severe asthma with current smoker- Control	IL34	Down	0.7	0.068991
14	Takahashi et al.2018	Severe asthma with current smoker- Control	LYZ	Down	0.7	0.069084
14	Takahashi et al.2018	Severe asthma with current smoker- Control	LTF	Down	0.7	0.07031
14	Takahashi et al.2018	Severe asthma with current smoker- Control	IGHG1	Down	0.7	0.071816
14	Takahashi et al.2018	Severe asthma with current smoker- Control	UBE2I	Down	0.7	0.071675
14	Takahashi et al.2018	Severe asthma with current smoker- Control	IGF2R	Down	0.7	0.06964
14	Takahashi et al.2018	Severe asthma with current smoker- Control	KPNA2	Down	0.7	0.080981
14	Takahashi et al.2018	Severe asthma with current smoker- Control	CST1	Down	0.7	0.081379
14	Takahashi et al.2018	Severe asthma with current smoker- Control	HMOX2	Down	0.7	0.086275
14	Takahashi et al.2018	Severe asthma with current smoker- Control	CD27	Down	0.7	0.088523
14	Takahashi et al.2018	Severe asthma with current smoker- Control	PRDX6	Down	0.7	0.087719
14	Takahashi et al.2018	Severe asthma with current smoker- Control	ANGPTL4	Down	0.7	0.088939
14	Takahashi et al.2018	Severe asthma with current smoker- Control	PARK7	Down	0.7	0.090831
14	Takahashi et al.2018	Severe asthma with current smoker- Control	CD36	Down	0.7	0.092264
14	Takahashi et al.2018	Severe asthma with current smoker- Control	DAPK2	Down	0.7	0.094178
14	Takahashi et al.2018	Severe asthma with current smoker- Control	RTN4R	Down	0.7	0.105126
14	Takahashi et al.2018	Severe asthma with current smoker- Control	SLPI	Down	0.7	0.105322
14	Takahashi et al.2018	Severe asthma with current smoker- Control	ANP32B	Down	0.7	0.1052
14	Takahashi et al.2018	Severe asthma with current smoker- Control	SYNCRIP	Down	0.7	0.108124
14	Takahashi et al.2018	Severe asthma with current smoker- Control	CFD	Down	0.7	0.108904
14	Takahashi et al.2018	Severe asthma with current smoker- Control	CDON	Down	0.7	0.112565
14	Takahashi et al.2018	Severe asthma with current smoker- Control	CRK	Down	0.7	0.118356
14	Takahashi et al.2018	Severe asthma with current smoker- Control	EFNA5	Down	0.7	0.121817
14	Takahashi et al.2018	Severe asthma with current smoker- Control	COL23A1	Down	0.7	0.123306
14	Takahashi et al.2018	Severe asthma with current smoker- Control	SERPINE1	Down	0.7	0.126565
14	Takahashi et al.2018	Severe asthma with current smoker- Control	THBS1	Down	0.7	0.12928
14	Takahashi et al.2018	Severe asthma with current smoker- Control	SFRP1	Down	0.7	0.138374
14	Takahashi et al.2018	Severe asthma with current smoker- Control	NME1	Down	0.7	0.141901
14	Takahashi et al.2018	Severe asthma with current smoker- Control	NSFL1C	Down	0.7	0.144776
14	Takahashi et al.2018	Severe asthma with current smoker- Control	C3	Down	0.7	0.153472
14	Takahashi et al.2018	Severe asthma with current smoker- Control	POMC	Down	0.7	0.155008
14	Takahashi et al.2018	Severe asthma with current smoker- Control	ADSL	Down	0.7	0.15598
14	Takahashi et al.2018	Severe asthma with current smoker- Control	TNC	Down	0.7	0.156512
14	Takahashi et al.2018	Severe asthma with current smoker- Control	EIF4A3	Down	0.7	0.161267
14	Takahashi et al.2018	Severe asthma with current smoker- Control	ARID3A	Down	0.7	0.184919
14	Takahashi et al.2018	Severe asthma with current smoker- Control	SGTA	Down	0.7	0.190666
14	Takahashi et al.2018	Severe asthma with current smoker- Control	GNS	Down	0.7	0.198038
14	Takahashi et al.2018	Severe asthma with current smoker- Control	PAFAH1B2	Down	0.7	0.198116
14	Takahashi et al.2018	Severe asthma with current smoker- Control	PPBP_X2	Down	0.7	0.198791
14	Takahashi et al.2018	Severe asthma with current smoker- Control	CDH5	Down	0.7	0.213973
14	Takahashi et al.2018	Severe asthma with current smoker- Control	IL1R1	Down	0.7	0.217125
14	Takahashi et al.2018	Severe asthma with current smoker- Control	TBP	Down	0.7	0.226993
14	Takahashi et al.2018	Severe asthma with current smoker- Control	ECM1	Down	0.7	0.233116
14	Takahashi et al.2018	Severe asthma with current smoker- Control	CFL1	Down	0.7	0.237082
14	Takahashi et al.2018	Severe asthma with current smoker- Control	DKK1	Down	0.7	0.243118
14	Takahashi et al.2018	Severe asthma with current smoker- Control	PRKCZ	Down	0.7	0.24695
14	Takahashi et al.2018	Severe asthma with current smoker- Control	C1R	Down	0.7	0.258003
14	Takahashi et al.2018	Severe asthma with current smoker- Control	CA13	Down	0.7	0.264541
14	Takahashi et al.2018	Severe asthma with current smoker- Control	GFRA2	Down	0.7	0.266784
14	Takahashi et al.2018	Severe asthma with current smoker- Control	TYMS	Down	0.7	0.274386
14	Takahashi et al.2018	Severe asthma with current smoker- Control	EIF4G2	Down	0.7	0.272638
14	Takahashi et al.2018	Severe asthma with current smoker- Control	ACY1	Down	0.7	0.287296
14	Takahashi et al.2018	Severe asthma with current smoker- Control	CAMK2A	Down	0.7	0.302693
14	Takahashi et al.2018	Severe asthma with current smoker- Control	METAP2	Down	0.7	0.30147
14	Takahashi et al.2018	Severe asthma with current smoker- Control	TPSB2	Down	0.7	0.308389
14	Takahashi et al.2018	Severe asthma with current smoker- Control	CAMK2B	Down	0.7	0.317857
14	Takahashi et al.2018	Severe asthma with current smoker- Control	APOE_X4	Down	0.7	0.329731
14	Takahashi et al.2018	Severe asthma with current smoker- Control	SNX4	Down	0.7	0.333502
14	Takahashi et al.2018	Severe asthma with current smoker- Control	BTK	Down	0.7	0.339118
14	Takahashi et al.2018	Severe asthma with current smoker- Control	MAPK8	Down	0.7	0.346607
14	Takahashi et al.2018	Severe asthma with current smoker- Control	HSD17B10	Down	0.7	0.346459
14	Takahashi et al.2018	Severe asthma with current smoker- Control	CSK	DOWN	0.7	0.357298
14	Takahashi et al.2018	Severe asthma with current smoker- Control	MAPK3	Down	0.7	0.359371
14	Takahashi et al.2018	Severe asthma with current smoker- Control	SHBG	Down	0.7	0.362187
14	Takahashi et al.2018	Severe asthma with current smoker- Control	GSK3A	Down	0.7	0.364076
14	Takahashi et al.2018	Severe asthma with current smoker- Control	APOE_X2	Down	0.7	0.371702
14	Takahashi et al.2018	Severe asthma with current smoker- Control	F5	Down	0.7	0.374696
14	Takahashi et al.2018	Severe asthma with current smoker- Control	CAMK2D	Down	0.7	0.376307
14	Takahashi et al.2018	Severe asthma with current smoker- Control	KLK7	Down	0.7	0.379212
14	Takahashi et al.2018	Severe asthma with current smoker- Control	SERPINA1	Down	0.7	0.37884
14	Takahashi et al.2018	Severe asthma with current smoker- Control	CDH1	Down	0.7	0.38308
14	Takahashi et al.2018	Severe asthma with current smoker- Control	PKM2	Down	0.7	0.400325
14	Takahashi et al.2018	Severe asthma with current smoker- Control	CCL15	Down	0.7	0.399057
14	Takahashi et al.2018	Severe asthma with current smoker- Control	CA1	Down	0.7	0.418935
14	Takahashi et al.2018	Severe asthma with current smoker- Control	CYCS	Down	0.7	0.456735
14	Takahashi et al.2018	Severe asthma with current smoker- Control	CXCL11	Down	0.7	0.457049
14	Takahashi et al.2018	Severe asthma with current smoker- Control	ITGAV	Down	0.7	0.457597
14	Takahashi et al.2018	Severe asthma with current smoker- Control	CXCL1	Down	0.7	0.507349
14	Takahashi et al.2018	Severe asthma with current smoker- Control	KYNU	Down	0.7	0.514054
14	Takahashi et al.2018	Severe asthma with current smoker- Control	MMP12	Down	0.7	0.527383
14	Takahashi et al.2018	Severe asthma with current smoker- Control	SERPINC1	DOWN	0.7	0.541369
14	Takahashi et al.2018	Severe asthma with current smoker- Control	LBP	Down	0.7	0.590581
14	Takahashi et al.2018	Severe asthma with current smoker- Control	STC1	Down	0.7	0.662568
14	Takahashi et al.2018	Severe asthma with current smoker- Control	CFI	Down	0.7	0.681534
14	Takahashi et al.2018	Severe asthma with Ex-smoker- Control	ADCYAP1	Down	0.7	0.000135
14	Takahashi et al.2018	Severe asthma with Ex-smoker- Control	CA10	Down	0.7	0.000225
14	Takahashi et al.2018	Severe asthma with Ex-smoker- Control	IL22RA1	Down	0.7	0.000209
14	Takahashi et al.2018	Severe asthma with Ex-smoker- Control	SCGB2A1	Down	0.7	0.000367
14	Takahashi et al.2018	Severe asthma with Ex-smoker- Control	CD97	Down	0.7	0.00034
14	Takahashi et al.2018	Severe asthma with Ex-smoker- Control	CCL1	Down	0.7	0.000338
14	Takahashi et al.2018	Severe asthma with Ex-smoker- Control	TYRO3	Down	0.7	0.000359
14	Takahashi et al.2018	Severe asthma with Ex-smoker- Control	LEP	Down	0.7	0.000342
14	Takahashi et al.2018	Severe asthma with Ex-smoker- Control	CCL3	Down	0.7	0.000332
14	Takahashi et al.2018	Severe asthma with Ex-smoker- Control	TNFRSF11B	Down	0.7	0.000431
14	Takahashi et al.2018	Severe asthma with Ex-smoker- Control	PAK3	Down	0.7	0.000573
14	Takahashi et al.2018	Severe asthma with Ex-smoker- Control	LTBR	Down	0.7	0.000628
14	Takahashi et al.2018	Severe asthma with Ex-smoker- Control	DNAJC19	Down	0.7	0.000769
14	Takahashi et al.2018	Severe asthma with Ex-smoker- Control	FOLH1	Down	0.7	0.000789
14	Takahashi et al.2018	Severe asthma with Ex-smoker- Control	GDF5	Down	0.7	0.000819
14	Takahashi et al.2018	Severe asthma with Ex-smoker- Control	C8A	Down	0.7	0.000881
14	Takahashi et al.2018	Severe asthma with Ex-smoker- Control	TNFSF11	Down	0.7	0.000914
14	Takahashi et al.2018	Severe asthma with Ex-smoker- Control	ERBB2	Down	0.7	0.001239
14	Takahashi et al.2018	Severe asthma with Ex-smoker- Control	FCAR	Down	0.7	0.001293
14	Takahashi et al.2018	Severe asthma with Ex-smoker- Control	KLRK1	Down	0.7	0.001268
14	Takahashi et al.2018	Severe asthma with Ex-smoker- Control	CA9	Down	0.7	0.001287
14	Takahashi et al.2018	Severe asthma with Ex-smoker- Control	FGF10	Down	0.7	0.001493
14	Takahashi et al.2018	Severe asthma with Ex-smoker- Control	OSM	Down	0.7	0.001611
14	Takahashi et al.2018	Severe asthma with Ex-smoker- Control	NID2	Down	0.7	0.002087
14	Takahashi et al.2018	Severe asthma with Ex-smoker- Control	PEBP1	Down	0.7	0.002141
14	Takahashi et al.2018	Severe asthma with Ex-smoker- Control	PDK1	Down	0.7	0.002282
14	Takahashi et al.2018	Severe asthma with Ex-smoker- Control	EDA2R	Down	0.7	0.002424
14	Takahashi et al.2018	Severe asthma with Ex-smoker- Control	GPC3	Down	0.7	0.002832
14	Takahashi et al.2018	Severe asthma with Ex-smoker- Control	FUT3	Down	0.7	0.002862
14	Takahashi et al.2018	Severe asthma with Ex-smoker- Control	EPHA1	DOWN	0.7	0.002924
14	Takahashi et al.2018	Severe asthma with Ex-smoker- Control	COLEC12	Down	0.7	0.003199
14	Takahashi et al.2018	Severe asthma with Ex-smoker- Control	LTA	Down	0.7	0.003267
14	Takahashi et al.2018	Severe asthma with Ex-smoker- Control	PRKCQ	Down	0.7	0.003396
14	Takahashi et al.2018	Severe asthma with Ex-smoker- Control	FCGR3B	Down	0.7	0.003517
14	Takahashi et al.2018	Severe asthma with Ex-smoker- Control	SSRP1	Down	0.7	0.003711
14	Takahashi et al.2018	Severe asthma with Ex-smoker- Control	CD300C	Down	0.7	0.00387
14	Takahashi et al.2018	Severe asthma with Ex-smoker- Control	RBM39	DOWN	0.7	0.004405
14	Takahashi et al.2018	Severe asthma with Ex-smoker- Control	PRKCB	Down	0.7	0.004598
14	Takahashi et al.2018	Severe asthma with Ex-smoker- Control	WIF1	Down	0.7	0.004598
14	Takahashi et al.2018	Severe asthma with Ex-smoker- Control	PLXNC1	Down	0.7	0.004812
14	Takahashi et al.2018	Severe asthma with Ex-smoker- Control	PPP3CA	Down	0.7	0.005529
14	Takahashi et al.2018	Severe asthma with Ex-smoker- Control	BMP10	Down	0.7	0.006858
14	Takahashi et al.2018	Severe asthma with Ex-smoker- Control	KLK12	Down	0.7	0.007998
14	Takahashi et al.2018	Severe asthma with Ex-smoker- Control	MATK	Down	0.7	0.008318
14	Takahashi et al.2018	Severe asthma with Ex-smoker- Control	MAPK12	Down	0.7	0.008706
14	Takahashi et al.2018	Severe asthma with Ex-smoker- Control	gp41	Down	0.7	0.008733
14	Takahashi et al.2018	Severe asthma with Ex-smoker- Control	NACA	Down	0.7	0.008948
14	Takahashi et al.2018	Severe asthma with Ex-smoker- Control	ULBP1	Down	0.7	0.009223
14	Takahashi et al.2018	Severe asthma with Ex-smoker- Control	TYK2	Down	0.7	0.00949
14	Takahashi et al.2018	Severe asthma with Ex-smoker- Control	CCL13	DOWN	0.7	0.010241
14	Takahashi et al.2018	Severe asthma with Ex-smoker- Control	TKT	Down	0.7	0.010349
14	Takahashi et al.2018	Severe asthma with Ex-smoker- Control	BDNF	Down	0.7	0.01054
14	Takahashi et al.2018	Severe asthma with Ex-smoker- Control	LTA_X2	Down	0.7	0.011966
14	Takahashi et al.2018	Severe asthma with Ex-smoker- Control	NTN4	Down	0.7	0.011979
14	Takahashi et al.2018	Severe asthma with Ex-smoker- Control	EPS15L1	Down	0.7	0.011974
14	Takahashi et al.2018	Severe asthma with Ex-smoker- Control	CA2	Down	0.7	0.012702
14	Takahashi et al.2018	Severe asthma with Ex-smoker- Control	MDH1	Down	0.7	0.015818
14	Takahashi et al.2018	Severe asthma with Ex-smoker- Control	ROR1	Down	0.7	0.01609
14	Takahashi et al.2018	Severe asthma with Ex-smoker- Control	HNRNPA2B1	Down	0.7	0.016772
14	Takahashi et al.2018	Severe asthma with Ex-smoker- Control	PDE7A	DOWN	0.7	0.017152
14	Takahashi et al.2018	Severe asthma with Ex-smoker- Control	PPBP	DOWN	0.7	0.017338
14	Takahashi et al.2018	Severe asthma with Ex-smoker- Control	FGF12	Down	0.7	0.017852
14	Takahashi et al.2018	Severe asthma with Ex-smoker- Control	LGALS3	Down	0.7	0.018599
14	Takahashi et al.2018	Severe asthma with Ex-smoker- Control	EFNA4	Down	0.7	0.019353
14	Takahashi et al.2018	Severe asthma with Ex-smoker- Control	DSG1	Down	0.7	0.01967
14	Takahashi et al.2018	Severe asthma with Ex-smoker- Control	MAP2K4	Down	0.7	0.020146
14	Takahashi et al.2018	Severe asthma with Ex-smoker- Control	RTN4	Down	0.7	0.021561
14	Takahashi et al.2018	Severe asthma with Ex-smoker- Control	BOC	Down	0.7	0.021597
14	Takahashi et al.2018	Severe asthma with Ex-smoker- Control	FAM107B	Down	0.7	0.021356
14	Takahashi et al.2018	Severe asthma with Ex-smoker- Control	SPTAN1	DOWN	0.7	0.021922
14	Takahashi et al.2018	Severe asthma with Ex-smoker- Control	RPSA	DOWN	0.7	0.022127
14	Takahashi et al.2018	Severe asthma with Ex-smoker- Control	MRC2	Down	0.7	0.028935
14	Takahashi et al.2018	Severe asthma with Ex-smoker- Control	RBP4	Down	0.7	0.029533
14	Takahashi et al.2018	Severe asthma with Ex-smoker- Control	WISP1	Down	0.7	0.031006
14	Takahashi et al.2018	Severe asthma with Ex-smoker- Control	GPT	Down	0.7	0.031392
14	Takahashi et al.2018	Severe asthma with Ex-smoker- Control	KIT	Down	0.7	0.032749
14	Takahashi et al.2018	Severe asthma with Ex-smoker- Control	YWHAB	DOWN	0.7	0.032905
14	Takahashi et al.2018	Severe asthma with Ex-smoker- Control	PRDX1	DOWN	0.7	0.033104
14	Takahashi et al.2018	Severe asthma with Ex-smoker- Control	MAP2K2	DOWN	0.7	0.034218
14	Takahashi et al.2018	Severe asthma with Ex-smoker- Control	F3	Down	0.7	0.035525
14	Takahashi et al.2018	Severe asthma with Ex-smoker- Control	NMT1	Down	0.7	0.036221
14	Takahashi et al.2018	Severe asthma with Ex-smoker- Control	COL23A1	Down	0.7	0.036346
14	Takahashi et al.2018	Severe asthma with Ex-smoker- Control	FGF1	Down	0.7	0.037336
14	Takahashi et al.2018	Severe asthma with Ex-smoker- Control	PROC_X2	Down	0.7	0.040463
14	Takahashi et al.2018	Severe asthma with Ex-smoker- Control	C3_X4	Down	0.7	0.041848
14	Takahashi et al.2018	Severe asthma with Ex-smoker- Control	NRXN3	Down	0.7	0.042977
14	Takahashi et al.2018	Severe asthma with Ex-smoker- Control	LIN7B	Down	0.7	0.044951
14	Takahashi et al.2018	Severe asthma with Ex-smoker- Control	CTGF	Down	0.7	0.048307
14	Takahashi et al.2018	Severe asthma with Ex-smoker- Control	UBE2I	Down	0.7	0.049071
14	Takahashi et al.2018	Severe asthma with Ex-smoker- Control	MMP10	Down	0.7	0.049709
14	Takahashi et al.2018	Severe asthma with Ex-smoker- Control	STX1A	Down	0.7	0.049973
14	Takahashi et al.2018	Severe asthma with Ex-smoker- Control	GZMA	Down	0.7	0.050321
14	Takahashi et al.2018	Severe asthma with Ex-smoker- Control	PTPN2	Down	0.7	0.053018
14	Takahashi et al.2018	Severe asthma with Ex-smoker- Control	ANG	Down	0.7	0.055062
14	Takahashi et al.2018	Severe asthma with Ex-smoker- Control	EHMT2	Down	0.7	0.059111
14	Takahashi et al.2018	Severe asthma with Ex-smoker- Control	PARK7	Down	0.7	0.059824
14	Takahashi et al.2018	Severe asthma with Ex-smoker- Control	HSPA1A	DOWN	0.7	0.06513
14	Takahashi et al.2018	Severe asthma with Ex-smoker- Control	ERBB3	Down	0.7	0.066254
14	Takahashi et al.2018	Severe asthma with Ex-smoker- Control	IL34	Down	0.7	0.066888
14	Takahashi et al.2018	Severe asthma with Ex-smoker- Control	PDE9A	Down	0.7	0.067244
14	Takahashi et al.2018	Severe asthma with Ex-smoker- Control	SYNCRIP	Down	0.7	0.07264
14	Takahashi et al.2018	Severe asthma with Ex-smoker- Control	NME1	Down	0.7	0.07297
14	Takahashi et al.2018	Severe asthma with Ex-smoker- Control	IL16	Down	0.7	0.075511
14	Takahashi et al.2018	Severe asthma with Ex-smoker- Control	JAM3	Down	0.7	0.076715
14	Takahashi et al.2018	Severe asthma with Ex-smoker- Control	COMMD7	Down	0.7	0.078277
14	Takahashi et al.2018	Severe asthma with Ex-smoker- Control	NXPH1	Down	0.7	0.079881
14	Takahashi et al.2018	Severe asthma with Ex-smoker- Control	ARPP19	Down	0.7	0.081231
14	Takahashi et al.2018	Severe asthma with Ex-smoker- Control	MAPKAPK	Down	0.7	0.082801
14	Takahashi et al.2018	Severe asthma with Ex-smoker- Control	NCR1	Down	0.7	0.084054
14	Takahashi et al.2018	Severe asthma with Ex-smoker- Control	BCL2A1	Down	0.7	0.085919
14	Takahashi et al.2018	Severe asthma with Ex-smoker- Control	SEMA6A	Down	0.7	0.091934
14	Takahashi et al.2018	Severe asthma with Ex-smoker- Control	KIF23	Down	0.7	0.095001
14	Takahashi et al.2018	Severe asthma with Ex-smoker- Control	LRPAP1	Down	0.7	0.097795
14	Takahashi et al.2018	Severe asthma with Ex-smoker- Control	DUSP3	Down	0.7	0.104098
14	Takahashi et al.2018	Severe asthma with Ex-smoker- Control	GOT1	Down	0.7	0.104531
14	Takahashi et al.2018	Severe asthma with Ex-smoker- Control	MSN	Down	0.7	0.106201
14	Takahashi et al.2018	Severe asthma with Ex-smoker- Control	SIRT2	Down	0.7	0.109468
14	Takahashi et al.2018	Severe asthma with Ex-smoker- Control	CST6	DOWN	0.7	0.117981
14	Takahashi et al.2018	Severe asthma with Ex-smoker- Control	TNFRSF13	DOWN	0.7	0.121085
14	Takahashi et al.2018	Severe asthma with Ex-smoker- Control	AKR1A1	Down	0.7	0.123414
14	Takahashi et al.2018	Severe asthma with Ex-smoker- Control	LAG3	Down	0.7	0.123292
14	Takahashi et al.2018	Severe asthma with Ex-smoker- Control	NUDCD3	Down	0.7	0.1
14	Takahashi et al.2018	Severe asthma with Ex-smoker- Control	INSR	Down	0.7	0.1
14	Takahashi et al.2018	Severe asthma with Ex-smoker- Control	TNFRSF17	Down	0.7	0.1
14	Takahashi et al.2018	Severe asthma with Ex-smoker- Control	ADSL	Down	0.7	0.1
14	Takahashi et al.2018	Severe asthma with Ex-smoker- Control	ECM1	Down	0.7	0.1
14	Takahashi et al.2018	Severe asthma with Ex-smoker- Control	YES1	Down	0.7	0.1
14	Takahashi et al.2018	Severe asthma with Ex-smoker- Control	SELL	Down	0.7	0.1
14	Takahashi et al.2018	Severe asthma with Ex-smoker- Control	PAFAH1B2	DOWN	0.7	0.1
14	Takahashi et al.2018	Severe asthma with Ex-smoker- Control	FGA	Down	0.7	0.1
14	Takahashi et al.2018	Severe asthma with Ex-smoker- Control	PFDN5	Down	0.7	0.1
14	Takahashi et al.2018	Severe asthma with Ex-smoker- Control	TNS	Down	0.7	0.1
14	Takahashi et al.2018	Severe asthma with Ex-smoker- Control	CCL28	Down	0.7	0.1
14	Takahashi et al.2018	Severe asthma with Ex-smoker- Control	PLA2G10	Down	0.7	0.1
14	Takahashi et al.2018	Severe asthma with Ex-smoker- Control	RAN	Down	0.7	0.1
14	Takahashi et al.2018	Severe asthma with Ex-smoker- Control	TIMP1	DOWN	0.7	0.2
14	Takahashi et al.2018	Severe asthma with Ex-smoker- Control	AIP	Down	0.7	0.2
14	Takahashi et al.2018	Severe asthma with Ex-smoker- Control	TPSB2	Down	0.7	0.2
14	Takahashi et al.2018	Severe asthma with Ex-smoker- Control	CCL23	Down	0.7	0.2
14	Takahashi et al.2018	Severe asthma with Ex-smoker- Control	CCL16	Down	0.7	0.2
14	Takahashi et al.2018	Severe asthma with Ex-smoker- Control	KPNB1	Down	0.7	0.2
14	Takahashi et al.2018	Severe asthma with Ex-smoker- Control	FCGR1A	Down	0.7	0.2
14	Takahashi et al.2018	Severe asthma with Ex-smoker- Control	F10	Down	0.7	0.2
14	Takahashi et al.2018	Severe asthma with Ex-smoker- Control	HPGD	Down	0.7	0.2
14	Takahashi et al.2018	Severe asthma with Ex-smoker- Control	SPOCK2	Down	0.7	0.2
14	Takahashi et al.2018	Severe asthma with Ex-smoker- Control	F5	Down	0.7	0.2
14	Takahashi et al.2018	Severe asthma with Ex-smoker- Control	TNFRSF1B	Down	0.7	0.2
14	Takahashi et al.2018	Severe asthma with Ex-smoker- Control	RPS6KA3	Down	0.7	0.2
14	Takahashi et al.2018	Severe asthma with Ex-smoker- Control	LILRB1	Down	0.7	0.2
14	Takahashi et al.2018	Severe asthma with Ex-smoker- Control	SIGLEC14	Down	0.7	0.2
14	Takahashi et al.2018	Severe asthma with Ex-smoker- Control	IGHE	Down	0.7	0.2
14	Takahashi et al.2018	Severe asthma with Ex-smoker- Control	PCSK9	Down	0.7	0.2
14	Takahashi et al.2018	Severe asthma with Ex-smoker- Control	SNX4	Down	0.7	0.3
14	Takahashi et al.2018	Severe asthma with Ex-smoker- Control	IDH	Down	0.7	0.3
14	Takahashi et al.2018	Severe asthma with Ex-smoker- Control	IDS	Down	0.7	0.3
14	Takahashi et al.2018	Severe asthma with Ex-smoker- Control	HSD17B10	Down	0.7	0.3
14	Takahashi et al.2018	Severe asthma with Ex-smoker- Control	CCL15	Down	0.7	0.3
14	Takahashi et al.2018	Severe asthma with Ex-smoker- Control	SAA1	Down	0.7	0.3
14	Takahashi et al.2018	Severe asthma with Ex-smoker- Control	FTH1	Down	0.7	0.3
14	Takahashi et al.2018	Severe asthma with Ex-smoker- Control	ENTPD5	DOWN	0.7	0.4
14	Takahashi et al.2018	Severe asthma with Ex-smoker- Control	AGT	DOWN	0.7	0.4
14	Takahashi et al.2018	Severe asthma with Ex-smoker- Control	CKM	DOWN	0.7	0.4
14	Takahashi et al.2018	Severe asthma with Ex-smoker- Control	EPHA3	Down	0.7	0.4
14	Takahashi et al.2018	Severe asthma with Ex-smoker- Control	VTA1	Down	0.7	0.4
14	Takahashi et al.2018	Severe asthma with Ex-smoker- Control	C4A	Down	0.7	0.4
	Lasser et al. 2016	Asthm&CRS-Control	LTF	Down	0.7
	Lasser et al. 2016	Asthm&CRS-Control	LACRT	Down	0.7
	Lasser et al. 2016	Asthm&CRS-Control	S100A9	Down	0.7
	Lasser et al. 2016	Asthm&CRS-Control	S100A12	Down	0.7
	Lasser et al. 2016	Asthm-Control	FLG	Down	0.7
	Lasser et al. 2016	Asthm-Control	IGJ	Down	0.7
	Lasser et al. 2016	Asthm-Control	IGHA1	Down	0.7
	Lasser et al. 2016	Asthm-Control	IGHA1	Down	0.7
	Lasser et al. 2016	Asthm-Control	PIGR	Down	0.7
	Lasser et al. 2016	Asthm-Control	PIGR	Down	0.7
17	Jeong et al.2007	Asthma-Control	TCRB	Down	0.7	0.038
17	Jeong et al.2007	Asthma-Control	PDXK	Down	0.7	0.012
5	Jeong et al.	Asthma-control	ZNF76	Down	0.6	0.046
5	Jeong et al.	Asthma-control	CDK6	Down	0.6	0.022
5	Jeong et al.	Asthma-control	Yrrb	Down	0.6	0.01
10	Neil et al.2011	Asthma-control	PPIA	Down	0.6	<0.05
11	Suojalehto et al.2015	Asthma+AR-control	IGHG1	Down	0.6	0.035
11	Suojalehto et al.2015	Asthma+AR-control	LCN1	Down	0.6	0.00087
11	Suojalehto et al.2015	Asthma+AR-control	ALB	Down	0.6	0.014
12	Suojalehto et al.2018	Asthma related to protein allergen- Control	GAPDH	Down	0.6	<0.05
12	Suojalehto et al.2018	Asthma related to protein allergen- Control	PSMD11	Down	0.6	<0.05
12	Suojalehto et al.2018	Asthma related to protein allergen- Control	SERPINB1	Down	0.6	<0.05
14	Takahashi et al.2018	Severe asthma with current smoker- Control	CNTN4	Down	0.6	5.8e-07
14	Takahashi et al.2018	Severe asthma with current smoker- Control	CD207	Down	0.6	0.001096
14	Takahashi et al.2018	Severe asthma with current smoker- Control	ICAM1	Down	0.6	0.00926
14	Takahashi et al.2018	Severe asthma with current smoker- Control	GZMA	Down	0.6	0.011748
14	Takahashi et al.2018	Severe asthma with current smoker- Control	KIF23	Down	0.6	0.019188
14	Takahashi et al.2018	Severe asthma with current smoker- Control	LPO	Down	0.6	0.021394
14	Takahashi et al.2018	Severe asthma with current smoker- Control	SPARC	Down	0.6	0.022029
14	Takahashi et al.2018	Severe asthma with current smoker- Control	CPE	Down	0.6	0.03587
14	Takahashi et al.2018	Severe asthma with current smoker- Control	SPOCK2	Down	0.6	0.058178
14	Takahashi et al.2018	Severe asthma with current smoker- Control	UCHL1	Down	0.6	0.067779
14	Takahashi et al.2018	Severe asthma with current smoker- Control	SFTPD	Down	0.6	0.121408
14	Takahashi et al.2018	Severe asthma with current smoker- Control	SERPINA3	Down	0.6	0.135287
14	Takahashi et al.2018	Severe asthma with current smoker- Control	C3_X3	Down	0.6	0.15019
14	Takahashi et al.2018	Severe asthma with current smoker- Control	PLA2G2A	Down	0.6	0.262104
14	Takahashi et al.2018	Severe asthma with current smoker- Control	RARRES2	Down	0.6	0.42626
14	Takahashi et al.2018	Severe asthma with current smoker- Control	HBA1	Down	0.6	0.496213
14	Takahashi et al.2018	Severe asthma with Ex-smoker- Control	CNTN4	Down	0.6	2.37e-08
14	Takahashi et al.2018	Severe asthma with Ex-smoker- Control	TNFSF15	DOWN	0.6	6.16e-06
14	Takahashi et al.2018	Severe asthma with Ex-smoker- Control	ICAM1	Down	0.6	2e-05
14	Takahashi et al.2018	Severe asthma with Ex-smoker- Control	BCAM	Down	0.6	3.15e-05
14	Takahashi et al.2018	Severe asthma with Ex-smoker- Control	CTSH	Down	0.6	0.000142
14	Takahashi et al.2018	Severe asthma with Ex-smoker- Control	PIGR	Down	0.6	0.00021
14	Takahashi et al.2018	Severe asthma with Ex-smoker- Control	C1QBP	Down	0.6	0.000225
14	Takahashi et al.2018	Severe asthma with Ex-smoker- Control	IBSP	Down	0.6	0.000325
14	Takahashi et al.2018	Severe asthma with Ex-smoker- Control	IGHG1	Down	0.6	0.000568
14	Takahashi et al.2018	Severe asthma with Ex-smoker- Control	RPS27A	Down	0.6	0.0006
14	Takahashi et al.2018	Severe asthma with Ex-smoker- Control	PPIA	Down	0.6	0.000708
14	Takahashi et al.2018	Severe asthma with Ex-smoker- Control	IGHM	Down	0.6	0.000737
14	Takahashi et al.2018	Severe asthma with Ex-smoker- Control	MAPK9	Down	0.6	0.000791
14	Takahashi et al.2018	Severe asthma with Ex-smoker- Control	PI3	Down	0.6	0.000928
14	Takahashi et al.2018	Severe asthma with Ex-smoker- Control	RAD51	Down	0.6	0.000991
14	Takahashi et al.2018	Severe asthma with Ex-smoker- Control	TPM2	Down	0.6	0.001066
14	Takahashi et al.2018	Severe asthma with Ex-smoker- Control	PRDX6	Down	0.6	0.001313
14	Takahashi et al.2018	Severe asthma with Ex-smoker- Control	BCAN	Down	0.6	0.001397
14	Takahashi et al.2018	Severe asthma with Ex-smoker- Control	TNFRSF25	Down	0.6	0.001465
14	Takahashi et al.2018	Severe asthma with Ex-smoker- Control	CST3	Down	0.6	0.002079
14	Takahashi et al.2018	Severe asthma with Ex-smoker- Control	KLK13	Down	0.6	0.014028
14	Takahashi et al.2018	Severe asthma with Ex-smoker- Control	SFN	Down	0.6	0.01426
14	Takahashi et al.2018	Severe asthma with Ex-smoker- Control	VEGFA_X2	Down	0.6	0.015028
14	Takahashi et al.2018	Severe asthma with Ex-smoker- Control	CFD	Down	0.6	0.021237
14	Takahashi et al.2018	Severe asthma with Ex-smoker- Control	DDR1	Down	0.6	0.028935
14	Takahashi et al.2018	Severe asthma with Ex-smoker- Control	GNS	DOWN	0.6	0.033701
14	Takahashi et al.2018	Severe asthma with Ex-smoker- Control	CTSA	Down	0.6	0.036013
14	Takahashi et al.2018	Severe asthma with Ex-smoker- Control	CST4	Down	0.6	0.039407
14	Takahashi et al.2018	Severe asthma with Ex-smoker- Control	OMD	Down	0.6	0.041752
14	Takahashi et al.2018	Severe asthma with Ex-smoker- Control	RTN4R	Down	0.6	0.044078
14	Takahashi et al.2018	Severe asthma with Ex-smoker- Control	APOE_X3	Down	0.6	0.059382
14	Takahashi et al.2018	Severe asthma with Ex-smoker- Control	MMP7	DOWN	0.6	0.064413
14	Takahashi et al.2018	Severe asthma with Ex-smoker- Control	FABP5	Down	0.6	0.096151
14	Takahashi et al.2018	Severe asthma with Ex-smoker- Control	CPNE1	Down	0.6	0.113037
14	Takahashi et al.2018	Severe asthma with Ex-smoker- Control	FABP3	Down	0.6	0.1
14	Takahashi et al.2018	Severe asthma with Ex-smoker- Control	MAPK8	Down	0.6	0.1
14	Takahashi et al.2018	Severe asthma with Ex-smoker- Control	PRSS1	Down	0.6	0.1
14	Takahashi et al.2018	Severe asthma with Ex-smoker- Control	CKB_X2	Down	0.6	0.2
14	Takahashi et al.2018	Severe asthma with Ex-smoker- Control	CXCL1	Down	0.6	0.2
14	Takahashi et al.2018	Severe asthma with Ex-smoker- Control	PDCD1LG2	Down	0.6	0.4
12	Suojalehto et al.2018	Asthma related to isocyanate allergen- Control	SELENBP1	DOWN	0.6	<0.05
[truncated: 702 more rows]

## Sheet: IPF
	List of proteins extracted in IPF after remove of duplicate genes. The names of the proteins are given along with their direction, fold change, p-value and FDR. Also in the group column, the name of the disease and the control group are mentioned, which the expression level of the protein is compared. Fold change, p-value and FDR of some proteins were not identified in the some studies.
	ID article	group	Protein marker	Direction	FC	P-value	FDR
4	Korfei et al. 2013	IPF-Control	ALB	UP	≥1.5	<0.05
4	Korfei et al. 2013	IPF-Control	LAP3	UP	≥1.5	<0.05
4	Korfei et al. 2013	IPF-Control	ACTB	UP	≥1.5	<0.05
4	Korfei et al. 2013	IPF-Control	TPIS	UP	≥1.5	<0.05
4	Korfei et al. 2013	IPF-Control	APOA1BP	UP	≥1.5	<0.05
4	Korfei et al. 2013	IPF-Control	PRDX1	UP	≥1.5	<0.05
4	Korfei et al. 2013	IPF-Control	FTL	UP	≥1.5	<0.05
4	Korfei et al. 2013	IPF-Control	ENO1	UP	≥1.5	<0.05
4	Korfei et al. 2013	IPF-Control	KRT19	UP	≥1.5	<0.05
4	Korfei et al. 2013	IPF-Control	ACTA2	UP	≥1.5	<0.05
4	Korfei et al. 2013	IPF-Control	TPIS	UP	≥1.5	<0.05
4	Korfei et al. 2013	IPF-Control	PPIA	UP	≥1.5	<0.05
4	Korfei et al. 2013	IPF-Control	PAP-I	Down	≤ 0.75	<0.05
4	Korfei et al. 2013	IPF-Control	CTSD	Down	≤ 0.75	<0.05
4	Korfei et al. 2013	IPF-Control	SAP	Down	≤ 0.75	<0.05
4	Korfei et al. 2013	IPF-Control	GST	Down	≤ 0.75	<0.05
4	Korfei et al. 2013	IPF-Control	HPT	Down	≤ 0.75	<0.05
4	Korfei et al. 2013	IPF-Control	A1AT	Down	≤ 0.75	<0.05
4	Korfei et al. 2013	IPF-Control	ALDH2	Down	≤ 0.75	<0.05
4	Korfei et al. 2013	IPF-Control	SBP1	Down	≤ 0.75	<0.05
4	Korfei et al. 2013	IPF-Control	ACTB	Down	≤ 0.75	<0.05
4	Korfei et al. 2013	IPF-Control	ACTG	Down	≤ 0.75	<0.05
4	Korfei et al. 2013	IPF-Control	FABP5	Down	≤ 0.75	<0.05
4	Korfei et al. 2013	IPF-Control	S100A11	Down	≤ 0.75	<0.05
12	Niu et al. 2017	IPF-Control	HBB	UP	>1.5	<0.05
12	Niu et al. 2017	IPF-Control	CRP	UP	>1.5	<0.05
12	Niu et al. 2017	IPF-Control	SERPINA1	UP	>1.5	<0.05
12	Niu et al. 2017	IPF-Control	D6W5L6	UP	>1.5	<0.05
12	Niu et al. 2017	IPF-Control	HPT	UP	>1.5	<0.05
12	Niu et al. 2017	IPF-Control	FIBB	UP	>1.5	<0.05
12	Niu et al. 2017	IPF-Control	SAA2	UP	>1.5	<0.05
12	Niu et al. 2017	IPF-Control	FIBA	UP	>1.5	<0.05
12	Niu et al. 2017	IPF-Control	ICAM1	UP	>1.5	<0.05
12	Niu et al. 2017	IPF-Control	HBD	UP	>1.5	<0.05
12	Niu et al. 2017	IPF-Control	CATA	UP	>1.5	<0.05
12	Niu et al. 2017	IPF-Control	IGLV3-19	UP	>1.5	<0.05
12	Niu et al. 2017	IPF-Control	A2GL	UP	>1.5	<0.05
12	Niu et al. 2017	IPF-Control	CAH1	UP	>1.5	<0.05
12	Niu et al. 2017	IPF-Control	PRDX6	UP	>1.5	<0.05
12	Niu et al. 2017	IPF-Control	IBP2	UP	>1.5	<0.05
12	Niu et al. 2017	IPF-Control	CAH2	UP	>1.5	<0.05
12	Niu et al. 2017	IPF-Control	LDHB	UP	>1.5	<0.05
12	Niu et al. 2017	IPF-Control	LV102	UP	>1.5	<0.05
12	Niu et al. 2017	IPF-Control	KV313	UP	>1.5	<0.05
12	Niu et al. 2017	IPF-Control	FCGBP	UP	>1.5	<0.05
12	Niu et al. 2017	IPF-Control	CO9	UP	>1.5	<0.05
12	Niu et al. 2017	IPF-Control	IGKC	UP	>1.5	<0.05
12	Niu et al. 2017	IPF-Control	ASH1L	UP	>1.5	<0.05
12	Niu et al. 2017	IPF-Control	PIGR	UP	>1.5	<0.05
12	Niu et al. 2017	IPF-Control	LBP	UP	>1.5	<0.05
12	Niu et al. 2017	IPF-Control	X6RJP6	UP	>1.5	<0.05
12	Niu et al. 2017	IPF-Control	TPM4	UP	>1.5	<0.05
12	Niu et al. 2017	IPF-Control	PPIA	UP	>1.5	<0.05
12	Niu et al. 2017	IPF-Control	U3KPS2	UP	>1.5	<0.05
12	Niu et al. 2017	IPF-Control	IGHV5-51	UP	>1.5	<0.05
12	Niu et al. 2017	IPF-Control	HV103	UP	>1.5	<0.05
12	Niu et al. 2017	IPF-Control	PLSL	UP	>1.5	<0.05
12	Niu et al. 2017	IPF-Control	IGLV3-16	UP	>1.5	<0.05
12	Niu et al. 2017	IPF-Control	IGHE	UP	>1.5	<0.05
12	Niu et al. 2017	IPF-Control	K2C1	UP	>1.5	<0.05
12	Niu et al. 2017	IPF-Control	CO7	UP	>1.5	<0.05
12	Niu et al. 2017	IPF-Control	V9GYM3	Down	<0.67	<0.05
12	Niu et al. 2017	IPF-Control	FETUA	Down	<0.67	<0.05
12	Niu et al. 2017	IPF-Control	KNG1	Down	<0.67	<0.05
12	Niu et al. 2017	IPF-Control	AMBP	Down	<0.67	<0.05
12	Niu et al. 2017	IPF-Control	HPTR	Down	<0.67	<0.05
12	Niu et al. 2017	IPF-Control	ITIH1	Down	<0.67	<0.05
12	Niu et al. 2017	IPF-Control	PROZ	Down	<0.67	<0.05
12	Niu et al. 2017	IPF-Control	CXCL7	Down	<0.67	<0.05
12	Niu et al. 2017	IPF-Control	CFAH	Down	<0.67	<0.05
12	Niu et al. 2017	IPF-Control	CHLE	Down	<0.67	<0.05
12	Niu et al. 2017	IPF-Control	KAIN	Down	<0.67	<0.05
12	Niu et al. 2017	IPF-Control	PLMN	Down	<0.67	<0.05
12	Niu et al. 2017	IPF-Control	HEP2	Down	<0.67	<0.05
12	Niu et al. 2017	IPF-Control	KLKB1	Down	<0.67	<0.05
12	Niu et al. 2017	IPF-Control	CNDP1	Down	<0.67	<0.05
12	Niu et al. 2017	IPF-Control	B4E1Z4	Down	<0.67	<0.05
12	Niu et al. 2017	IPF-Control	APOH	Down	<0.67	<0.05
12	Niu et al. 2017	IPF-Control	APOC1	Down	<0.67	<0.05
12	Niu et al. 2017	IPF-Control	PON1	Down	<0.67	<0.05
12	Niu et al. 2017	IPF-Control	ITIH2	Down	<0.67	<0.05
12	Niu et al. 2017	IPF-Control	CETP	Down	<0.67	<0.05
12	Niu et al. 2017	IPF-Control	THBG	Down	<0.67	<0.05
12	Niu et al. 2017	IPF-Control	TETN	Down	<0.67	<0.05
12	Niu et al. 2017	IPF-Control	GELS	Down	<0.67	<0.05
12	Niu et al. 2017	IPF-Control	PGRP2	Down	<0.67	<0.05
12	Niu et al. 2017	IPF-Control	VTNC	Down	<0.67	<0.05
12	Niu et al. 2017	IPF-Control	ALAT2	Down	<0.67	<0.05
12	Niu et al. 2017	IPF-Control	PI16	Down	<0.67	<0.05
12	Niu et al. 2017	IPF-Control	A1BG	Down	<0.67	<0.05
12	Niu et al. 2017	IPF-Control	FETUB	Down	<0.67	<0.05
12	Niu et al. 2017	IPF-Control	ALS	Down	<0.67	<0.05
12	Niu et al. 2017	IPF-Control	PEDF	Down	<0.67	<0.05
12	Niu et al. 2017	IPF-Control	ECM1	Down	<0.67	<0.05
12	Niu et al. 2017	IPF-Control	BTD	Down	<0.67	<0.05
12	Niu et al. 2017	IPF-Control	K7ER74	Down	<0.67	<0.05
12	Niu et al. 2017	IPF-Control	THRB	Down	<0.67	<0.05
12	Niu et al. 2017	IPF-Control	APOM	Down	<0.67	<0.05
12	Niu et al. 2017	IPF-Control	PHLD	Down	<0.67	<0.05
12	Niu et al. 2017	IPF-Control	ATRN	Down	<0.67	<0.05
12	Niu et al. 2017	IPF-Control	APOL1	Down	<0.67	<0.05
12	Niu et al. 2017	IPF-Control	PCYOX	Down	<0.67	<0.05
12	Niu et al. 2017	IPF-Control	F13B	Down	<0.67	<0.05
12	Niu et al. 2017	IPF-Control	FCN3	Down	<0.67	<0.05
12	Niu et al. 2017	IPF-Control	FA10	Down	<0.67	<0.05
12	Niu et al. 2017	IPF-Control	LCAT	Down	<0.67	<0.05
12	Niu et al. 2017	IPF-Control	CBPB2	Down	<0.67	<0.05
12	Niu et al. 2017	IPF-Control	CO6	Down	<0.67	<0.05
12	Niu et al. 2017	IPF-Control	IBP3	Down	<0.67	<0.05
12	Niu et al. 2017	IPF-Control	HGNC	Down	<0.67	<0.05
12	Niu et al. 2017	IPF-Control	CADH1	Down	<0.67	<0.05
12	Niu et al. 2017	IPF-Control	G3XAK1	Down	<0.67	<0.05
12	Niu et al. 2017	IPF-Control	VTDB	Down	<0.67	<0.05
12	Niu et al. 2017	IPF-Control	LUM	Down	<0.67	<0.05
12	Niu et al. 2017	IPF-Control	CO8B	Down	<0.67	<0.05
12	Niu et al. 2017	IPF-Control	APOE	Down	<0.67	<0.05
12	Niu et al. 2017	IPF-Control	CO8G	Down	<0.67	<0.05
12	Niu et al. 2017	IPF-Control	FA11	Down	<0.67	<0.05
12	Niu et al. 2017	IPF-Control	PROS	Down	<0.67	<0.05
12	Niu et al. 2017	IPF-Control	CO8A	Down	<0.67	<0.05
	foster et al.2015	IPF-Control	OSTP	UP	43.9848	0.0001726	0.03
	foster et al.2015	IPF-Control	RNAS2	UP	16.0631	0.0002341	0.032
	foster et al.2015	IPF-Control	LSP1	UP	11.5823	0.021	0.202
6	Dwyer et al. 2017	IPF-Control	RAN	UP	10.7	9.529e-21	8.74636e-05
6	Dwyer et al. 2017	IPF-Control	BTK	UP	10.4	2.252e-24	2.91545e-05
	foster et al.2015	IPF-Control	AMYP	UP	9.86763	0.03	0.232
23	Hara et al.2012	IPF-Control	S100A9	UP	8.8	<0.05
	foster et al.2015	IPF-Control	TTL	UP	8.22435	0.0006909	0.051
14	Zhang et al.2017	IPF-Control	CRP	UP	7.5	<0.05
	foster et al.2015	IPF-Control	CXCL7	UP	7.41878	0.012	0.171
	foster et al.2015	IPF-Control	MRT4	UP	6.75103	0.045	0.259
	foster et al.2015	IPF-Control	VTM2B	UP	6.64236	0.059	0.29
10	Stijn et al. 2013	IPF-Control	CCL-2	UP	5.6	<0.001
21	Ohlmeier et al. 2016	Control-IPF	FABP5	UP	5.41	<0.05
10	Stijn et al. 2013	IPF-Control	MDC	UP	5.3	<0.001
	foster et al.2015	IPF-Control	ECP	UP	5.14468	0.003	0.118
24	Bargagli et al. 2009	IPF-Control	MIF	UP	5	<0.05
	foster et al.2015	IPF-Control	CA055	UP	4.9905	0.012	0.167
	foster et al.2015	IPF-Control	FRIL	UP	4.9089	0.014	0.175
6	Dwyer et al. 2017	IPF-Control	SPHK1	UP	4.9	2.931e-21	6.80272e-05
6	Dwyer et al. 2017	IPF-Control	ACY1	UP	4.9	6.462e-13	0.000272109
8	Tian et al. 2019	IPF-Control	HOOK1	UP	4.85578	0.00161549
	foster et al.2015	IPF-Control	LPPL	UP	4.76756	0.002	0.091
	foster et al.2015	IPF-Control	TRIB2	UP	4.61226	0.091	0.357
	foster et al.2015	IPF-Control	FRIH	UP	4.4557	0.012	0.167
	foster et al.2015	IPF-Control	FIBB	UP	4.40491	0.005	0.124
6	Dwyer et al. 2017	IPF-Control	PDE5A	UP	4.4	9.751e-26	1.94363e-05
10	Stijn et al. 2013	IPF-Control	MPO	UP	4.4	<0.05
6	Dwyer et al. 2017	IPF-Control	C1R	UP	4.3	7.042e-22	5.8309e-05
	foster et al.2015	IPF-Control	KAP2	UP	4.1671	0.012	0.167
	foster et al.2015	IPF-Control	K2C8	UP	3.96839	0.002	0.077
	foster et al.2015	IPF-Control	CO6A3	UP	3.84755	0.0001536	0.03
6	Dwyer et al. 2017	IPF-Control	SRC	UP	3.8	1.198e-22	3.88727e-05
	foster et al.2015	IPF-Control	CCL18	UP	3.79776	0.006	0.128
	foster et al.2015	IPF-Control	HBD	UP	3.76641	0.262	0.603
6	Dwyer et al. 2017	IPF-Control	GSK3A	UP	3.7	3.89e-27	9.71817e-06
6	Dwyer et al. 2017	IPF-Control	PPID	UP	3.7	1.307e-12	0.000281827
10	Stijn et al. 2013	IPF-Control	MMP‑9	UP	3.5	<0.05
6	Dwyer et al. 2017	IPF-Control	CKB CKM	UP	3.4	9.364e-09	0.000748299
	foster et al.2015	IPF-Control	MMP8	UP	3.38865	0.031	0.234
	Saraswat et al. 2020	IPF-Control	PIP4K2A	UP	3.3501	0.00050249	0.0035768
	foster et al.2015	IPF-Control	DEF3	UP	3.30488	0.08	0.326
	foster et al.2015	IPF-Control	MA2B1	UP	3.20152	0.153	0.455
	foster et al.2015	IPF-Control	WASP	UP	3.18155	0.132	0.425
8	Tian et al. 2019	IPF-Control	NEFM	UP	3.14671	0.00745308
	foster et al.2015	IPF-Control	HBA	UP	3.12423	0.325	0.667
14	Zhang et al.2017	IPF-Control	FGA	UP	3.1	<0.05
	foster et al.2015	IPF-Control	ARC1B	UP	3.09583	0.007	0.149
6	Dwyer et al. 2017	IPF-Control	CLIC1	UP	3	6.309e-12	0.000349854
	foster et al.2015	IPF-Control	ITAM	UP	2.98515	0.097	0.371
	foster et al.2015	IPF-Control	S10A9	UP	2.97367	0.045	0.261
	foster et al.2015	IPF-Control	LMNB1	UP	2.93794	0.001	0.066
	foster et al.2015	IPF-Control	MAGI3	UP	2.88752	0.058	0.29
	foster et al.2015	IPF-Control	BAMBI	UP	2.82293	0.096	0.369
	foster et al.2015	IPF-Control	PGBM	UP	2.80211	0.0007957	0.052
6	Dwyer et al. 2017	IPF-Control	PRKCA	UP	2.8	1.36e-14	0.000194363
	foster et al.2015	IPF-Control	COMP	UP	2.7871	0.754	0.912
	foster et al.2015	IPF-Control	KCRB	UP	2.74128	0.015	0.179
	foster et al.2015	IPF-Control	FHR1	UP	2.70141	0.022	0.207
	foster et al.2015	IPF-Control	CEAM6	UP	2.69641	0.0002467	0.032
6	Dwyer et al. 2017	IPF-Control	MMP7	UP	2.6	2.054e-18	0.000126336
6	Dwyer et al. 2017	IPF-Control	HSD17B10	UP	2.6	1.222e-07	0.00103984
8	Tian et al. 2019	IPF-Control	KRT5	UP	2.53714	0.00226979
8	Tian et al. 2019	IPF-Control	DMBT1	UP	2.53045	0.00704222
	foster et al.2015	IPF-Control	CPN2	UP	2.50856	0.01	0.164
6	Dwyer et al. 2017	IPF-Control	TEC	UP	2.5	2.333e-16	0.000145773
6	Dwyer et al. 2017	IPF-Control	NAPA	UP	2.5	1.622e-13	0.000204082
6	Dwyer et al. 2017	IPF-Control	SBDS	UP	2.5	1.145e-14	0.000184645
6	Dwyer et al. 2017	IPF-Control	PRKCB	UP	2.5	2.072e-13	0.0002138
	foster et al.2015	IPF-Control	KLK1	UP	2.44762	0.275	0.618
	foster et al.2015	IPF-Control	SPB4	UP	2.44233	0.021	0.202
21	Ohlmeier et al. 2016	Control-IPF	HBB	UP	2.44	<0.05
	foster et al.2015	IPF-Control	HBB	UP	2.42041	0.039	0.245
6	Dwyer et al. 2017	IPF-Control	METAP2	UP	2.4	4.876e-10	0.000515063
6	Dwyer et al. 2017	IPF-Control	BMP1	UP	2.4	4.891e-16	0.000165209
6	Dwyer et al. 2017	IPF-Control	SERPINA5	UP	2.4	4.487e-18	0.000136054
10	Stijn et al. 2013	IPF-Control	MMP‑8	UP	2.4	<0.05
	Tod et al. 2019	IPF-Control	PGAM1	up	2.39496	9e-08	9.24e-07
	foster et al.2015	IPF-Control	PERM	UP	2.38154	0.052	0.276
	foster et al.2015	IPF-Control	MMP9	UP	2.36597	0.08	0.326
	Tod et al. 2019	IPF-Control	GPD1	up	2.33593	4.95e-19	3.08e-17
	Tod et al. 2019	IPF-Control	THBS1	up	2.30218	1.46e-16	6.55e-15
6	Dwyer et al. 2017	IPF-Control	AKR7A2	UP	2.3	2.438e-11	0.000388727
6	Dwyer et al. 2017	IPF-Control	PKM2	UP	2.3	2.892e-13	0.000233236
10	Stijn et al. 2013	IPF-Control	CXCL8	UP	2.3	<0.05
10	Stijn et al. 2013	IPF-Control	PARC	UP	2.3	>0.05
	foster et al.2015	IPF-Control	MMP7	UP	2.29965	0.036	0.238
	foster et al.2015	IPF-Control	BPIL1	UP	2.29008	0.321	0.667
5	Moodley et.al 2018	IPF-Control	PPBP	UP	2.28	<0.001
	foster et al.2015	IPF-Control	2B14	UP	2.27626	0.034	0.235
	foster et al.2015	IPF-Control	TRI41	UP	2.26394	0.161	0.472
	foster et al.2015	IPF-Control	IGHG3	UP	2.24624	0.331	0.668
8	Tian et al. 2019	IPF-Control	SCGB1A1	UP	2.2254	0.000653602
	foster et al.2015	IPF-Control	CDD	UP	2.22286	0.015	0.18
	foster et al.2015	IPF-Control	APOH	UP	2.21533	0.104	0.374
6	Dwyer et al. 2017	IPF-Control	NACA	UP	2.2	3.917e-21	7.77454e-05
10	Stijn et al. 2013	IPF-Control	FN1	UP	2.2	>0.05
21	Ohlmeier et al. 2016	Control-IPF	HBB	UP	2.2	>0.05
	Tod et al. 2019	IPF-Control	VWF	up	2.19771	3.68e-32	1.2e-29
	foster et al.2015	IPF-Control	RB11B	UP	2.19122	0.187	0.505
	foster et al.2015	IPF-Control	VINC	UP	2.16115	0.0009907	0.061
	foster et al.2015	IPF-Control	LTBP3	UP	2.11541	0.022	0.21
	foster et al.2015	IPF-Control	XPO2	UP	2.11122	0.108	0.382
	foster et al.2015	IPF-Control	K22E	UP	2.10305	0.06	0.29
6	Dwyer et al. 2017	IPF-Control	TNFSF13B	UP	2.1	3.817e-19	9.71817e-05
6	Dwyer et al. 2017	IPF-Control	C4A	UP	2.1	2.106e-13	0.000223518
6	Dwyer et al. 2017	IPF-Control	CA6	UP	2.1	8.504e-07	0.00135083
6	Dwyer et al. 2017	IPF-Control	CA13	UP	2.1	3.449e-08	0.000874636
21	Ohlmeier et al. 2016	Control-IPF	SELENBP1	UP	2.1	<0.05
8	Tian et al. 2019	IPF-Control	GSTA1	UP	2.09119	0.000849858
	Tod et al. 2019	IPF-Control	CCL17	up	2.07484	2.38e-16	1.03e-14
8	Tian et al. 2019	IPF-Control	KRT17	UP	2.04608	6.31579e-06
	foster et al.2015	IPF-Control	TFF3	UP	2.04357	0.081	0.328
	Tod et al. 2019	IPF-Control	BPI	up	2.04344	7.26e-15	2.37e-13
	foster et al.2015	IPF-Control	PAK6	UP	2.01715	0.007	0.149
8	Tian et al. 2019	IPF-Control	INA	UP	2.003	2.31463e-06
6	Dwyer et al. 2017	IPF-Control	SNX4	UP	2	7.436e-09	0.000709427
6	Dwyer et al. 2017	IPF-Control	FN1	UP	2	5.309e-12	0.000340136
6	Dwyer et al. 2017	IPF-Control	PCSK7	UP	2	5.236e-22	4.85909e-05
10	Stijn et al. 2013	IPF-Control	CCL11	UP	2	>0.05
	foster et al.2015	IPF-Control	AMPM1	UP	1.99026	0.304	0.651
	foster et al.2015	IPF-Control	DPB1	UP	1.97969	0.906	0.955
	foster et al.2015	IPF-Control	MSRE	UP	1.97848	0.101	0.371
21	Ohlmeier et al. 2016	Control-IPF	ANXA3	UP	1.96	<0.05
	foster et al.2015	IPF-Control	PNPH	UP	1.95149	0.003	0.118
	foster et al.2015	IPF-Control	FAM9A	UP	1.94603	0.117	0.389
	foster et al.2015	IPF-Control	CRIS3	UP	1.94016	0.222	0.549
8	Tian et al. 2019	IPF-Control	PLN	UP	1.93902	0.203573
	foster et al.2015	IPF-Control	BASP1	UP	1.93545	0.032	0.234
	foster et al.2015	IPF-Control	MUC5B	UP	1.93367	0.096	0.369
	foster et al.2015	IPF-Control	HMGN1	UP	1.93055	0.898	0.951
	foster et al.2015	IPF-Control	MARCS	UP	1.92768	0.005	0.126
	foster et al.2015	IPF-Control	PML	UP	1.92582	0.508	0.807
8	Tian et al. 2019	IPF-Control	NNMT	UP	1.92148	0.000111357
	foster et al.2015	IPF-Control	CC058	UP	1.92123	0.008	0.154
	foster et al.2015	IPF-Control	IL7	UP	1.90827	0.599	0.834
	Tod et al. 2019	IPF-Control	OLR1	up	1.90396	4.84e-32	1.26e-29
	foster et al.2015	IPF-Control	FIBG	UP	1.90152	0.032	0.234
6	Dwyer et al. 2017	IPF-Control	CSK	UP	1.9	5.987e-10	0.000524781
6	Dwyer et al. 2017	IPF-Control	PPP3CA PPP3R1	UP	1.9	2.685e-07	0.0011759
10	Stijn et al. 2013	IPF-Control	SERPINE1	UP	1.9	<0.001
8	Tian et al. 2019	IPF-Control	MZB1	UP	1.89855	0.0018629
	Saraswat et al. 2020	IPF-Control	N/A	UP	1.89266	0.00024826	0.0029106
	foster et al.2015	IPF-Control	ITIH3	UP	1.88301	0.073	0.313
	foster et al.2015	IPF-Control	K1C10	UP	1.87871	0.069	0.306
	foster et al.2015	IPF-Control	ARLY	UP	1.87357	0.005	0.126
8	Tian et al. 2019	IPF-Control	KRT76	UP	1.8715	0.00426802
8	Tian et al. 2019	IPF-Control	S100A2	UP	1.86364	9.61189e-06
	foster et al.2015	IPF-Control	LMNA	UP	1.86356	0.0007046	0.051
	foster et al.2015	IPF-Control	HNRPK	UP	1.85648	0.278	0.622
	foster et al.2015	IPF-Control	CO8G	UP	1.84851	0.025	0.218
8	Tian et al. 2019	IPF-Control	CAPS	UP	1.84733	0.0018781
	foster et al.2015	IPF-Control	RP1	UP	1.84431	0.061	0.292
	Tod et al. 2019	IPF-Control	CAPG	up	1.84293	1.09e-28	1.43e-26
	foster et al.2015	IPF-Control	LAC1	UP	1.84177	0.305	0.651
	foster et al.2015	IPF-Control	NFH	UP	1.83268	0.032	0.234
	foster et al.2015	IPF-Control	CBPB2	UP	1.83163	0.014	0.175
	Tod et al. 2019	IPF-Control	SPARC	up	1.8264	3.13e-15	1.13e-13
	Tod et al. 2019	IPF-Control	FN1	up	1.82008	1.19e-30	2.59e-28
	foster et al.2015	IPF-Control	ACBP	UP	1.8179	0.147	0.45
	foster et al.2015	IPF-Control	CO7	UP	1.80936	0.002	0.08
	Tod et al. 2019	IPF-Control	PF4	up	1.80625	7.84e-08	8.32e-07
	foster et al.2015	IPF-Control	S100P	UP	1.80543	0.04	0.247
	foster et al.2015	IPF-Control	PSB3	UP	1.80256	0.062	0.292
	Tod et al. 2019	IPF-Control	PPBP	up	1.8025	2.74e-08	3.26e-07
6	Dwyer et al. 2017	IPF-Control	MAPKAPK2	UP	1.8	4.897e-08	0.00090379
6	Dwyer et al. 2017	IPF-Control	SGTA	UP	1.8	1.199e-08	0.000767736
6	Dwyer et al. 2017	IPF-Control	MMP1	UP	1.8	6.063e-08	0.000932945
	foster et al.2015	IPF-Control	AQP1	UP	1.79753	0.044	0.258
	foster et al.2015	IPF-Control	PDE6C	UP	1.79688	0.016	0.18
	Tod et al. 2019	IPF-Control	PPBP	up	1.79502	3.23e-08	3.73e-07
	Tod et al. 2019	IPF-Control	ICAM5	up	1.79129	4.1e-34	1.78e-31
8	Tian et al. 2019	IPF-Control	SFN	UP	1.78586	0.00101233
	Tod et al. 2019	IPF-Control	CXCL13	up	1.78262	1.63e-15	6.27e-14
	Tod et al. 2019	IPF-Control	PGD	up	1.78139	7.64e-07	6.39e-06
8	Tian et al. 2019	IPF-Control	KRT15	UP	1.77874	7.49845e-05
	foster et al.2015	IPF-Control	PEDF	UP	1.77566	4.396e-06	0.005
	foster et al.2015	IPF-Control	CHSTF	UP	1.77445	0.036	0.238
	Tod et al. 2019	IPF-Control	C1R	up	1.77154	3.39e-29	5.49e-27
	foster et al.2015	IPF-Control	PLST	UP	1.77088	0.084	0.337
8	Tian et al. 2019	IPF-Control	KRT13	UP	1.75862	0.163851
	Saraswat et al. 2020	IPF-Control	LINC00301	UP	1.75284	1.9051e-05	0.0004545
	Tod et al. 2019	IPF-Control	HIST1H1C	up	1.75078	1.58e-07	1.56e-06
	foster et al.2015	IPF-Control	MUC1	UP	1.75054	0.054	0.28
	Saraswat et al. 2020	IPF-Control	SEPTIN6	UP	1.74782	0.019601	0.049597
	foster et al.2015	IPF-Control	CYTT	UP	1.74342	0.416	0.745
8	Tian et al. 2019	IPF-Control	TAGLN	UP	1.73317	8.90536e-06
	Tod et al. 2019	IPF-Control	MMP9	up	1.73147	4.49e-16	1.83e-14
	foster et al.2015	IPF-Control	FA12	UP	1.73132	0.002	0.097
	foster et al.2015	IPF-Control	LDHA	UP	1.7301	0.019	0.199
	Tod et al. 2019	IPF-Control	SFTPD	up	1.72788	1.75e-08	2.2e-07
	foster et al.2015	IPF-Control	IGHM	UP	1.72041	0.219	0.545
	Tod et al. 2019	IPF-Control	GDF15	up	1.71951	2.32e-28	2.75e-26
	foster et al.2015	IPF-Control	PSA6	UP	1.71524	0.045	0.259
	Tod et al. 2019	IPF-Control	S100A9	up	1.71475	9.08e-18	4.74e-16
	foster et al.2015	IPF-Control	SRSF9	UP	1.71057	0.898	0.951
	Tod et al. 2019	IPF-Control	FN1	up	1.70527	3.78e-29	5.49e-27
	Tod et al. 2019	IPF-Control	PDGFB	up	1.70291	7.67e-08	8.25e-07
	foster et al.2015	IPF-Control	GBP6	UP	1.70159	0.072	0.311
	foster et al.2015	IPF-Control	TYPH	UP	1.70007	0.012	0.167
6	Dwyer et al. 2017	IPF-Control	AIP	UP	1.7	9.679e-15	0.000174927
6	Dwyer et al. 2017	IPF-Control	ICAM5	UP	1.7	2.014e-11	0.000379009
6	Dwyer et al. 2017	IPF-Control	MAP2K4	UP	1.7	4.992e-09	0.000680272
6	Dwyer et al. 2017	IPF-Control	GHR	UP	1.7	1.284e-10	0.000447036
6	Dwyer et al. 2017	IPF-Control	CNDP1	UP	1.7	5.328e-13	0.000262391
6	Dwyer et al. 2017	IPF-Control	SELP	UP	1.7	5.013e-11	0.000398445
6	Dwyer et al. 2017	IPF-Control	THBS1	UP	1.7	2.042e-06	0.00156463
6	Dwyer et al. 2017	IPF-Control	PAK6	UP	1.7	9.87e-07	0.00137998
10	Stijn et al. 2013	IPF-Control	PROC	UP	1.7	<0.05
	Saraswat et al. 2020	IPF-Control	TOPAZ1	UP	1.69166	0.00010192	0.0015473
	foster et al.2015	IPF-Control	F1711	UP	1.69041	0.019	0.199
	foster et al.2015	IPF-Control	PGK2	UP	1.69012	0.524	0.815
	foster et al.2015	IPF-Control	IGJ	UP	1.68667	0.017	0.186
	foster et al.2015	IPF-Control	OSBL7	UP	1.68051	0.105	0.379
	foster et al.2015	IPF-Control	ARP3	UP	1.67781	0.071	0.311
	foster et al.2015	IPF-Control	ANXA6	UP	1.67614	0.006	0.128
8	Tian et al. 2019	IPF-Control	FTH1	UP	1.66667	0.0019989
8	Tian et al. 2019	IPF-Control	ACT	UP	1.66522	0.000770279
	Tod et al. 2019	IPF-Control	CCL18	up	1.66324	2.31e-29	4.31e-27
	foster et al.2015	IPF-Control	S10A8	UP	1.65836	0.182	0.496
8	Tian et al. 2019	IPF-Control	AGR2	UP	1.65836	0.000705776
8	Tian et al. 2019	IPF-Control	PSEN2	UP	1.65483	2.05786e-05
	Tod et al. 2019	IPF-Control	ANXA6	up	1.6529	3.36e-09	4.82e-08
	foster et al.2015	IPF-Control	G3P	UP	1.65173	0.037	0.24
	foster et al.2015	IPF-Control	ROD1	UP	1.6486	0.326	0.667
8	Tian et al. 2019	IPF-Control	TSPAN1	UP	1.6443	0.000597228
	foster et al.2015	IPF-Control	PSA1	UP	1.64413	0.548	0.825
	foster et al.2015	IPF-Control	IGHA1	UP	1.64036	0.618	0.836
	Tod et al. 2019	IPF-Control	MMP1	up	1.63807	3.92e-11	8.25e-10
	foster et al.2015	IPF-Control	RHOA	UP	1.63094	0.034	0.235
	foster et al.2015	IPF-Control	RD23B	UP	1.62709	0.101	0.371
	foster et al.2015	IPF-Control	REC8	UP	1.62674	0.225	0.555
8	Tian et al. 2019	IPF-Control	MT1G	UP	1.62553	2.17642e-05
	foster et al.2015	IPF-Control	TSN1	UP	1.62024	0.087	0.349
	Saraswat et al. 2020	IPF-Control	MAP7	UP	1.61414	0.0071241	0.023795
	Saraswat et al. 2020	IPF-Control	CUTC	UP	1.61375	0.00034766	0.003245
	Tod et al. 2019	IPF-Control	TIMP3	up	1.61328	4.04e-10	7.32e-09
8	Tian et al. 2019	IPF-Control	SELM	UP	1.61044	0.00553027
	Tod et al. 2019	IPF-Control	VAV1	up	1.60993	8.31e-05	0.000415
	Tod et al. 2019	IPF-Control	HNRNPA2B1	up	1.60547	2.27e-12	5.69e-11
	foster et al.2015	IPF-Control	IGDC3	UP	1.60499	0.115	0.389
	Saraswat et al. 2020	IPF-Control	SAA1	UP	1.60458	0.29083	0.39811
6	Dwyer et al. 2017	IPF-Control	GDF11	UP	1.6	7.663e-12	0.000359572
6	Dwyer et al. 2017	IPF-Control	C5	UP	1.6	5.828e-07	0.0012828
6	Dwyer et al. 2017	IPF-Control	RAC1	UP	1.6	1.098e-06	0.0013897
6	Dwyer et al. 2017	IPF-Control	CTSB	UP	1.6	3.293e-13	0.000242954
6	Dwyer et al. 2017	IPF-Control	CDK8 CCNC	UP	1.6	5.658e-19	0.000116618
6	Dwyer et al. 2017	IPF-Control	GAPDH	UP	1.6	5.773e-06	0.00185617
6	Dwyer et al. 2017	IPF-Control	PDE11A	UP	1.6	4.46e-10	0.000505345
6	Dwyer et al. 2017	IPF-Control	CAMKK1	UP	1.6	9.496e-07	0.00137026
6	Dwyer et al. 2017	IPF-Control	FLT3	UP	1.6	1.988e-07	0.00111759
	Saraswat et al. 2020	IPF-Control	KRT14	UP	1.59939	0.075542	0.14669
	foster et al.2015	IPF-Control	TXND6	UP	1.59919	0.01	0.165
8	Tian et al. 2019	IPF-Control	FTL	UP	1.59877	0.0026584
	foster et al.2015	IPF-Control	EFNA3	UP	1.59764	0.023	0.212
8	Tian et al. 2019	IPF-Control	RRBP1	UP	1.59319	0.00183991
	foster et al.2015	IPF-Control	LMO3	UP	1.59124	0.537	0.817
	foster et al.2015	IPF-Control	CO9	UP	1.59092	0.051	0.276
	foster et al.2015	IPF-Control	PPGB	UP	1.59005	0.008	0.154
	foster et al.2015	IPF-Control	CTL4	UP	1.58717	0.036	0.238
	foster et al.2015	IPF-Control	AMY2B	UP	1.58652	0.014	0.176
	Tod et al. 2019	IPF-Control	PDGFA	up	1.58557	3.05e-08	3.55e-07
	foster et al.2015	IPF-Control	ZFHX3	UP	1.58501	0.027	0.227
	Tod et al. 2019	IPF-Control	APP	up	1.58227	1.34e-11	2.97e-10
	foster et al.2015	IPF-Control	IGF1	UP	1.58056	0.48	0.799
	foster et al.2015	IPF-Control	PROM1	UP	1.57712	0.066	0.301
	foster et al.2015	IPF-Control	LUM	UP	1.57534	0.016	0.186
8	Tian et al. 2019	IPF-Control	ACTN1	UP	1.57432	1.59417e-07
	foster et al.2015	IPF-Control	ECM1	UP	1.57129	0.001	0.066
	foster et al.2015	IPF-Control	NB5R2	UP	1.57125	0.059	0.29
	foster et al.2015	IPF-Control	PAHO	UP	1.56712	0.21	0.539
8	Tian et al. 2019	IPF-Control	FAU	UP	1.56707	0.00276378
	foster et al.2015	IPF-Control	SAMP	UP	1.56696	0.13	0.42
8	Tian et al. 2019	IPF-Control	CSPG2	UP	1.56492	0.000240453
	foster et al.2015	IPF-Control	SRB4D	UP	1.56373	0.012	0.167
	foster et al.2015	IPF-Control	TRY3	UP	1.56135	0.188	0.505
	foster et al.2015	IPF-Control	GLDN	UP	1.55881	0.018	0.196
8	Tian et al. 2019	IPF-Control	TPM4	UP	1.55641	0.000316453
	foster et al.2015	IPF-Control	PSB1	UP	1.55605	0.013	0.171
8	Tian et al. 2019	IPF-Control	FLNC	UP	1.55265	7.31456e-05
8	Tian et al. 2019	IPF-Control	GSTP1	UP	1.55102	0.140577
8	Tian et al. 2019	IPF-Control	CD163	UP	1.5507	0.0010062
	foster et al.2015	IPF-Control	PPBT	UP	1.5479	0.018	0.196
	foster et al.2015	IPF-Control	HGFA	UP	1.54737	0.078	0.325
	foster et al.2015	IPF-Control	PSME4	UP	1.54709	0.163	0.475
8	Tian et al. 2019	IPF-Control	IGH@	UP	1.54534	0.0523784
	foster et al.2015	IPF-Control	DPP2	UP	1.54339	0.169	0.48
	Tod et al. 2019	IPF-Control	S100A6	up	1.54221	4.47e-14	1.33e-12
	foster et al.2015	IPF-Control	RAN	UP	1.53691	0.338	0.675
8	Tian et al. 2019	IPF-Control	SEC11C	UP	1.53196	0.0151204
	Tod et al. 2019	IPF-Control	CCL5	up	1.5305	3.43e-07	3.15e-06
	Saraswat et al. 2020	IPF-Control	MAP7D1	UP	1.52655	2.5396e-05	0.00047123
8	Tian et al. 2019	IPF-Control	DNAJC1	UP	1.52653	0.163119
	foster et al.2015	IPF-Control	CYTA	UP	1.52516	0.068	0.305
	foster et al.2015	IPF-Control	ROA3	UP	1.52316	0.028	0.227
	foster et al.2015	IPF-Control	MUC4	UP	1.52268	0.04	0.246
	foster et al.2015	IPF-Control	ACTH	UP	1.51654	0.108	0.382
	foster et al.2015	IPF-Control	STEA4	UP	1.51496	0.001	0.072
	Tod et al. 2019	IPF-Control	CCL22	up	1.51467	6.96e-18	3.95e-16
8	Tian et al. 2019	IPF-Control	JAKMIP2	UP	1.5091	0.00286314
8	Tian et al. 2019	IPF-Control	CLIC6	UP	1.50846	0.000746859
	Tod et al. 2019	IPF-Control	HK2	up	1.50733	2.22e-09	3.35e-08
	foster et al.2015	IPF-Control	CBR3	UP	1.50631	0.233	0.566
	foster et al.2015	IPF-Control	ACSF3	UP	1.50553	0.588	0.828
8	Tian et al. 2019	IPF-Control	TPPP3	UP	1.50438	0.00109437
	foster et al.2015	IPF-Control	PLOD2	UP	1.50157	0.746	0.91
	foster et al.2015	IPF-Control	SIGL5	UP	1.50106	0.147	0.45
6	Dwyer et al. 2017	IPF-Control	APOA1	UP	1.5	1.451e-06	0.00146744
6	Dwyer et al. 2017	IPF-Control	F5	UP	1.5	1.518e-11	0.000369291
6	Dwyer et al. 2017	IPF-Control	PIK3CA PIK3R1	UP	1.5	5.423e-19	0.0001069
6	Dwyer et al. 2017	IPF-Control	AFM	UP	1.5	4.459e-09	0.000660836
6	Dwyer et al. 2017	IPF-Control	IL19	UP	1.5	6.889e-08	0.000942663
6	Dwyer et al. 2017	IPF-Control	AREG	UP	1.5	1.067e-07	0.000991254
10	Stijn et al. 2013	IPF-Control	TIMP-1	UP	1.5	>0.05
10	Stijn et al. 2013	IPF-Control	IL‑17A	UP	1.5	>0.05
18	Schiller et al. 2017	IPF-Control	BTLN9	UP	1.5
18	Schiller et al. 2017	IPF-Control	MZB1	UP	1.5
18	Schiller et al. 2017	IPF-Control	KET17	UP	1.5
18	Schiller et al. 2017	IPF-Control	RCN3	UP	1.5
18	Schiller et al. 2017	IPF-Control	FKBP10	UP	1.5
18	Schiller et al. 2017	IPF-Control	GPX8	UP	1.5
18	Schiller et al. 2017	IPF-Control	LEPRE1	UP	1.5
18	Schiller et al. 2017	IPF-Control	CTNNAL1	UP	1.5
18	Schiller et al. 2017	IPF-Control	FMO3	UP	1.5
18	Schiller et al. 2017	IPF-Control	ANTXR1	UP	1.5
18	Schiller et al. 2017	IPF-Control	SDF4	UP	1.5
18	Schiller et al. 2017	IPF-Control	CEP250	UP	1.5
18	Schiller et al. 2017	IPF-Control	POSTN	UP	1.5
18	Schiller et al. 2017	IPF-Control	MB	UP	1.5
18	Schiller et al. 2017	IPF-Control	MMP23A	UP	1.5
18	Schiller et al. 2017	IPF-Control	CD99	UP	1.5
18	Schiller et al. 2017	IPF-Control	MMP19	UP	1.5
18	Schiller et al. 2017	IPF-Control	ADH1C	UP	1.5
	foster et al.2015	IPF-Control	A20A3	UP	1.49949	0.06	0.29
	foster et al.2015	IPF-Control	TIMP1	UP	1.49676	0.18	0.495
	Tod et al. 2019	IPF-Control	S100A12	up	1.49485	3.86e-15	1.36e-13
	Tod et al. 2019	IPF-Control	RPS3	up	1.49071	6.46e-07	5.51e-06
	foster et al.2015	IPF-Control	CFAH	UP	1.48918	0.063	0.294
	foster et al.2015	IPF-Control	CCD51	UP	1.48853	0.816	0.922
	foster et al.2015	IPF-Control	LXN	UP	1.48642	0.249	0.586
	foster et al.2015	IPF-Control	LPLC1	UP	1.48587	0.423	0.749
8	Tian et al. 2019	IPF-Control	ITGA7	UP	1.4837	1.09452e-05
8	Tian et al. 2019	IPF-Control	V2-17	UP	1.47601	0.0432543
8	Tian et al. 2019	IPF-Control	TXNDC5	UP	1.47372	0.00150098
	foster et al.2015	IPF-Control	FNDC1	UP	1.47362	0.057	0.289
	Tod et al. 2019	IPF-Control	RPS7	up	1.47325	2.6e-10	4.91e-09
8	Tian et al. 2019	IPF-Control	RPL26	UP	1.47264	0.000907835
	foster et al.2015	IPF-Control	T3JAM	UP	1.47236	0.139	0.435
	foster et al.2015	IPF-Control	PGAP2	UP	1.46945	0.642	0.855
8	Tian et al. 2019	IPF-Control	LGALS7	UP	1.46868	0.00535065
8	Tian et al. 2019	IPF-Control	COL1A1	UP	1.46761	0.000903917
	foster et al.2015	IPF-Control	CATA	UP	1.46738	0.038	0.245
	foster et al.2015	IPF-Control	HMGB2	UP	1.46667	0.531	0.815
8	Tian et al. 2019	IPF-Control	KRT19	UP	1.46533	0.00229662
	foster et al.2015	IPF-Control	CNOTA	UP	1.4633	0.159	0.467
	foster et al.2015	IPF-Control	MSH6	UP	1.46007	0.055	0.283
8	Tian et al. 2019	IPF-Control	PGM5	UP	1.46002	5.2324e-05
8	Tian et al. 2019	IPF-Control	OLFM4	UP	1.45958	0.32039
8	Tian et al. 2019	IPF-Control	HNMT	UP	1.45927	2.99246e-05
8	Tian et al. 2019	IPF-Control	SERPINB3	UP	1.45625	0.00229992
	foster et al.2015	IPF-Control	IBP6	UP	1.45524	0.577	0.827
8	Tian et al. 2019	IPF-Control	KDM5C	UP	1.45505	0.208212
8	Tian et al. 2019	IPF-Control	RPL36A	UP	1.45474	0.000633456
	foster et al.2015	IPF-Control	CENPF	UP	1.45076	0.075	0.318
	foster et al.2015	IPF-Control	VPS18	UP	1.4505	0.028	0.227
8	Tian et al. 2019	IPF-Control	CTSB	UP	1.44948	0.000273343
8	Tian et al. 2019	IPF-Control	TNC	UP	1.44873	0.0491428
8	Tian et al. 2019	IPF-Control	PBEF1	UP	1.44873	0.000626848
8	Tian et al. 2019	IPF-Control	MUC5AC	UP	1.44798	0.00744205
	foster et al.2015	IPF-Control	SND1	UP	1.44617	0.151	0.455
	Tod et al. 2019	IPF-Control	FGF2	up	1.44393	0.0002	0.000883
	foster et al.2015	IPF-Control	BLMH	UP	1.44333	0.14	0.435
8	Tian et al. 2019	IPF-Control	CLC	UP	1.44319	0.00206165
8	Tian et al. 2019	IPF-Control	NPC2	UP	1.44319	0.00328967
8	Tian et al. 2019	IPF-Control	MANF	UP	1.43977	0.00011982
8	Tian et al. 2019	IPF-Control	LDHA	UP	1.4368	1.41126e-05
	foster et al.2015	IPF-Control	SPTN2	UP	1.43659	0.111	0.385
	Tod et al. 2019	IPF-Control	FGR	up	1.43495	4.91e-06	3.44e-05
8	Tian et al. 2019	IPF-Control	CA3	UP	1.43457	0.000101214
	foster et al.2015	IPF-Control	PLBL1	UP	1.43455	0.265	0.605
8	Tian et al. 2019	IPF-Control	RPS27L	UP	1.42983	0.00172775
8	Tian et al. 2019	IPF-Control	NME1-NME2	UP	1.42909	1.25212e-06
8	Tian et al. 2019	IPF-Control	HEL-S-14	UP	1.42896	0.000447408
8	Tian et al. 2019	IPF-Control	POTEF	UP	1.42866	0.000779469
8	Tian et al. 2019	IPF-Control	SORBS1	UP	1.42718	1.42662e-05
8	Tian et al. 2019	IPF-Control	CNBP	UP	1.42424	0.00358486
8	Tian et al. 2019	IPF-Control	PDLIM3	UP	1.42381	3.42369e-05
	foster et al.2015	IPF-Control	FBLN1	UP	1.42369	0.004	0.119
8	Tian et al. 2019	IPF-Control	PLIN4	UP	1.42351	0.00105528
	foster et al.2015	IPF-Control	ADH7	UP	1.42254	0.13	0.42
8	Tian et al. 2019	IPF-Control	SERPINA1	UP	1.42247	0.309687
8	Tian et al. 2019	IPF-Control	TMEM67	UP	1.42234	0.0614204
	foster et al.2015	IPF-Control	2B1C	UP	1.41848	0.134	0.425
8	Tian et al. 2019	IPF-Control	ASPN	UP	1.41589	0.00100315
	foster et al.2015	IPF-Control	ATS15	UP	1.41492	0.34	0.676
	foster et al.2015	IPF-Control	CO6	UP	1.41459	0.015	0.18
	foster et al.2015	IPF-Control	IMPA1	UP	1.41429	0.075	0.318
	Tod et al. 2019	IPF-Control	HNRNPAB	up	1.41421	1.38e-07	1.37e-06
8	Tian et al. 2019	IPF-Control	HEL-S-97n	UP	1.41357	6.69834e-05
	foster et al.2015	IPF-Control	IQGA1	UP	1.41297	0.304	0.651
	foster et al.2015	IPF-Control	COR1A	UP	1.41094	0.061	0.292
	foster et al.2015	IPF-Control	NRP1	UP	1.40993	0.055	0.283
	foster et al.2015	IPF-Control	GAB1	UP	1.40869	0.704	0.882
8	Tian et al. 2019	IPF-Control	TPM2b	UP	1.40819	0.0012023
	Tod et al. 2019	IPF-Control	MBL2	up	1.40737	5.1e-07	4.56e-06
	foster et al.2015	IPF-Control	PON1	UP	1.40712	0.392	0.72
8	Tian et al. 2019	IPF-Control	PIGR	UP	1.40704	0.00764523
	foster et al.2015	IPF-Control	K2C1	UP	1.40632	0.101	0.371
	Tod et al. 2019	IPF-Control	CCL3	up	1.40542	2.7e-10	5.03e-09
	Tod et al. 2019	IPF-Control	METAP1	up	1.40444	0.00481	0.0143
	Tian et al. 2019	IPF-Control	LYPLA1	UP	1.40415	9.85162e-07
8	Tian et al. 2019	IPF-Control	KRT8	UP	1.40355	0.00350224
8	Tian et al. 2019	IPF-Control	ALDH1B1	UP	1.40342	0.00180195
	foster et al.2015	IPF-Control	ARPC2	UP	1.40332	0.079	0.326
	foster et al.2015	IPF-Control	AGR3	UP	1.40281	0.215	0.543
	foster et al.2015	IPF-Control	PHP14	UP	1.40262	0.101	0.371
	Tod et al. 2019	IPF-Control	SH2D1A	up	1.4025	9.06e-12	2.04e-10
	foster et al.2015	IPF-Control	PSB8	UP	1.40193	0.026	0.226
6	Dwyer et al. 2017	IPF-Control	ECE1	UP	1.4	2.628e-08	0.000864917
6	Dwyer et al. 2017	IPF-Control	FCN3	UP	1.4	4.105e-06	0.00173955
10	Stijn et al. 2013	IPF-Control	HGF	UP	1.4	>0.05
	foster et al.2015	IPF-Control	GDIR2	UP	1.39537	0.014	0.176
	Tod et al. 2019	IPF-Control	SERPINE1	up	1.39474	1.17e-06	9.47e-06
8	Tian et al. 2019	IPF-Control	HLA-DRB5	UP	1.39348	0.373616
	Tod et al. 2019	IPF-Control	PLAT	up	1.39281	2.79e-16	1.18e-14
	foster et al.2015	IPF-Control	2B17	UP	1.39275	0.154	0.455
	foster et al.2015	IPF-Control	CLIC4	UP	1.39225	0.168	0.479
	foster et al.2015	IPF-Control	DPOLA	UP	1.3915	0.007	0.148
	Tod et al. 2019	IPF-Control	CRP	up	1.38992	7.13e-06	4.85e-05
8	Tian et al. 2019	IPF-Control	ALDH3A1	UP	1.38806	0.00038777
8	Tian et al. 2019	IPF-Control	MTSS1	UP	1.38765	0.0449404
8	Tian et al. 2019	IPF-Control	RPL35	UP	1.38735	0.00103242
	foster et al.2015	IPF-Control	CSF1R	UP	1.38671	0.022	0.207
	Tian et al. 2019	IPF-Control	FNTB	UP	1.38652	0.00231196
	foster et al.2015	IPF-Control	CFAB	UP	1.38608	0.022	0.207
	foster et al.2015	IPF-Control	GSHB	UP	1.38563	0.005	0.126
	foster et al.2015	IPF-Control	CO044	UP	1.38483	0.214	0.543
	foster et al.2015	IPF-Control	KYNU	UP	1.38391	0.22	0.546
	Tod et al. 2019	IPF-Control	SAA1	up	1.38319	0.023	0.0536
8	Tian et al. 2019	IPF-Control	TEP1	UP	1.38278	0.000412564
	foster et al.2015	IPF-Control	NPA1P	UP	1.38241	0.142	0.439
	foster et al.2015	IPF-Control	HPT	UP	1.38225	0.45	0.776
	foster et al.2015	IPF-Control	ENOG	UP	1.37651	0.029	0.229
8	Tian et al. 2019	IPF-Control	ZMYND11	UP	1.37318	0.219049
	foster et al.2015	IPF-Control	IGHG1	UP	1.3718	0.372	0.71
	foster et al.2015	IPF-Control	IBP2	UP	1.37032	0.08	0.326
8	Tian et al. 2019	IPF-Control	TPM1	UP	1.36926	0.000874486
	Tod et al. 2019	IPF-Control	KIR3DL2	up	1.36888	0.000613	0.00237
	foster et al.2015	IPF-Control	FHR2	UP	1.36809	0.034	0.235
	foster et al.2015	IPF-Control	IMB1	UP	1.36772	0.092	0.358
	foster et al.2015	IPF-Control	IGHA2	UP	1.36622	0.676	0.868
	foster et al.2015	IPF-Control	SPB6	UP	1.36618	0.069	0.307
	foster et al.2015	IPF-Control	PDK1L	UP	1.36374	0.673	0.867
	Tod et al. 2019	IPF-Control	SFN	up	1.3632	1.35e-25	1.26e-23
	foster et al.2015	IPF-Control	TETN	UP	1.36291	0.049	0.268
	foster et al.2015	IPF-Control	HEBP2	UP	1.35991	0.186	0.504
8	Tian et al. 2019	IPF-Control	HSPH1	UP	1.35959	0.000210215
8	Tian et al. 2019	IPF-Control	IGKV4-1	UP	1.35948	0.147894
	Tod et al. 2019	IPF-Control	ANGPT1	up	1.35849	2.61e-11	5.69e-10
	Tod et al. 2019	IPF-Control	EPB41	up	1.35849	7.57e-07	6.37e-06
	foster et al.2015	IPF-Control	TCP4	UP	1.3582	0.942	0.972
8	Tian et al. 2019	IPF-Control	LIPJ	UP	1.3578	0.0132082
	Tod et al. 2019	IPF-Control	CST7	up	1.35754	2.97e-09	4.31e-08
	Tod et al. 2019	IPF-Control	RBM39	up	1.35754	2.96e-09	4.31e-08
8	Tian et al. 2019	IPF-Control	PKM2	UP	1.3574	0.00156813
	Tod et al. 2019	IPF-Control	CHI3L1	up	1.35566	0.007	0.0196
8	Tian et al. 2019	IPF-Control	DPP3	UP	1.35542	4.24974e-05
8	Tian et al. 2019	IPF-Control	MOCS2	UP	1.35393	0.0113393
	Tod et al. 2019	IPF-Control	RSPO4	up	1.35379	7.77e-12	1.78e-10
	foster et al.2015	IPF-Control	PSA7	UP	1.35324	0.567	0.827
8	Tian et al. 2019	IPF-Control	RPL22	UP	1.35196	0.00161339
8	Tian et al. 2019	IPF-Control	RCN3	UP	1.35156	0.000195655
8	Tian et al. 2019	IPF-Control	COLEC12	UP	1.35116	0.00142791
8	Tian et al. 2019	IPF-Control	HDHD2	UP	1.35057	0.000512588
	foster et al.2015	IPF-Control	ANXA3	UP	1.35028	0.188	0.505
8	Tian et al. 2019	IPF-Control	CRP	UP	1.34949	0.0311414
	Tod et al. 2019	IPF-Control	CHGA	up	1.3491	0.000435	0.00179
8	Tian et al. 2019	IPF-Control	FCRL3	UP	1.34909	0.128482
8	Tian et al. 2019	IPF-Control	GSTM2	UP	1.3488	0.183614
8	Tian et al. 2019	IPF-Control	MAP1B	UP	1.3485	3.3402e-06
8	Tian et al. 2019	IPF-Control	MYDGF	UP	1.3484	0.000361343
	foster et al.2015	IPF-Control	PP1A	UP	1.34813	0.102	0.372
8	Tian et al. 2019	IPF-Control	AKR1C2	UP	1.348	0.000631349
	Saraswat et al. 2020	IPF-Control	ACTB	UP	1.3468	0.099607	0.17473
8	Tian et al. 2019	IPF-Control	EEF1G	UP	1.34673	0.000157612
8	Tian et al. 2019	IPF-Control	UBE2L3	UP	1.34575	1.12078e-06
	foster et al.2015	IPF-Control	ZN527	UP	1.34472	0.551	0.826
8	Tian et al. 2019	IPF-Control	S100P	UP	1.34427	0.212992
8	Tian et al. 2019	IPF-Control	NANS	UP	1.34369	6.65236e-05
8	Tian et al. 2019	IPF-Control	RPS28	UP	1.34359	0.000348634
	Tod et al. 2019	IPF-Control	PRDX1	up	1.3435	2.49e-05	0.000148
	Tod et al. 2019	IPF-Control	SERPINA1	up	1.3435	7.21e-15	2.37e-13
	foster et al.2015	IPF-Control	PCM1	UP	1.34321	0.122	0.401
	foster et al.2015	IPF-Control	PYGL	UP	1.34289	0.754	0.912
	foster et al.2015	IPF-Control	COF2	UP	1.34268	0.172	0.481
8	Tian et al. 2019	IPF-Control	KIRREL	UP	1.34192	7.36639e-05
8	Tian et al. 2019	IPF-Control	PDIA4	UP	1.34094	4.30258e-05
8	Tian et al. 2019	IPF-Control	KRT6A	UP	1.34055	0.0711747
8	Tian et al. 2019	IPF-Control	PHP14	UP	1.34055	0.000366249
	foster et al.2015	IPF-Control	ADCL4	UP	1.33944	0.068	0.305
8	Tian et al. 2019	IPF-Control	SYNM	UP	1.33918	0.000199594
8	Tian et al. 2019	IPF-Control	SET	UP	1.33781	0.000118116
	foster et al.2015	IPF-Control	F222C	UP	1.33631	0.511	0.809
8	Tian et al. 2019	IPF-Control	LDHB	UP	1.33508	5.35127e-06
	foster et al.2015	IPF-Control	GRHPR	UP	1.33494	0.281	0.624
8	Tian et al. 2019	IPF-Control	FAM21C	UP	1.3347	2.84216e-05
8	Tian et al. 2019	IPF-Control	COL14A1	UP	1.3344	1.44949e-05
	foster et al.2015	IPF-Control	DCNP1	UP	1.33407	0.253	0.594
8	Tian et al. 2019	IPF-Control	EEF2	UP	1.33401	0.00015263
8	Tian et al. 2019	IPF-Control	P3H1	UP	1.33343	0.00020765
	foster et al.2015	IPF-Control	NUP93	UP	1.33328	0.602	0.834
	Tian et al. 2019	IPF-Control	DPM3	UP	1.33304	0.00973977
	foster et al.2015	IPF-Control	DPP3	UP	1.33062	0.005	0.126
	Tod et al. 2019	IPF-Control	HIST3H2A	up	1.33053	5.05e-05	0.00027
8	Tian et al. 2019	IPF-Control	SUMO1	UP	1.32994	1.06832e-05
	Tod et al. 2019	IPF-Control	CAMK2B	up	1.32961	0.000802	0.003
	foster et al.2015	IPF-Control	LEG1	UP	1.32944	0.167	0.477
	foster et al.2015	IPF-Control	NPC2	UP	1.32943	0.396	0.723
8	Tian et al. 2019	IPF-Control	LIN7B	UP	1.32838	0.00258402
	foster et al.2015	IPF-Control	PTPA	UP	1.32838	0.344	0.678
8	Tian et al. 2019	IPF-Control	HEL32	UP	1.32829	0.00090989
8	Tian et al. 2019	IPF-Control	SIAE	UP	1.328	0.000743403
8	Tian et al. 2019	IPF-Control	ATIC	UP	1.3279	8.77215e-06
	Tod et al. 2019	IPF-Control	CXCL11	up	1.32777	0.000102	0.000494
8	Tian et al. 2019	IPF-Control	TH1L	UP	1.32761	3.376e-05
8	Tian et al. 2019	IPF-Control	CTSL1	UP	1.3252	0.000833824
8	Tian et al. 2019	IPF-Control	PDLIM7	UP	1.32491	9.9085e-05
8	Tian et al. 2019	IPF-Control	CRABP2	UP	1.32491	0.00295349
	Tod et al. 2019	IPF-Control	MMP7	up	1.32409	1.44e-06	1.14e-05
	foster et al.2015	IPF-Control	AMY1	UP	1.32376	0.769	0.912
	foster et al.2015	IPF-Control	IBP7	UP	1.32296	0.048	0.266
8	Tian et al. 2019	IPF-Control	PFDN6	UP	1.32288	1.66994e-05
8	Tian et al. 2019	IPF-Control	ARF4	UP	1.3225	9.37442e-05
8	Tian et al. 2019	IPF-Control	ISG15	UP	1.3225	0.00463201
	foster et al.2015	IPF-Control	TKT	UP	1.32244	0.2	0.522
8	Tian et al. 2019	IPF-Control	KRT12	UP	1.32153	0.0112852
8	Tian et al. 2019	IPF-Control	NDUFC2	UP	1.32124	0.0411294
8	Tian et al. 2019	IPF-Control	HEXB	UP	1.32115	0.00265247
8	Tian et al. 2019	IPF-Control	CIRBP	UP	1.32115	0.00683446
8	Tian et al. 2019	IPF-Control	FABP3	UP	1.32115	0.000279103
8	Tian et al. 2019	IPF-Control	SETD3	UP	1.32086	0.00411707
8	Tian et al. 2019	IPF-Control	PDIA6	UP	1.31922	3.67557e-05
8	Tian et al. 2019	IPF-Control	GPI	UP	1.31913	8.00549e-05
	foster et al.2015	IPF-Control	DRA	UP	1.31895	0.344	0.678
8	Tian et al. 2019	IPF-Control	LPGAT1	UP	1.31855	0.000153032
8	Tian et al. 2019	IPF-Control	SSR1	UP	1.31846	5.60299e-05
	Tod et al. 2019	IPF-Control	NID2	up	1.31768	3.85e-23	3.35e-21
8	Tian et al. 2019	IPF-Control	COL15A1	UP	1.31683	4.61007e-06
8	Tian et al. 2019	IPF-Control	EPPK1	UP	1.31548	0.00161205
	foster et al.2015	IPF-Control	AMPN	UP	1.31499	0.038	0.245
	foster et al.2015	IPF-Control	LG3BP	UP	1.31496	0.075	0.318
8	Tian et al. 2019	IPF-Control	PGAM1	UP	1.31472	5.92957e-05
	foster et al.2015	IPF-Control	SG3A1	UP	1.31436	0.978	0.984
8	Tian et al. 2019	IPF-Control	P4HB	UP	1.31386	3.74009e-05
8	Tian et al. 2019	IPF-Control	GARS	UP	1.31319	0.000543626
8	Tian et al. 2019	IPF-Control	FILIP1L	UP	1.3131	0.0028865
	foster et al.2015	IPF-Control	NAPSA	UP	1.31307	0.189	0.505
8	Tian et al. 2019	IPF-Control	V1-22	UP	1.31243	0.236105
8	Tian et al. 2019	IPF-Control	AKAP7	UP	1.31205	0.000198495
8	Tian et al. 2019	IPF-Control	APEX1	UP	1.31185	7.90863e-05
8	Tian et al. 2019	IPF-Control	ANKRD30A	UP	1.31147	0.00519969
8	Tian et al. 2019	IPF-Control	STS	UP	1.31147	0.000944319
8	Tian et al. 2019	IPF-Control	ANXA8L1	UP	1.30976	0.04596
8	Tian et al. 2019	IPF-Control	LRRC59	UP	1.30947	1.99428e-05
8	Tian et al. 2019	IPF-Control	STBD1	UP	1.30918	0.000258174
	foster et al.2015	IPF-Control	SET	UP	1.30901	0.2	0.522
8	Tian et al. 2019	IPF-Control	NME1	UP	1.30814	0.00447716
8	Tian et al. 2019	IPF-Control	TPM1	UP	1.30785	0.000619428
8	Tian et al. 2019	IPF-Control	JCHAIN	UP	1.30776	0.0191632
8	Tian et al. 2019	IPF-Control	PTGFRN	UP	1.30681	0.00377199
8	Tian et al. 2019	IPF-Control	PLIN3	UP	1.30681	8.11574e-06
8	Tian et al. 2019	IPF-Control	ACBD3	UP	1.30585	0.00912344
8	Tian et al. 2019	IPF-Control	HNRPA1	UP	1.30576	2.56877e-05
8	Tian et al. 2019	IPF-Control	ALYREF	UP	1.30548	0.00095738
	foster et al.2015	IPF-Control	F16P1	UP	1.30499	0.049	0.268
8	Tian et al. 2019	IPF-Control	PPIB	UP	1.3049	9.18059e-06
8	Tian et al. 2019	IPF-Control	HEL-S-29	UP	1.30481	0.000711912
8	Tian et al. 2019	IPF-Control	SETDB1	UP	1.30415	0.0941475
	Saraswat et al. 2020	IPF-Control	KRT1	UP	1.30402	0.1909	0.27722
8	Tian et al. 2019	IPF-Control	EEF1D	UP	1.30348	7.46099e-05
8	Tian et al. 2019	IPF-Control	FKBP5	UP	1.3032	0.00220042
	Tod et al. 2019	IPF-Control	RPS27A	up	1.30315	0.000183	0.000816
	foster et al.2015	IPF-Control	ALDOA	UP	1.30237	0.046	0.261
	foster et al.2015	IPF-Control	CFAI	UP	1.30154	0.067	0.304
8	Tian et al. 2019	IPF-Control	GAPDH	UP	1.30112	7.84844e-05
	foster et al.2015	IPF-Control	UCHL3	UP	1.30094	0.833	0.927
	Tod et al. 2019	IPF-Control	DKK1	up	1.30044	1.08e-05	7.06e-05
10	Stijn et al. 2013	IPF-Control	SFTPC	UP	1.3	>0.05
	foster et al.2015	IPF-Control	CA128	UP	1.29887	0.1	0.371
	foster et al.2015	IPF-Control	SH3L3	UP	1.29746	0.02	0.201
	Tod et al. 2019	IPF-Control	DNAJB1	up	1.29684	0.00373	0.0115
8	Tian et al. 2019	IPF-Control	CYCS	UP	1.29658	0.00223647
8	Tian et al. 2019	IPF-Control	PFN2	UP	1.29621	0.00626109
8	Tian et al. 2019	IPF-Control	TPMT	UP	1.29621	0.0369192
	foster et al.2015	IPF-Control	IGF2	UP	1.29576	0.328	0.668
	foster et al.2015	IPF-Control	MYO3B	UP	1.29536	0.248	0.585
8	Tian et al. 2019	IPF-Control	VSIG4	UP	1.29527	0.02578
	foster et al.2015	IPF-Control	PSA3	UP	1.29464	0.504	0.807
8	Tian et al. 2019	IPF-Control	MOB1B	UP	1.29452	6.77393e-05
	Tod et al. 2019	IPF-Control	HP	up	1.29415	0.00259	0.00854
8	Tian et al. 2019	IPF-Control	GM2A	UP	1.293	0.00275637
8	Tian et al. 2019	IPF-Control	HSP90AA1	UP	1.29292	0.000198405
8	Tian et al. 2019	IPF-Control	AIFM2	UP	1.29284	0.00484918
	foster et al.2015	IPF-Control	CAD15	UP	1.29261	0.184	0.5
	Tod et al. 2019	IPF-Control	CD5L	up	1.29235	3.25e-05	0.000185
	Tod et al. 2019	IPF-Control	PRTN3	up	1.29146	1.77e-06	1.33e-05
8	Tian et al. 2019	IPF-Control	PTBP3	UP	1.29095	0.0396
	Tod et al. 2019	IPF-Control	BDNF	up	1.29056	1.71e-08	2.17e-07
8	Tian et al. 2019	IPF-Control	ANP32B	UP	1.29001	0.0210777
8	Tian et al. 2019	IPF-Control	RPS27	UP	1.28964	0.0262099
8	Tian et al. 2019	IPF-Control	PPA1	UP	1.28841	2.44944e-06
	foster et al.2015	IPF-Control	CT043	UP	1.28775	0.658	0.866
8	Tian et al. 2019	IPF-Control	PRDX5	UP	1.28731	0.000121323
8	Tian et al. 2019	IPF-Control	ASCC3	UP	1.28702	0.0179425
	foster et al.2015	IPF-Control	DNS2A	UP	1.28686	0.109	0.384
	Tod et al. 2019	IPF-Control	AIP	up	1.28521	0.00365	0.0113
8	Tian et al. 2019	IPF-Control	IGKV2D-40	UP	1.28506	0.00382639
8	Tian et al. 2019	IPF-Control	KDELR1	UP	1.28506	0.0422348
8	Tian et al. 2019	IPF-Control	VARS	UP	1.28469	3.2019e-05
8	Tian et al. 2019	IPF-Control	CTSA	UP	1.28469	3.79204e-06
	foster et al.2015	IPF-Control	LAC2	UP	1.2846	0.577	0.827
	Saraswat et al. 2020	IPF-Control	POTEF	UP	1.28449	0.0046763	0.018833
	foster et al.2015	IPF-Control	S10A4	UP	1.28446	0.236	0.568
	foster et al.2015	IPF-Control	AATC	UP	1.28445	0.139	0.435
8	Tian et al. 2019	IPF-Control	RPLP1	UP	1.28441	0.0222382
	foster et al.2015	IPF-Control	KNG1	UP	1.28427	0.149	0.454
8	Tian et al. 2019	IPF-Control	HSP90AB1	UP	1.28412	2.31061e-05
8	Tian et al. 2019	IPF-Control	RPL8	UP	1.28347	0.0011909
	Tod et al. 2019	IPF-Control	SMPDL3A	up	1.28343	2.33e-09	3.45e-08
8	Tian et al. 2019	IPF-Control	NASP	UP	1.28282	0.00465985
8	Tian et al. 2019	IPF-Control	FLJ00382	UP	1.28274	0.0181246
	foster et al.2015	IPF-Control	AACT	UP	1.2826	0.047	0.264
	Tod et al. 2019	IPF-Control	NXPH1	up	1.28254	7.59e-10	1.27e-08
	foster et al.2015	IPF-Control	PODXL	UP	1.28175	0.171	0.481
	Tod et al. 2019	IPF-Control	CA1	up	1.28165	2.12e-05	0.000129
8	Tian et al. 2019	IPF-Control	SERPINB5	UP	1.28115	0.00332309
	Tod et al. 2019	IPF-Control	CLEC7A	up	1.28076	1.28e-08	1.67e-07
8	Tian et al. 2019	IPF-Control	DPP7	UP	1.2805	0.00312145
8	Tian et al. 2019	IPF-Control	FAH	UP	1.2805	0.00499599
8	Tian et al. 2019	IPF-Control	NXN	UP	1.28014	0.0286449
8	Tian et al. 2019	IPF-Control	RWDD4	UP	1.28014	0.00581445
8	Tian et al. 2019	IPF-Control	PLS1	UP	1.27957	0.000107315
	Saraswat et al. 2020	IPF-Control	HBB	UP	1.27948	0.47334	0.58123
8	Tian et al. 2019	IPF-Control	ARHGAP1	UP	1.2792	0.000239636
8	Tian et al. 2019	IPF-Control	AIF1	UP	1.2792	0.00945273
	foster et al.2015	IPF-Control	HSP76	UP	1.279	0.55	0.826
8	Tian et al. 2019	IPF-Control	HEL-S-71	UP	1.27855	9.36653e-06
8	Tian et al. 2019	IPF-Control	SYNC	UP	1.27855	0.000369321
8	Tian et al. 2019	IPF-Control	ASS1	UP	1.27827	0.00136446
	Tian et al. 2019	IPF-Control	ACTA2	UP	1.27827	0.000184498
	Tod et al. 2019	IPF-Control	NAGK	up	1.2781	3.04e-08	3.55e-07
8	Tian et al. 2019	IPF-Control	scFv	UP	1.27762	0.0344409
8	Tian et al. 2019	IPF-Control	MRPL9	UP	1.27726	0.0256337
	foster et al.2015	IPF-Control	THIO	UP	1.27719	0.14	0.435
8	Tian et al. 2019	IPF-Control	ENO1	UP	1.27689	5.80894e-05
8	Tian et al. 2019	IPF-Control	COX4NB	UP	1.27689	0.00789138
8	Tian et al. 2019	IPF-Control	TWF1	UP	1.27661	9.66173e-05
	Tod et al. 2019	IPF-Control	TOP1	up	1.27633	0.000422	0.00174
8	Tian et al. 2019	IPF-Control	HEL-S-89n	UP	1.27632	6.41558e-05
8	Tian et al. 2019	IPF-Control	FKBP9	UP	1.27596	0.000516885
8	Tian et al. 2019	IPF-Control	SEPT8	UP	1.27596	0.000535029
8	Tian et al. 2019	IPF-Control	IGL@	UP	1.27531	0.0263085
	foster et al.2015	IPF-Control	CO8B	UP	1.27502	0.326	0.667
8	Tian et al. 2019	IPF-Control	UBE3D	UP	1.27495	0.171294
8	Tian et al. 2019	IPF-Control	EEF1B2	UP	1.27301	9.93958e-05
8	Tian et al. 2019	IPF-Control	PRG3	UP	1.27208	0.0525787
8	Tian et al. 2019	IPF-Control	MYLK	UP	1.2718	3.67932e-05
8	Tian et al. 2019	IPF-Control	GMPPA	UP	1.27144	0.0045123
	Saraswat et al. 2020	IPF-Control	ACTBL2	UP	1.27136	0.11612	0.18828
8	Tian et al. 2019	IPF-Control	THY1	UP	1.27108	0.000104468
8	Tian et al. 2019	IPF-Control	NDUFA7	UP	1.27108	0.0129623
	Saraswat et al. 2020	IPF-Control	CST3	UP	1.27104	0.32934	0.43651
8	Tian et al. 2019	IPF-Control	RPL13	UP	1.27079	0.000520349
	foster et al.2015	IPF-Control	TP53B	UP	1.27077	0.117	0.389
	Tod et al. 2019	IPF-Control	HGF	up	1.27015	5.83e-10	1.01e-08
8	Tian et al. 2019	IPF-Control	COX2	UP	1.27015	0.00637044
8	Tian et al. 2019	IPF-Control	RPL23A	UP	1.2695	3.26558e-05
8	Tian et al. 2019	IPF-Control	PGM2	UP	1.26886	4.49079e-05
	Tod et al. 2019	IPF-Control	CAMK2D	up	1.26839	0.0076	0.0211
	Tod et al. 2019	IPF-Control	IL1B	up	1.26839	7.09e-08	7.71e-07
	Tod et al. 2019	IPF-Control	MMP12	up	1.26839	0.000304	0.0013
8	Tian et al. 2019	IPF-Control	PITRM1	UP	1.26822	0.000256128
8	Tian et al. 2019	IPF-Control	RPS15	UP	1.26822	0.0011975
	foster et al.2015	IPF-Control	CERU	UP	1.26699	0.041	0.248
8	Tian et al. 2019	IPF-Control	AKR1A1	UP	1.26665	5.85346e-05
	foster et al.2015	IPF-Control	ANX11	UP	1.26636	0.078	0.326
8	Tian et al. 2019	IPF-Control	CORO1A	UP	1.26629	0.0013738
8	Tian et al. 2019	IPF-Control	SPCS2	UP	1.26565	0.00258894
8	Tian et al. 2019	IPF-Control	MDH1	UP	1.26529	0.000143392
8	Tian et al. 2019	IPF-Control	TPM2	UP	1.26501	2.06572e-05
	Tod et al. 2019	IPF-Control	CTSA	up	1.26488	4.61e-08	5.19e-07
	Tod et al. 2019	IPF-Control	EIF4A3	up	1.26488	8.64e-06	5.81e-05
	Tod et al. 2019	IPF-Control	GDF9	up	1.26488	6.44e-05	0.000335
	foster et al.2015	IPF-Control	A4GAT	UP	1.26403	0.429	0.753
8	Tian et al. 2019	IPF-Control	TKT	UP	1.26372	9.13278e-05
8	Tian et al. 2019	IPF-Control	LCN2	UP	1.26372	0.0689039
	foster et al.2015	IPF-Control	MREG	UP	1.26241	0.499	0.807
	foster et al.2015	IPF-Control	GELS	UP	1.26212	0.079	0.326
	foster et al.2015	IPF-Control	ANXA5	UP	1.2618	0.027	0.227
8	Tian et al. 2019	IPF-Control	SMS	UP	1.26053	0.000714884
	Tod et al. 2019	IPF-Control	XRCC6	up	1.2605	1.68e-07	1.64e-06
8	Tian et al. 2019	IPF-Control	NAGK	UP	1.26024	0.000443897
8	Tian et al. 2019	IPF-Control	PDXDC1	UP	1.25989	0.00105626
8	Tian et al. 2019	IPF-Control	KRT7	UP	1.25989	0.0576552
	foster et al.2015	IPF-Control	ENOA	UP	1.25937	0.061	0.292
8	Tian et al. 2019	IPF-Control	TXNDC17	UP	1.25925	8.06638e-05
8	Tian et al. 2019	IPF-Control	PPP1R14A	UP	1.25925	0.000461755
8	Tian et al. 2019	IPF-Control	SYNPO2	UP	1.25889	0.00814323
8	Tian et al. 2019	IPF-Control	AHCY	UP	1.25826	2.81062e-05
8	Tian et al. 2019	IPF-Control	GLRX	UP	1.25826	0.0019211
	foster et al.2015	IPF-Control	LEG3	UP	1.25795	0.192	0.511
	Tod et al. 2019	IPF-Control	H2AFZ	up	1.25788	0.00176	0.00606
8	Tian et al. 2019	IPF-Control	ACTN1	UP	1.25769	0.000167505
8	Tian et al. 2019	IPF-Control	MAPRE2	UP	1.25762	0.000136641
8	Tian et al. 2019	IPF-Control	SRM	UP	1.25741	0.000621536
8	Tian et al. 2019	IPF-Control	SPATA20	UP	1.25698	0.00525383
8	Tian et al. 2019	IPF-Control	HAAO	UP	1.2567	0.00255682
8	Tian et al. 2019	IPF-Control	NUDT16	UP	1.25642	0.062055
8	Tian et al. 2019	IPF-Control	MCEE	UP	1.25635	0.0213109
	foster et al.2015	IPF-Control	BPNT1	UP	1.25594	0.118	0.389
8	Tian et al. 2019	IPF-Control	RPS14	UP	1.25571	7.66211e-05
8	Tian et al. 2019	IPF-Control	APRT	UP	1.25543	0.000489169
8	Tian et al. 2019	IPF-Control	GMPPB	UP	1.25543	0.0452748
	foster et al.2015	IPF-Control	NPT2B	UP	1.2553	0.047	0.266
	foster et al.2015	IPF-Control	LKHA4	UP	1.25524	0.124	0.404
	foster et al.2015	IPF-Control	CS055	UP	1.25517	0.545	0.823
8	Tian et al. 2019	IPF-Control	OSGEPL1	UP	1.25515	0.0082245
	foster et al.2015	IPF-Control	CK067	UP	1.25474	0.461	0.784
8	Tian et al. 2019	IPF-Control	POTEKP	UP	1.2538	0.00972401
	foster et al.2015	IPF-Control	ATRN	UP	1.25298	0.034	0.235
8	Tian et al. 2019	IPF-Control	STAG1	UP	1.25289	0.000551289
8	Tian et al. 2019	IPF-Control	GFPT1	UP	1.2526	2.56082e-05
8	Tian et al. 2019	IPF-Control	RBBP9	UP	1.25253	0.000930772
8	Tian et al. 2019	IPF-Control	IGH@	UP	1.25225	0.0531604
8	Tian et al. 2019	IPF-Control	MAN2B2	UP	1.2519	0.0518827
8	Tian et al. 2019	IPF-Control	IGK@	UP	1.2519	0.102851
8	Tian et al. 2019	IPF-Control	CD209	UP	1.25035	0.00120952
8	Tian et al. 2019	IPF-Control	LOC102723971	UP	1.25035	0.0424823
	foster et al.2015	IPF-Control	AMBP	UP	1.25024	0.233	0.566
8	Tian et al. 2019	IPF-Control	VH3	UP	1.25007	0.381268
	Tod et al. 2019	IPF-Control	WNK3	up	1.25006	0.00149	0.00519
8	Tian et al. 2019	IPF-Control	IKBIP	UP	1.24944	4.82903e-05
	Tod et al. 2019	IPF-Control	MSN	up	1.2492	8.76e-05	0.000434
8	Tian et al. 2019	IPF-Control	HELZ	UP	1.24881	0.0754936
8	Tian et al. 2019	IPF-Control	PALLD	UP	1.24845	1.38374e-05
8	Tian et al. 2019	IPF-Control	PPP1R7	UP	1.24845	1.96771e-05
8	Tian et al. 2019	IPF-Control	RANGAP1	UP	1.24845	0.000441469
8	Tian et al. 2019	IPF-Control	TMED2	UP	1.24817	0.00304305
8	Tian et al. 2019	IPF-Control	TARS	UP	1.24782	0.000172205
8	Tian et al. 2019	IPF-Control	PFDN4	UP	1.24782	0.00114107
	foster et al.2015	IPF-Control	MY18B	UP	1.24731	0.239	0.572
8	Tian et al. 2019	IPF-Control	HN1	UP	1.24684	0.0133148
8	Tian et al. 2019	IPF-Control	MYH11	UP	1.24656	0.00805858
8	Tian et al. 2019	IPF-Control	WDR1	UP	1.24656	0.142518
8	Tian et al. 2019	IPF-Control	UBE2L6	UP	1.24628	0.00291578
8	Tian et al. 2019	IPF-Control	PFKP	UP	1.24565	0.00023709
8	Tian et al. 2019	IPF-Control	AKR1C3	UP	1.24558	1.79827e-05
8	Tian et al. 2019	IPF-Control	CD53	UP	1.24523	0.0842965
	Tod et al. 2019	IPF-Control	IL6	up	1.24487	8.46e-05	0.000422
8	Tian et al. 2019	IPF-Control	COPG1	UP	1.24467	0.000297666
8	Tian et al. 2019	IPF-Control	BPNT1	UP	1.24439	0.00104109
	Tod et al. 2019	IPF-Control	EGF	up	1.24401	6.91e-06	4.72e-05
8	Tian et al. 2019	IPF-Control	SARS2	UP	1.24341	0.0056037
8	Tian et al. 2019	IPF-Control	PGD	UP	1.24341	0.000564501
8	Tian et al. 2019	IPF-Control	UBQLN4	UP	1.24306	0.000296593
8	Tian et al. 2019	IPF-Control	CALU	UP	1.24306	4.32917e-05
	foster et al.2015	IPF-Control	CHM2B	UP	1.24286	0.488	0.799
	foster et al.2015	IPF-Control	THRB	UP	1.24269	0.154	0.455
	foster et al.2015	IPF-Control	PSA4	UP	1.24242	0.316	0.667
8	Tian et al. 2019	IPF-Control	THYN1	UP	1.24208	0.00856635
	foster et al.2015	IPF-Control	AMPE	UP	1.24199	0.346	0.68
8	Tian et al. 2019	IPF-Control	C11orf68	UP	1.24118	0.00020336
8	Tian et al. 2019	IPF-Control	PPOX	UP	1.2409	0.00053715
8	Tian et al. 2019	IPF-Control	TPT1	UP	1.24055	0.0110464
8	Tian et al. 2019	IPF-Control	PDLIM5	UP	1.24027	7.98543e-05
8	Tian et al. 2019	IPF-Control	TPM4	UP	1.24027	0.00392143
8	Tian et al. 2019	IPF-Control	STEAP4	UP	1.23992	0.0111431
	Tod et al. 2019	IPF-Control	ANXA1	up	1.23971	0.00916	0.0246
	Tod et al. 2019	IPF-Control	SERPINE2	up	1.23971	2.63e-05	0.000155
8	Tian et al. 2019	IPF-Control	GCHFR	UP	1.23964	0.00092468
8	Tian et al. 2019	IPF-Control	HSP90B1	UP	1.23929	0.00118267
	Tod et al. 2019	IPF-Control	PGLYRP1	up	1.23885	0.00137	0.00483
	Tod et al. 2019	IPF-Control	STAT3	up	1.23885	0.0354	0.0768
8	Tian et al. 2019	IPF-Control	HEBP2	UP	1.23873	0.000424606
8	Tian et al. 2019	IPF-Control	SPRYD4	UP	1.23873	0.00239329
8	Tian et al. 2019	IPF-Control	NGLY1	UP	1.23804	0.022983
8	Tian et al. 2019	IPF-Control	DNPH1	UP	1.23804	0.0724631
8	Tian et al. 2019	IPF-Control	PCNA	UP	1.23776	0.00143715
	foster et al.2015	IPF-Control	TR61B	UP	1.23747	0.274	0.616
8	Tian et al. 2019	IPF-Control	HYOU1	UP	1.23742	5.64275e-05
	Tod et al. 2019	IPF-Control	HSD17B10	up	1.23713	0.0603	0.119
8	Tian et al. 2019	IPF-Control	RPL37A	UP	1.23686	0.000718449
8	Tian et al. 2019	IPF-Control	LMOD1	UP	1.23679	0.00175131
	Tod et al. 2019	IPF-Control	IGHA1	up	1.23628	0.000238	0.00104
	Tod et al. 2019	IPF-Control	RPS27A	up	1.23628	2.72e-05	0.000159
8	Tian et al. 2019	IPF-Control	EIF5B	UP	1.23589	0.000303696
8	Tian et al. 2019	IPF-Control	YWHAQ	UP	1.23561	0.000830581
	foster et al.2015	IPF-Control	A2MG	UP	1.23549	0.261	0.603
	foster et al.2015	IPF-Control	TRY1	UP	1.23545	0.007	0.144
	Tod et al. 2019	IPF-Control	CHEK2	up	1.23542	0.031	0.0689
	foster et al.2015	IPF-Control	IGKC	UP	1.23523	0.66	0.866
8	Tian et al. 2019	IPF-Control	GRSF1	UP	1.23373	0.00428659
8	Tian et al. 2019	IPF-Control	CPPED1	UP	1.23367	0.00559708
	Saraswat et al. 2020	IPF-Control	PZP	UP	1.23321	0.17944	0.26519
8	Tian et al. 2019	IPF-Control	IRF2BP2	UP	1.23311	0.107935
8	Tian et al. 2019	IPF-Control	DUSP23	UP	1.23304	0.000435198
	Tod et al. 2019	IPF-Control	SERPINA3	up	1.23285	1.44e-05	9.14e-05
	foster et al.2015	IPF-Control	GSTK1	UP	1.23253	0.864	0.938
8	Tian et al. 2019	IPF-Control	RPL29	UP	1.23249	0.0303811
8	Tian et al. 2019	IPF-Control	FMO3	UP	1.23214	0.019819
	foster et al.2015	IPF-Control	TSSP	UP	1.23205	0.318	0.667
	Tod et al. 2019	IPF-Control	IGHM	up	1.232	0.00406	0.0124
8	Tian et al. 2019	IPF-Control	UCHL1	UP	1.23186	0.000391512
	foster et al.2015	IPF-Control	EZRI	UP	1.23119	0.038	0.245
8	Tian et al. 2019	IPF-Control	CNOT3	UP	1.23118	0.00343559
8	Tian et al. 2019	IPF-Control	COL5A3	UP	1.23118	0.0570279
8	Tian et al. 2019	IPF-Control	ARSA	UP	1.2309	0.112297
8	Tian et al. 2019	IPF-Control	RPS16	UP	1.23055	0.000134955
	foster et al.2015	IPF-Control	CD209	UP	1.22995	0.946	0.972
	Tod et al. 2019	IPF-Control	CAMK2A	up	1.22944	0.00567	0.0165
	Tod et al. 2019	IPF-Control	CCL2	up	1.22944	8.52e-06	5.76e-05
	Tod et al. 2019	IPF-Control	FN1	up	1.22944	3.57e-13	1.01e-11
8	Tian et al. 2019	IPF-Control	PGK1	UP	1.22931	2.39109e-05
8	Tian et al. 2019	IPF-Control	UBA6	UP	1.22903	0.0125956
8	Tian et al. 2019	IPF-Control	FKBP1A	UP	1.22875	0.00112375
	Tod et al. 2019	IPF-Control	CCL28	up	1.22859	4.47e-05	0.000242
	Tod et al. 2019	IPF-Control	TNFRSF10B	up	1.22859	2.18e-10	4.19e-09
8	Tian et al. 2019	IPF-Control	PDLIM1	UP	1.22841	4.26233e-05
8	Tian et al. 2019	IPF-Control	COPZ1	UP	1.22841	0.000786052
	foster et al.2015	IPF-Control	BCAM	UP	1.22822	0.663	0.867
8	Tian et al. 2019	IPF-Control	TMEM189	UP	1.22813	1.07628e-05
8	Tian et al. 2019	IPF-Control	GZMK	UP	1.22813	0.0242138
8	Tian et al. 2019	IPF-Control	ACTC1	UP	1.22779	0.060994
8	Tian et al. 2019	IPF-Control	RBP1	UP	1.22717	0.000125779
8	Tian et al. 2019	IPF-Control	CMPK	UP	1.22689	0.00389477
8	Tian et al. 2019	IPF-Control	BET1	UP	1.22655	0.0448354
8	Tian et al. 2019	IPF-Control	JMJD4	UP	1.22655	0.00114234
	Tod et al. 2019	IPF-Control	PRKCZ	up	1.22603	3.24e-05	0.000185
8	Tian et al. 2019	IPF-Control	ARL3	UP	1.22593	5.86211e-05
8	Tian et al. 2019	IPF-Control	SLMAP	UP	1.22593	0.000641313
8	Tian et al. 2019	IPF-Control	ACP2	UP	1.22593	0.000485903
8	Tian et al. 2019	IPF-Control	GPX4	UP	1.22593	0.00073209
8	Tian et al. 2019	IPF-Control	PRTN3	UP	1.22593	0.00735331
	foster et al.2015	IPF-Control	ASC	UP	1.22536	0.014	0.175
8	Tian et al. 2019	IPF-Control	AP1B1	UP	1.22531	0.000738483
	foster et al.2015	IPF-Control	RTL1	UP	1.2249	0.927	0.969
8	Tian et al. 2019	IPF-Control	YWHAZ	UP	1.22469	2.92437e-06
8	Tian et al. 2019	IPF-Control	RPL36	UP	1.22469	0.00383124
8	Tian et al. 2019	IPF-Control	SLC25A46	UP	1.22469	0.0113357
8	Tian et al. 2019	IPF-Control	RPS25	UP	1.22435	0.00105665
8	Tian et al. 2019	IPF-Control	SPCS3	UP	1.22408	0.0611759
	Tod et al. 2019	IPF-Control	FCGR1A	up	1.22349	1.11e-05	7.18e-05
8	Tian et al. 2019	IPF-Control	IDH2	UP	1.22346	9.71787e-05
8	Tian et al. 2019	IPF-Control	PALMD	UP	1.22318	0.0802224
8	Tian et al. 2019	IPF-Control	HSD17B8	UP	1.22318	0.00631404
8	Tian et al. 2019	IPF-Control	HEL-S-80p	UP	1.22284	0.00155715
8	Tian et al. 2019	IPF-Control	CAB39L	UP	1.22284	0.010624
	Tod et al. 2019	IPF-Control	IL1RN	up	1.22264	2.53e-06	1.87e-05
8	Tian et al. 2019	IPF-Control	PPP3CC	UP	1.22222	0.011285
8	Tian et al. 2019	IPF-Control	PLTP	UP	1.22216	0.00847535
8	Tian et al. 2019	IPF-Control	ERGIC3	UP	1.22194	0.00309344
8	Tian et al. 2019	IPF-Control	SERPINH1	UP	1.22161	0.00748465
	Tian et al. 2019	IPF-Control	GJA9	UP	1.22161	1.78375e-05
8	Tian et al. 2019	IPF-Control	RAB13	UP	1.22154	0.00164588
8	Tian et al. 2019	IPF-Control	HEL-176	UP	1.22133	0.00676278
8	Tian et al. 2019	IPF-Control	PARK7	UP	1.22127	0.000186039
8	Tian et al. 2019	IPF-Control	GLRX5	UP	1.22127	0.00129171
8	Tian et al. 2019	IPF-Control	ALDH1A2	UP	1.22099	0.00607559
8	Tian et al. 2019	IPF-Control	IAH1	UP	1.22099	0.037804
8	Tian et al. 2019	IPF-Control	EIF4A2	UP	1.22071	0.000387608
8	Tian et al. 2019	IPF-Control	MIF	UP	1.22071	0.00151083
8	Tian et al. 2019	IPF-Control	DUSP3	UP	1.22071	0.00344858
8	Tian et al. 2019	IPF-Control	TBCA	UP	1.22065	0.000348321
8	Tian et al. 2019	IPF-Control	PACS1	UP	1.22037	0.00495295
8	Tian et al. 2019	IPF-Control	MICAL3	UP	1.22037	0.00523686
	Tod et al. 2019	IPF-Control	GAPDH	up	1.2201	0.0205	0.0488
8	Tian et al. 2019	IPF-Control	LOC92689	UP	1.22009	0.0739662
8	Tian et al. 2019	IPF-Control	RPS20	UP	1.21976	0.000584286
	foster et al.2015	IPF-Control	ICAM1	UP	1.21954	0.13	0.42
8	Tian et al. 2019	IPF-Control	BROX	UP	1.21948	0.0181047
8	Tian et al. 2019	IPF-Control	HSBP1	UP	1.21942	0.00329786
8	Tian et al. 2019	IPF-Control	RRBP1	UP	1.21942	0.114343
8	Tian et al. 2019	IPF-Control	COTL1	UP	1.21942	0.0023015
	foster et al.2015	IPF-Control	SPB10	UP	1.21876	0.243	0.579
8	Tian et al. 2019	IPF-Control	ACAD8	UP	1.21859	0.0363143
8	Tian et al. 2019	IPF-Control	TPI1	UP	1.21852	0.000244313
	foster et al.2015	IPF-Control	H4	UP	1.21831	0.242	0.578
8	Tian et al. 2019	IPF-Control	RPS21	UP	1.21791	0.00114402
8	Tian et al. 2019	IPF-Control	RPL17	UP	1.21763	0.00143337
8	Tian et al. 2019	IPF-Control	PYGL	UP	1.21757	3.61193e-05
	Tod et al. 2019	IPF-Control	PLA2G2A	up	1.21757	0.000657	0.00251
8	Tian et al. 2019	IPF-Control	COPE	UP	1.21729	0.00209112
8	Tian et al. 2019	IPF-Control	HMGB2	UP	1.21729	0.0592681
	foster et al.2015	IPF-Control	UGDH	UP	1.21714	0.165	0.476
	foster et al.2015	IPF-Control	SLAI1	UP	1.21708	0.332	0.668
8	Tian et al. 2019	IPF-Control	CFL1	UP	1.21668	6.08113e-05
8	Tian et al. 2019	IPF-Control	FHL2	UP	1.2164	0.00494484
8	Tian et al. 2019	IPF-Control	DDX39B	UP	1.21607	0.000164832
8	Tian et al. 2019	IPF-Control	RPL28	UP	1.21607	0.0016288
	Tod et al. 2019	IPF-Control	LDHB	up	1.21588	0.000579	0.00227
8	Tian et al. 2019	IPF-Control	PFN1	UP	1.21545	0.000398989
	foster et al.2015	IPF-Control	CD14	UP	1.21519	0.219	0.545
	Tod et al. 2019	IPF-Control	EDA2R	up	1.21504	0.000239	0.00104
8	Tian et al. 2019	IPF-Control	UBE2K	UP	1.2149	0.000969012
8	Tian et al. 2019	IPF-Control	SRPRB	UP	1.21484	0.0234937
8	Tian et al. 2019	IPF-Control	PRRC1	UP	1.21484	0.000425858
	foster et al.2015	IPF-Control	TERA	UP	1.21439	0.109	0.385
8	Tian et al. 2019	IPF-Control	SEC61B	UP	1.21429	0.000810874
8	Tian et al. 2019	IPF-Control	CNDP2	UP	1.21423	1.53271e-06
8	Tian et al. 2019	IPF-Control	UBE2I	UP	1.21395	0.00133142
8	Tian et al. 2019	IPF-Control	OLA1	UP	1.21395	0.00651776
8	Tian et al. 2019	IPF-Control	UFM1	UP	1.21389	0.0245248
	foster et al.2015	IPF-Control	IGHD	UP	1.21353	0.139	0.435
	foster et al.2015	IPF-Control	TEBP	UP	1.21338	0.163	0.475
8	Tian et al. 2019	IPF-Control	SLIRP	UP	1.21334	0.37652
8	Tian et al. 2019	IPF-Control	PDIA3	UP	1.213	6.77113e-05
8	Tian et al. 2019	IPF-Control	ALDH18A1	UP	1.213	0.000252259
8	Tian et al. 2019	IPF-Control	CALD1	UP	1.21272	0.00487326
8	Tian et al. 2019	IPF-Control	RPL24	UP	1.21267	0.000439825
	Tod et al. 2019	IPF-Control	HMGB1	up	1.21251	0.000372	0.00155
	foster et al.2015	IPF-Control	THAP2	UP	1.2124	0.318	0.667
	foster et al.2015	IPF-Control	PPIB	UP	1.2119	0.112	0.386
8	Tian et al. 2019	IPF-Control	IGL@	UP	1.21178	0.106043
	Tod et al. 2019	IPF-Control	CAMKK1	up	1.21167	0.00201	0.00675
	Tod et al. 2019	IPF-Control	MMP8	up	1.21167	0.00446	0.0135
	foster et al.2015	IPF-Control	PLD3	UP	1.21121	0.196	0.517
	foster et al.2015	IPF-Control	CYTB	UP	1.21105	0.055	0.283
	Tod et al. 2019	IPF-Control	CLEC1B	up	1.21083	0.00938	0.0251
	Tod et al. 2019	IPF-Control	MFRP	up	1.20999	7.37e-05	0.000375
8	Tian et al. 2019	IPF-Control	CD163	UP	1.20994	0.00407796
8	Tian et al. 2019	IPF-Control	RPL7	UP	1.20994	0.00098456
8	Tian et al. 2019	IPF-Control	SNF8	UP	1.20994	0.00211483
8	Tian et al. 2019	IPF-Control	TBCEL	UP	1.20961	0.00230171
8	Tian et al. 2019	IPF-Control	TBC1D2	UP	1.209	0.0283285
	foster et al.2015	IPF-Control	ITIH4	UP	1.20874	0.32	0.667
8	Tian et al. 2019	IPF-Control	PTGES3	UP	1.20872	0.00988768
8	Tian et al. 2019	IPF-Control	LGALS4	UP	1.20872	0.403514
8	Tian et al. 2019	IPF-Control	ARCN1	UP	1.20839	0.000343103
8	Tian et al. 2019	IPF-Control	RPS18	UP	1.20839	0.00333968
8	Tian et al. 2019	IPF-Control	LCP2	UP	1.20784	0.00261534
8	Tian et al. 2019	IPF-Control	SRPRA	UP	1.20751	0.00088584
8	Tian et al. 2019	IPF-Control	CSRP1	UP	1.20751	0.0981158
8	Tian et al. 2019	IPF-Control	IGKV3D-15	UP	1.20751	0.178627
8	Tian et al. 2019	IPF-Control	BASP1	UP	1.2069	0.00291094
	foster et al.2015	IPF-Control	ANXA4	UP	1.20688	0.217	0.545
	Tod et al. 2019	IPF-Control	GH1	up	1.20664	0.00703	0.0197
8	Tian et al. 2019	IPF-Control	ERH	UP	1.20656	0.00146306
8	Tian et al. 2019	IPF-Control	API5	UP	1.20629	0.00957303
8	Tian et al. 2019	IPF-Control	HNRPF	UP	1.20596	0.000195329
	Tod et al. 2019	IPF-Control	PIGR	up	1.20581	0.000165	0.000749
8	Tian et al. 2019	IPF-Control	ESD	UP	1.20507	0.000882373
8	Tian et al. 2019	IPF-Control	LPP	UP	1.20507	0.00558235
	Tod et al. 2019	IPF-Control	HAT1	up	1.20497	0.00119	0.00429
	foster et al.2015	IPF-Control	PGRP1	UP	1.20497	0.248	0.585
8	Tian et al. 2019	IPF-Control	EEF1A1	UP	1.20474	0.0133242
	foster et al.2015	IPF-Control	MOES	UP	1.20465	0.004	0.12
8	Tian et al. 2019	IPF-Control	GGCT	UP	1.20446	0.00496128
8	Tian et al. 2019	IPF-Control	THOC3	UP	1.20419	0.00339578
8	Tian et al. 2019	IPF-Control	AARS	UP	1.20386	0.000635971
8	Tian et al. 2019	IPF-Control	ARHGDIB	UP	1.20358	0.000665027
8	Tian et al. 2019	IPF-Control	CCDC6	UP	1.20353	0.0116521
8	Tian et al. 2019	IPF-Control	SAMHD1	UP	1.20325	0.00015196
8	Tian et al. 2019	IPF-Control	FBP2	UP	1.20325	0.0205895
8	Tian et al. 2019	IPF-Control	ZFR	UP	1.20292	0.000117829
8	Tian et al. 2019	IPF-Control	CBR1	UP	1.20264	0.00103751
8	Tian et al. 2019	IPF-Control	ZNF207	UP	1.20264	0.00630989
8	Tian et al. 2019	IPF-Control	IKBKG	UP	1.20237	0.229174
8	Tian et al. 2019	IPF-Control	FECH	UP	1.20231	0.0660349
8	Tian et al. 2019	IPF-Control	STT3A	UP	1.20204	0.000597511
8	Tian et al. 2019	IPF-Control	THOP1	UP	1.20204	0.00254188
8	Tian et al. 2019	IPF-Control	LSM7	UP	1.20204	0.000803759
8	Tian et al. 2019	IPF-Control	DNAJC3	UP	1.20204	0.00774852
8	Tian et al. 2019	IPF-Control	NARS	UP	1.20204	7.26821e-06
8	Tian et al. 2019	IPF-Control	UBE1	UP	1.20116	1.12027e-05
8	Tian et al. 2019	IPF-Control	RAD50	UP	1.20116	0.00279015
8	Tian et al. 2019	IPF-Control	TXNDC12	UP	1.20116	0.000460762
10	Stijn et al. 2013	IPF-Control	IL‑23	UP	1.2	>0.05
	Tod et al. 2019	IPF-Control	FCN3	up	1.19997	0.284	0.413
	Tod et al. 2019	IPF-Control	HBA1 HBB	up	1.19997	0.0285	0.0643
8	Tian et al. 2019	IPF-Control	PTMA	UP	1.19994	0.0173433
8	Tian et al. 2019	IPF-Control	ERO1A	UP	1.19994	9.2799e-06
8	Tian et al. 2019	IPF-Control	SCPEP1	UP	1.19962	0.0130432
	foster et al.2015	IPF-Control	FINC	UP	1.19932	0.324	0.667
8	Tian et al. 2019	IPF-Control	TMEM165	UP	1.19929	0.00188973
8	Tian et al. 2019	IPF-Control	CSTF3	UP	1.19929	0.000464064
	Tod et al. 2019	IPF-Control	CDH12	up	1.19914	0.000122	0.00057
8	Tian et al. 2019	IPF-Control	SCO2	UP	1.19907	0.0204208
8	Tian et al. 2019	IPF-Control	HBB	UP	1.19901	0.725709
8	Tian et al. 2019	IPF-Control	RPL15	UP	1.19901	0.00326056
8	Tian et al. 2019	IPF-Control	MAPRE1	UP	1.19901	0.000673562
	foster et al.2015	IPF-Control	COKA1	UP	1.19898	0.564	0.827
8	Tian et al. 2019	IPF-Control	CTSS	UP	1.19874	0.00567561
8	Tian et al. 2019	IPF-Control	LCP1	UP	1.19868	0.00181024
	foster et al.2015	IPF-Control	CYTC	UP	1.1986	0.413	0.743
8	Tian et al. 2019	IPF-Control	RNPEP	UP	1.19841	0.000212901
	Tod et al. 2019	IPF-Control	FCGR2A	up	1.19831	0.36	0.493
	Tod et al. 2019	IPF-Control	MMP10	up	1.19831	0.00388	0.0119
	Tod et al. 2019	IPF-Control	PDK1	up	1.19831	0.0123	0.0315
8	Tian et al. 2019	IPF-Control	PTI-1	UP	1.19808	0.0139228
8	Tian et al. 2019	IPF-Control	GBP2	UP	1.19808	0.000357272
8	Tian et al. 2019	IPF-Control	CLIC1	UP	1.1978	6.3519e-05
8	Tian et al. 2019	IPF-Control	SEC22B	UP	1.1978	0.00152792
	foster et al.2015	IPF-Control	APOA2	UP	1.19778	0.245	0.582
8	Tian et al. 2019	IPF-Control	MTMR12	UP	1.19753	0.0477758
	Tod et al. 2019	IPF-Control	NID1	up	1.19748	4.2e-11	8.7e-10
	Saraswat et al. 2020	IPF-Control	CFHR1	UP	1.19689	0.16541	0.24886
8	Tian et al. 2019	IPF-Control	HEL-S-99n	UP	1.19687	0.00112089
8	Tian et al. 2019	IPF-Control	SFXN1	UP	1.19687	0.00264173
8	Tian et al. 2019	IPF-Control	STAT2	UP	1.1966	0.00219346
8	Tian et al. 2019	IPF-Control	MUC1	UP	1.19632	0.030688
8	Tian et al. 2019	IPF-Control	COPS7A	UP	1.19632	0.0103684
	foster et al.2015	IPF-Control	DRB5	UP	1.19611	0.566	0.827
	Tod et al. 2019	IPF-Control	UBE2I	up	1.19582	0.028	0.0634
8	Tian et al. 2019	IPF-Control	RPS7	UP	1.19572	0.000773117
8	Tian et al. 2019	IPF-Control	RBM3	UP	1.19539	0.0244702
8	Tian et al. 2019	IPF-Control	ATP2A2	UP	1.19539	2.13866e-05
8	Tian et al. 2019	IPF-Control	TCEA1	UP	1.19539	0.00128198
8	Tian et al. 2019	IPF-Control	PYGB	UP	1.19446	7.33158e-05
	Tian et al. 2019	IPF-Control	GAPDH	UP	1.19419	0.0204025
8	Tian et al. 2019	IPF-Control	SCARA5	UP	1.19419	0.00169744
8	Tian et al. 2019	IPF-Control	STRAP	UP	1.19386	0.00018061
8	Tian et al. 2019	IPF-Control	C14orf166	UP	1.19386	0.0005907
8	Tian et al. 2019	IPF-Control	GRHPR	UP	1.19386	0.00437315
	foster et al.2015	IPF-Control	DAZL	UP	1.19365	0.485	0.799
8	Tian et al. 2019	IPF-Control	RAF3	UP	1.19358	0.00336872
	foster et al.2015	IPF-Control	CATC	UP	1.19327	0.422	0.749
8	Tian et al. 2019	IPF-Control	EFHA1	UP	1.19298	0.0456935
	Tod et al. 2019	IPF-Control	SSRP1	up	1.19251	0.00049	0.00197
	foster et al.2015	IPF-Control	LYPD2	UP	1.19247	0.826	0.925
	Saraswat et al. 2020	IPF-Control	ECM1	UP	1.19246	0.41466	0.52861
	Tod et al. 2019	IPF-Control	PES1	up	1.19168	7.4e-05	0.000375
8	Tian et al. 2019	IPF-Control	DNAJC10	UP	1.19151	0.0101794
	foster et al.2015	IPF-Control	ANR24	UP	1.19109	0.951	0.973
	Tod et al. 2019	IPF-Control	CST4	up	1.19086	0.00126	0.00449
	Tod et al. 2019	IPF-Control	HSD17B1	up	1.19086	0.000103	0.000498
8	Tian et al. 2019	IPF-Control	PNKP	UP	1.19085	0.0204637
8	Tian et al. 2019	IPF-Control	PRMT1	UP	1.18998	0.00184859
8	Tian et al. 2019	IPF-Control	COMMD9	UP	1.18998	0.0482477
8	Tian et al. 2019	IPF-Control	TSPAN3	UP	1.18998	0.00029003
	foster et al.2015	IPF-Control	GLRX1	UP	1.18966	0.288	0.63
8	Tian et al. 2019	IPF-Control	CNN3	UP	1.18966	0.067297
8	Tian et al. 2019	IPF-Control	PEBP1	UP	1.18966	0.00223256
8	Tian et al. 2019	IPF-Control	CLIC4	UP	1.18938	0.000561668
	Tod et al. 2019	IPF-Control	CASP2	up	1.18921	0.00485	0.0144
	Tod et al. 2019	IPF-Control	NTRK1	up	1.18921	9.53e-05	0.000467
8	Tian et al. 2019	IPF-Control	V-kappa-1	UP	1.18911	0.183308
	foster et al.2015	IPF-Control	1433Z	UP	1.18891	0.111	0.385
8	Tian et al. 2019	IPF-Control	FLNA	UP	1.18878	0.00135142
8	Tian et al. 2019	IPF-Control	SYNCRIP	UP	1.18878	0.000410404
8	Tian et al. 2019	IPF-Control	FAM96A	UP	1.18878	0.00447797
8	Tian et al. 2019	IPF-Control	SSR4	UP	1.18851	0.00846822
8	Tian et al. 2019	IPF-Control	CKAP4	UP	1.18846	0.000119697
8	Tian et al. 2019	IPF-Control	LACTB2	UP	1.18846	0.0236737
	foster et al.2015	IPF-Control	YJ008	UP	1.18829	0.618	0.836
8	Tian et al. 2019	IPF-Control	MRPL38	UP	1.18818	0.000122102
8	Tian et al. 2019	IPF-Control	CBR3	UP	1.18818	0.00471553
8	Tian et al. 2019	IPF-Control	RPS8	UP	1.18813	0.00288959
8	Tian et al. 2019	IPF-Control	RPL38	UP	1.18786	0.00135616
8	Tian et al. 2019	IPF-Control	SOD2	UP	1.18759	0.0369815
	Tod et al. 2019	IPF-Control	S100A4	up	1.18756	1.19e-06	9.51e-06
	foster et al.2015	IPF-Control	GRDN	UP	1.18744	0.805	0.922
8	Tian et al. 2019	IPF-Control	CHKB	UP	1.18731	0.008697
8	Tian et al. 2019	IPF-Control	AGR3	UP	1.18726	0.0150006
8	Tian et al. 2019	IPF-Control	HEL-S-129m	UP	1.18699	0.0150315
8	Tian et al. 2019	IPF-Control	SEC62	UP	1.18699	0.00461482
8	Tian et al. 2019	IPF-Control	PDLIM4	UP	1.18671	0.0056845
8	Tian et al. 2019	IPF-Control	RPL23	UP	1.18612	1.91449e-05
8	Tian et al. 2019	IPF-Control	PDCD5	UP	1.18612	0.0190394
8	Tian et al. 2019	IPF-Control	PYCR1	UP	1.18607	0.00223398
	foster et al.2015	IPF-Control	ARPC4	UP	1.18586	0.305	0.651
8	Tian et al. 2019	IPF-Control	NCOA5	UP	1.18574	0.00228456
8	Tian et al. 2019	IPF-Control	IER3IP1	UP	1.18552	0.00765581
8	Tian et al. 2019	IPF-Control	HZGJ	UP	1.18552	0.00159691
8	Tian et al. 2019	IPF-Control	LOC102724159	UP	1.1852	0.0041993
8	Tian et al. 2019	IPF-Control	ARF6	UP	1.18465	0.0135636
8	Tian et al. 2019	IPF-Control	ERP29	UP	1.1846	0.00176982
	foster et al.2015	IPF-Control	1433S	UP	1.18436	0.135	0.426
	Tod et al. 2019	IPF-Control	SPON1	up	1.18427	8.3e-08	8.67e-07
8	Tian et al. 2019	IPF-Control	PRG2	UP	1.184	0.062627
8	Tian et al. 2019	IPF-Control	HADH	UP	1.184	0.0109349
8	Tian et al. 2019	IPF-Control	IGKV	UP	1.184	0.311901
8	Tian et al. 2019	IPF-Control	PSMG4	UP	1.184	0.0149231
8	Tian et al. 2019	IPF-Control	NPEPL1	UP	1.184	0.000572937
	foster et al.2015	IPF-Control	GSTA2	UP	1.18384	0.293	0.639
	foster et al.2015	IPF-Control	H33	UP	1.18377	0.321	0.667
8	Tian et al. 2019	IPF-Control	RPN1	UP	1.18373	0.00399193
	Tod et al. 2019	IPF-Control	CCL13	up	1.18345	0.00505	0.0149
	Tod et al. 2019	IPF-Control	CPNE1	up	1.18345	0.153	0.255
8	Tian et al. 2019	IPF-Control	GMPS	UP	1.18341	0.00117598
8	Tian et al. 2019	IPF-Control	TMEM19	UP	1.18341	0.000608679
8	Tian et al. 2019	IPF-Control	C9orf142	UP	1.18308	0.00123195
8	Tian et al. 2019	IPF-Control	IGKV3D-20	UP	1.18286	0.0232008
	Tod et al. 2019	IPF-Control	MAPT	up	1.18263	0.0102	0.0271
8	Tian et al. 2019	IPF-Control	OCIAD1	UP	1.18254	0.00148327
8	Tian et al. 2019	IPF-Control	NOLA1	UP	1.18254	0.00833647
8	Tian et al. 2019	IPF-Control	YIPF3	UP	1.18249	0.100804
8	Tian et al. 2019	IPF-Control	RPS3A	UP	1.18221	0.000443616
	foster et al.2015	IPF-Control	VWF	UP	1.18218	0.442	0.766
8	Tian et al. 2019	IPF-Control	DIAPH2	UP	1.18189	0.0960795
8	Tian et al. 2019	IPF-Control	RAB25	UP	1.18189	0.00994427
	Tod et al. 2019	IPF-Control	MSLN	up	1.18181	0.00867	0.0234
8	Tian et al. 2019	IPF-Control	CPSF7	UP	1.18162	0.000895033
	foster et al.2015	IPF-Control	GAPR1	UP	1.1816	0.364	0.703
8	Tian et al. 2019	IPF-Control	ACOT13	UP	1.18135	0.00354466
8	Tian et al. 2019	IPF-Control	ACAN	UP	1.18135	0.0315779
8	Tian et al. 2019	IPF-Control	POGLUT1	UP	1.18103	0.150295
	foster et al.2015	IPF-Control	WDR41	UP	1.18084	0.609	0.834
8	Tian et al. 2019	IPF-Control	RBM8	UP	1.1807	0.0110332
8	Tian et al. 2019	IPF-Control	RBPMS	UP	1.1807	0.00227076
	foster et al.2015	IPF-Control	CAMP	UP	1.1806	0.562	0.827
	Tod et al. 2019	IPF-Control	HMGN1	up	1.18017	0.00134	0.00477
	Tod et al. 2019	IPF-Control	TGM3	up	1.18017	0.176	0.283
8	Tian et al. 2019	IPF-Control	IFI16	UP	1.18016	0.000949378
8	Tian et al. 2019	IPF-Control	PIK3C2A	UP	1.18011	0.0236919
8	Tian et al. 2019	IPF-Control	PTPN1	UP	1.18011	0.000722168
8	Tian et al. 2019	IPF-Control	SYNE1	UP	1.18011	0.0194046
8	Tian et al. 2019	IPF-Control	DTX3L	UP	1.17989	0.0134776
8	Tian et al. 2019	IPF-Control	ARHGDIA	UP	1.17984	0.000760722
8	Tian et al. 2019	IPF-Control	RPL10A	UP	1.17956	8.20538e-05
8	Tian et al. 2019	IPF-Control	CAPZA1	UP	1.17952	0.000388866
8	Tian et al. 2019	IPF-Control	EIF3D	UP	1.17952	0.0104838
8	Tian et al. 2019	IPF-Control	CLN5	UP	1.17952	0.0001571
	Tod et al. 2019	IPF-Control	CTSG	up	1.17936	0.000415	0.00171
8	Tian et al. 2019	IPF-Control	DDX3X	UP	1.17924	0.000124686
8	Tian et al. 2019	IPF-Control	RPL30	UP	1.17865	0.00303432
8	Tian et al. 2019	IPF-Control	SERBP1	UP	1.17865	0.00622678
8	Tian et al. 2019	IPF-Control	LAP3	UP	1.17865	0.000878408
	Tod et al. 2019	IPF-Control	CMA1	up	1.17854	0.00224	0.00747
8	Tian et al. 2019	IPF-Control	CSTB	UP	1.17833	0.00752263
8	Tian et al. 2019	IPF-Control	BORCS8	UP	1.17806	0.00288474
8	Tian et al. 2019	IPF-Control	NUDT21	UP	1.17774	0.0131595
	Tod et al. 2019	IPF-Control	CCL26	up	1.17772	0.00306	0.00977
	Tod et al. 2019	IPF-Control	ISG15	up	1.17772	0.0258	0.0592
8	Tian et al. 2019	IPF-Control	EIF5A	UP	1.17746	0.00173703
8	Tian et al. 2019	IPF-Control	ADGRA2	UP	1.17746	0.160804
8	Tian et al. 2019	IPF-Control	COQ8A	UP	1.17746	0.0215223
8	Tian et al. 2019	IPF-Control	NUTF2	UP	1.17714	0.00859276
	foster et al.2015	IPF-Control	PROF1	UP	1.17699	0.06	0.29
	foster et al.2015	IPF-Control	1C17	UP	1.17694	0.866	0.939
	Tod et al. 2019	IPF-Control	ROBO2	up	1.17691	7.28e-12	1.7e-10
8	Tian et al. 2019	IPF-Control	COPB2	UP	1.17687	7.43513e-05
8	Tian et al. 2019	IPF-Control	LMAN1	UP	1.1766	0.000248615
8	Tian et al. 2019	IPF-Control	MTPN	UP	1.1766	0.00442036
8	Tian et al. 2019	IPF-Control	RPS6	UP	1.17655	0.00150512
8	Tian et al. 2019	IPF-Control	EIF4E	UP	1.17628	0.057611
8	Tian et al. 2019	IPF-Control	PLBD1	UP	1.17628	0.0530193
	Tod et al. 2019	IPF-Control	ACP1	up	1.17609	0.146	0.245
8	Tian et al. 2019	IPF-Control	COL1A1	UP	1.17601	0.00332396
8	Tian et al. 2019	IPF-Control	COL3A1	UP	1.17596	0.0530749
8	Tian et al. 2019	IPF-Control	XPO1	UP	1.17569	0.001218
	Tian et al. 2019	IPF-Control	TM9SF4	UP	1.17569	0.00910295
8	Tian et al. 2019	IPF-Control	PLA2G2A	UP	1.17569	0.0990958
8	Tian et al. 2019	IPF-Control	LZTFL1	UP	1.17537	0.00801703
8	Tian et al. 2019	IPF-Control	CTSC	UP	1.17482	0.000828374
8	Tian et al. 2019	IPF-Control	MYL9	UP	1.17478	0.00703663
	Saraswat et al. 2020	IPF-Control	AHSG	UP	1.17459	0.10149	0.17473
	foster et al.2015	IPF-Control	NUCL	UP	1.17449	0.437	0.759
	foster et al.2015	IPF-Control	RNAS4	UP	1.17393	0.27	0.615
8	Tian et al. 2019	IPF-Control	NDUFB8	UP	1.17391	0.0164469
8	Tian et al. 2019	IPF-Control	TEX10	UP	1.17391	0.0728002
	Tod et al. 2019	IPF-Control	MAPKAPK5	up	1.17365	0.006	0.0173
	Tod et al. 2019	IPF-Control	UBE2N	up	1.17365	0.0795	0.15
8	Tian et al. 2019	IPF-Control	PWP1	UP	1.17364	0.00513936
8	Tian et al. 2019	IPF-Control	SNX12	UP	1.17359	0.00605134
8	Tian et al. 2019	IPF-Control	PDXK	UP	1.17359	0.00181904
8	Tian et al. 2019	IPF-Control	ARF3	UP	1.17332	3.03845e-05
8	Tian et al. 2019	IPF-Control	CD63	UP	1.17328	0.0383183
8	Tian et al. 2019	IPF-Control	NAGA	UP	1.17305	0.000263841
8	Tian et al. 2019	IPF-Control	RAB5A	UP	1.173	5.59065e-05
8	Tian et al. 2019	IPF-Control	hCG_19665	UP	1.173	0.000204492
	Tod et al. 2019	IPF-Control	FGA	up	1.17283	0.000102	0.000494
	Tod et al. 2019	IPF-Control	TGFB1	up	1.17283	0.00013	0.000603
8	Tian et al. 2019	IPF-Control	CAB39	UP	1.17273	0.000518766
8	Tian et al. 2019	IPF-Control	PLOD1	UP	1.17246	0.00596062
8	Tian et al. 2019	IPF-Control	LAMP2	UP	1.17214	0.00225567
	Tod et al. 2019	IPF-Control	ADAMTS1	up	1.17202	0.00288	0.00927
	Tod et al. 2019	IPF-Control	CCL20	up	1.17202	7.65e-05	0.000385
8	Tian et al. 2019	IPF-Control	PABPN1	UP	1.17187	0.00422973
8	Tian et al. 2019	IPF-Control	HSPD1	UP	1.17182	0.00296556
	foster et al.2015	IPF-Control	NIT2	UP	1.17171	0.313	0.664
	foster et al.2015	IPF-Control	VAT1	UP	1.17165	0.333	0.668
8	Tian et al. 2019	IPF-Control	ACADSB	UP	1.17155	0.0101712
8	Tian et al. 2019	IPF-Control	FN3K	UP	1.17155	0.438914
	foster et al.2015	IPF-Control	BGH3	UP	1.17104	0.324	0.667
	foster et al.2015	IPF-Control	CCD40	UP	1.17093	0.838	0.929
8	Tian et al. 2019	IPF-Control	NUCB2	UP	1.17069	0.00492661
8	Tian et al. 2019	IPF-Control	PPP2R4	UP	1.17065	0.0259364
8	Tian et al. 2019	IPF-Control	ARL1	UP	1.17065	0.149228
	Tod et al. 2019	IPF-Control	CDKN1B	up	1.1704	0.0238	0.0552
8	Tian et al. 2019	IPF-Control	COPB1	UP	1.17037	0.000134852
	Saraswat et al. 2020	IPF-Control	LRG1	UP	1.17031	0.25886	0.36327
8	Tian et al. 2019	IPF-Control	TP53I3	UP	1.1701	0.0138333
8	Tian et al. 2019	IPF-Control	GPX1	UP	1.16979	0.000218956
8	Tian et al. 2019	IPF-Control	CACNG6	UP	1.16979	0.00404559
8	Tian et al. 2019	IPF-Control	MYH11	UP	1.16951	0.234428
8	Tian et al. 2019	IPF-Control	IGL@	UP	1.16951	0.139805
8	Tian et al. 2019	IPF-Control	ACTN2	UP	1.16951	0.00848835
8	Tian et al. 2019	IPF-Control	COPA	UP	1.16951	9.53754e-06
8	Tian et al. 2019	IPF-Control	PSME3	UP	1.16947	0.00106722
8	Tian et al. 2019	IPF-Control	CSTA	UP	1.16947	0.000259522
8	Tian et al. 2019	IPF-Control	PITPNB	UP	1.1692	0.00314367
	Tian et al. 2019	IPF-Control	IARS	UP	1.1692	0.000868833
8	Tian et al. 2019	IPF-Control	TRADD	UP	1.16915	0.0476324
8	Tian et al. 2019	IPF-Control	GABARAPL1	UP	1.16893	0.0035876
8	Tian et al. 2019	IPF-Control	HSPA4	UP	1.16888	1.95957e-05
	Tod et al. 2019	IPF-Control	IL22RA1	up	1.16878	9.7e-05	0.000473
8	Tian et al. 2019	IPF-Control	RAN	UP	1.16861	4.3807e-05
8	Tian et al. 2019	IPF-Control	OSBP	UP	1.16861	0.000461674
8	Tian et al. 2019	IPF-Control	SPARC	UP	1.16834	0.0315856
	foster et al.2015	IPF-Control	TPM4	UP	1.16815	0.008	0.149
	Tian et al. 2019	IPF-Control	C21orf59	UP	1.16807	0.00366375
8	Tian et al. 2019	IPF-Control	C5AR1	UP	1.16802	0.0270956
8	Tian et al. 2019	IPF-Control	NUDCD1	UP	1.16775	0.0271344
8	Tian et al. 2019	IPF-Control	SCRN1	UP	1.16775	0.0111284
8	Tian et al. 2019	IPF-Control	HEL-S-22	UP	1.16771	0.000623829
8	Tian et al. 2019	IPF-Control	TCEAL5	UP	1.16771	0.340774
8	Tian et al. 2019	IPF-Control	EEF1D	UP	1.16743	0.108413
8	Tian et al. 2019	IPF-Control	RPL13A	UP	1.16743	0.000636659
8	Tian et al. 2019	IPF-Control	SAE1	UP	1.16743	0.00659447
8	Tian et al. 2019	IPF-Control	CAD	UP	1.16743	0.00297773
	Tod et al. 2019	IPF-Control	AK1	up	1.16716	0.0112	0.029
	Tod et al. 2019	IPF-Control	ANP32B	up	1.16716	8.26e-10	1.36e-08
	Tod et al. 2019	IPF-Control	FGF8	up	1.16716	0.0186	0.045
8	Tian et al. 2019	IPF-Control	PCBD1	UP	1.16712	0.0253864
8	Tian et al. 2019	IPF-Control	TIGAR	UP	1.16712	0.034004
8	Tian et al. 2019	IPF-Control	TXN	UP	1.16685	0.00885024
8	Tian et al. 2019	IPF-Control	CSE1L	UP	1.16685	0.00145446
8	Tian et al. 2019	IPF-Control	SPCS1	UP	1.16685	0.0999291
	foster et al.2015	IPF-Control	PLUNC	UP	1.16682	0.783	0.915
	foster et al.2015	IPF-Control	ALDR	UP	1.16642	0.298	0.65
8	Tian et al. 2019	IPF-Control	RPS17	UP	1.16626	0.00161059
8	Tian et al. 2019	IPF-Control	CPVL	UP	1.16626	0.0420938
8	Tian et al. 2019	IPF-Control	HEL114	UP	1.16626	0.000371226
8	Tian et al. 2019	IPF-Control	MTCH2	UP	1.16626	0.00224955
8	Tian et al. 2019	IPF-Control	GNPDA1	UP	1.16599	0.000358103
8	Tian et al. 2019	IPF-Control	MOXD1	UP	1.16594	0.00237326
8	Tian et al. 2019	IPF-Control	RPL27A	UP	1.16594	0.010956
8	Tian et al. 2019	IPF-Control	SEC23B	UP	1.16594	0.00835111
8	Tian et al. 2019	IPF-Control	FAM49B	UP	1.1654	0.00145752
8	Tian et al. 2019	IPF-Control	FUCA1	UP	1.16536	0.00801076
8	Tian et al. 2019	IPF-Control	IMPDH2	UP	1.16536	0.00744893
8	Tian et al. 2019	IPF-Control	HINT1	UP	1.16513	0.000938275
	foster et al.2015	IPF-Control	ZNF74	UP	1.1651	0.271	0.615
8	Tian et al. 2019	IPF-Control	STT3B	UP	1.16482	0.00165928
8	Tian et al. 2019	IPF-Control	PSME2	UP	1.16477	0.00553895
8	Tian et al. 2019	IPF-Control	MYRF	UP	1.16477	0.0561861
8	Tian et al. 2019	IPF-Control	HSPE1	UP	1.1645	0.00709466
8	Tian et al. 2019	IPF-Control	EIF3J	UP	1.1645	0.0122403
8	Tian et al. 2019	IPF-Control	HARS	UP	1.16419	0.000571638
8	Tian et al. 2019	IPF-Control	TIMM50	UP	1.16419	0.000504071
	Tod et al. 2019	IPF-Control	ITGA1	up	1.16393	0.0103	0.0273
8	Tian et al. 2019	IPF-Control	DDOST	UP	1.16392	0.00120256
8	Tian et al. 2019	IPF-Control	TSN	UP	1.16392	0.000143786
8	Tian et al. 2019	IPF-Control	STOML2	UP	1.16392	0.000346126
8	Tian et al. 2019	IPF-Control	LTBP4	UP	1.1636	0.00378912
8	Tian et al. 2019	IPF-Control	PKM	UP	1.16333	9.34239e-05
8	Tian et al. 2019	IPF-Control	HEL-S-43	UP	1.16333	0.000290531
8	Tian et al. 2019	IPF-Control	XPNPEP1	UP	1.16333	0.00186211
	foster et al.2015	IPF-Control	CA123	UP	1.16326	0.117	0.389
	Tod et al. 2019	IPF-Control	FTCD	up	1.16312	0.228	0.349
	foster et al.2015	IPF-Control	TPM3L	UP	1.16312	0.558	0.827
8	Tian et al. 2019	IPF-Control	STK10	UP	1.16306	0.00832631
	foster et al.2015	IPF-Control	MDHC	UP	1.16278	0.178	0.491
	foster et al.2015	IPF-Control	PTMA	UP	1.16256	0.479	0.799
8	Tian et al. 2019	IPF-Control	PHLDB1	UP	1.16243	0.0710999
	foster et al.2015	IPF-Control	CAPG	UP	1.16242	0.218	0.545
	foster et al.2015	IPF-Control	GLO2	UP	1.16237	0.788	0.918
8	Tian et al. 2019	IPF-Control	HEL-S-1	UP	1.16216	0.0015159
8	Tian et al. 2019	IPF-Control	PDIA3	UP	1.16216	0.000381787
8	Tian et al. 2019	IPF-Control	CNN2	UP	1.16216	0.0061135
8	Tian et al. 2019	IPF-Control	VAC14	UP	1.16216	0.0102816
8	Tian et al. 2019	IPF-Control	SH3BP1	UP	1.16216	0.00459308
	foster et al.2015	IPF-Control	HES2	UP	1.162	0.525	0.815
8	Tian et al. 2019	IPF-Control	GAS7	UP	1.16189	0.0577824
8	Tian et al. 2019	IPF-Control	DNAJB6	UP	1.16189	0.0020388
8	Tian et al. 2019	IPF-Control	SLC39A11	UP	1.16189	0.0239409
	foster et al.2015	IPF-Control	GPX3	UP	1.16188	0.321	0.667
8	Tian et al. 2019	IPF-Control	AGA	UP	1.16185	0.00755097
8	Tian et al. 2019	IPF-Control	GTPBP4	UP	1.16158	5.45049e-05
	foster et al.2015	IPF-Control	A2GL	UP	1.16137	0.095	0.366
8	Tian et al. 2019	IPF-Control	RRP9	UP	1.16126	0.0207814
8	Tian et al. 2019	IPF-Control	ASNA1	UP	1.16099	4.53773e-05
8	Tian et al. 2019	IPF-Control	EIF2B2	UP	1.16072	0.0060879
8	Tian et al. 2019	IPF-Control	CCR1	UP	1.16072	0.0718002
	Tod et al. 2019	IPF-Control	CXCL3	up	1.1607	0.0867	0.16
8	Tian et al. 2019	IPF-Control	FKBP11	UP	1.16041	0.0431591
8	Tian et al. 2019	IPF-Control	NRIP2	UP	1.16041	0.00522723
8	Tian et al. 2019	IPF-Control	GPX3	UP	1.16041	0.000325156
8	Tian et al. 2019	IPF-Control	CPNE1	UP	1.16041	0.0190011
	Tod et al. 2019	IPF-Control	GZMB	up	1.1599	0.000297	0.00127
	Tod et al. 2019	IPF-Control	HMOX2	up	1.1599	3.26e-05	0.000185
8	Tian et al. 2019	IPF-Control	ND2	UP	1.15983	0.0593316
	foster et al.2015	IPF-Control	S10A6	UP	1.15957	0.662	0.866
8	Tian et al. 2019	IPF-Control	GNG2	UP	1.15956	0.110473
8	Tian et al. 2019	IPF-Control	AOX1	UP	1.15951	0.00584409
8	Tian et al. 2019	IPF-Control	DERL1	UP	1.15951	0.0207034
8	Tian et al. 2019	IPF-Control	TMED9	UP	1.15924	7.80504e-05
8	Tian et al. 2019	IPF-Control	TRIP10	UP	1.15924	0.00630331
8	Tian et al. 2019	IPF-Control	SWAP70	UP	1.15924	0.000587959
8	Tian et al. 2019	IPF-Control	XDH	UP	1.15897	0.0665129
8	Tian et al. 2019	IPF-Control	PIGO	UP	1.15897	0.00280763
8	Tian et al. 2019	IPF-Control	PITPNA	UP	1.15866	5.84897e-05
8	Tian et al. 2019	IPF-Control	CLPP	UP	1.15866	5.48472e-05
	foster et al.2015	IPF-Control	CHLE	UP	1.15856	0.598	0.834
8	Tian et al. 2019	IPF-Control	RPS3	UP	1.15835	0.000512527
8	Tian et al. 2019	IPF-Control	AGL	UP	1.15835	0.000322392
	Tod et al. 2019	IPF-Control	ITGAV	up	1.15829	0.00282	0.00911
	Tod et al. 2019	IPF-Control	NME1	up	1.15829	0.00869	0.0234
8	Tian et al. 2019	IPF-Control	AKAP13	UP	1.15808	0.0705441
8	Tian et al. 2019	IPF-Control	SFTPB	UP	1.15781	0.0173504
8	Tian et al. 2019	IPF-Control	MIEN1	UP	1.15781	0.0127303
8	Tian et al. 2019	IPF-Control	EIF3E	UP	1.15781	0.0120902
	foster et al.2015	IPF-Control	GMFG	UP	1.15756	0.473	0.796
8	Tian et al. 2019	IPF-Control	UBE2D2	UP	1.1575	0.00434422
8	Tian et al. 2019	IPF-Control	IGFBP3	UP	1.1575	0.0359442
8	Tian et al. 2019	IPF-Control	ALDOA	UP	1.1575	8.51935e-05
8	Tian et al. 2019	IPF-Control	MAP1A	UP	1.1575	0.000826982
8	Tian et al. 2019	IPF-Control	DMXL2	UP	1.1575	0.0123734
8	Tian et al. 2019	IPF-Control	PGM1	UP	1.15719	0.000730264
8	Tian et al. 2019	IPF-Control	CDK5RAP3	UP	1.15719	0.00293894
8	Tian et al. 2019	IPF-Control	IGHG2	UP	1.15719	0.0601543
8	Tian et al. 2019	IPF-Control	RPLP0	UP	1.15719	0.00198979
8	Tian et al. 2019	IPF-Control	RALY	UP	1.15692	0.000613046
8	Tian et al. 2019	IPF-Control	VPS25	UP	1.15692	0.0493383
8	Tian et al. 2019	IPF-Control	ATG3	UP	1.15692	0.00448234
	Tod et al. 2019	IPF-Control	FGFR4	up	1.15669	0.0286	0.0643
	Tod et al. 2019	IPF-Control	LGALS7	up	1.15669	0.000116	0.000545
8	Tian et al. 2019	IPF-Control	ACTN4	UP	1.15665	0.000180078
8	Tian et al. 2019	IPF-Control	ACO2	UP	1.15633	0.00215306
8	Tian et al. 2019	IPF-Control	TTLL12	UP	1.15633	0.00503745
8	Tian et al. 2019	IPF-Control	ATP6V1G1	UP	1.15633	0.00360172
8	Tian et al. 2019	IPF-Control	NEXN	UP	1.15633	0.000183455
8	Tian et al. 2019	IPF-Control	ACOT7	UP	1.15633	0.0936704
8	Tian et al. 2019	IPF-Control	MAP1LC3B2	UP	1.15633	0.0308515
8	Tian et al. 2019	IPF-Control	GAA	UP	1.15606	0.0150605
8	Tian et al. 2019	IPF-Control	RTN4	UP	1.15575	0.011691
8	Tian et al. 2019	IPF-Control	CBX1	UP	1.15575	0.00407697
8	Tian et al. 2019	IPF-Control	RPS13	UP	1.15575	0.00138515
8	Tian et al. 2019	IPF-Control	DNM1L	UP	1.15575	0.00205956
8	Tian et al. 2019	IPF-Control	YME1L1	UP	1.15575	0.00884811
8	Tian et al. 2019	IPF-Control	RPSA	UP	1.15544	0.000412056
8	Tian et al. 2019	IPF-Control	HCLS1	UP	1.15544	0.0183823
8	Tian et al. 2019	IPF-Control	APOA1BP	UP	1.15544	0.0032998
8	Tian et al. 2019	IPF-Control	OSGEP	UP	1.15521	0.102621
8	Tian et al. 2019	IPF-Control	RBMX	UP	1.15517	0.00715238
	Tod et al. 2019	IPF-Control	KIR2DL4	up	1.15509	0.00809	0.0222
	foster et al.2015	IPF-Control	WDR1	UP	1.155	0.111	0.385
8	Tian et al. 2019	IPF-Control	RAB1A	UP	1.1549	0.000977342
8	Tian et al. 2019	IPF-Control	CACYBP	UP	1.15459	0.000312574
8	Tian et al. 2019	IPF-Control	RPL18A	UP	1.15459	0.00327647
8	Tian et al. 2019	IPF-Control	AK2	UP	1.15459	0.00462952
8	Tian et al. 2019	IPF-Control	CUL4B	UP	1.15459	0.00197995
	Tian et al. 2019	IPF-Control	HNRNPK	UP	1.15459	0.0192007
8	Tian et al. 2019	IPF-Control	AHSA1	UP	1.15459	0.0193709
8	Tian et al. 2019	IPF-Control	AUP1	UP	1.15432	0.00750871
	Tod et al. 2019	IPF-Control	COL23A1	up	1.15429	0.0385	0.082
8	Tian et al. 2019	IPF-Control	MRPL43	UP	1.15428	0.00806849
8	Tian et al. 2019	IPF-Control	PI4KB	UP	1.15401	0.0499225
8	Tian et al. 2019	IPF-Control	RPS2	UP	1.1537	0.00132058
8	Tian et al. 2019	IPF-Control	CD48	UP	1.1537	0.0251204
	Tod et al. 2019	IPF-Control	PAK6	up	1.15349	0.294	0.426
8	Tian et al. 2019	IPF-Control	YWHAG	UP	1.15343	6.90162e-05
8	Tian et al. 2019	IPF-Control	RHOC	UP	1.15285	0.00423579
8	Tian et al. 2019	IPF-Control	hIAN7	UP	1.15285	0.138542
	Tod et al. 2019	IPF-Control	MPO	up	1.15269	0.00265	0.00869
	Tod et al. 2019	IPF-Control	PRKCQ	up	1.15269	0.0751	0.142
8	Tian et al. 2019	IPF-Control	TRIP11	UP	1.15258	0.0162643
8	Tian et al. 2019	IPF-Control	RPS15A	UP	1.15254	0.000587184
8	Tian et al. 2019	IPF-Control	LDB3	UP	1.15254	0.0329226
8	Tian et al. 2019	IPF-Control	CBR4	UP	1.15254	0.0088475
8	Tian et al. 2019	IPF-Control	HNRNPH2	UP	1.15227	0.0163077
	foster et al.2015	IPF-Control	DDAH1	UP	1.15223	0.206	0.532
8	Tian et al. 2019	IPF-Control	PSMD12	UP	1.152	0.0011814
8	Tian et al. 2019	IPF-Control	ENO2	UP	1.152	0.0318505
8	Tian et al. 2019	IPF-Control	PLS3	UP	1.15196	0.00275688
	foster et al.2015	IPF-Control	UTER	UP	1.15189	0.369	0.707
	Tod et al. 2019	IPF-Control	LTA	up	1.15189	5.58e-05	0.000295
	Tod et al. 2019	IPF-Control	PRKAA1	up	1.15189	0.0028	0.00906
8	Tian et al. 2019	IPF-Control	DMD	UP	1.15169	3.66934e-05
8	Tian et al. 2019	IPF-Control	PLCG2	UP	1.15169	0.00422726
8	Tian et al. 2019	IPF-Control	COL5A1	UP	1.15169	0.172898
8	Tian et al. 2019	IPF-Control	NPEPPS	UP	1.15112	0.00025841
8	Tian et al. 2019	IPF-Control	LYPLA2	UP	1.15112	0.0031547
	Tod et al. 2019	IPF-Control	CDC37	up	1.15109	0.0055	0.016
	Tod et al. 2019	IPF-Control	RPS3A	up	1.15109	0.00695	0.0195
8	Tian et al. 2019	IPF-Control	DBN1	UP	1.15085	0.000781874
8	Tian et al. 2019	IPF-Control	CYP51A1	UP	1.15085	0.00108268
8	Tian et al. 2019	IPF-Control	VDAC1	UP	1.15081	0.00102744
8	Tian et al. 2019	IPF-Control	ASL	UP	1.15081	0.00103707
8	Tian et al. 2019	IPF-Control	SH3GL1	UP	1.15054	0.00497258
	foster et al.2015	IPF-Control	CK5P2	UP	1.15032	0.167	0.477
	foster et al.2015	IPF-Control	APOA4	UP	1.1503	0.585	0.828
	Tod et al. 2019	IPF-Control	FGG	up	1.15029	0.00194	0.00656
	Tod et al. 2019	IPF-Control	MCL1	up	1.15029	0.00265	0.00869
8	Tian et al. 2019	IPF-Control	BTF3L4	UP	1.15	0.0413621
8	Tian et al. 2019	IPF-Control	PEA15	UP	1.14996	0.0257327
8	Tian et al. 2019	IPF-Control	NAA50	UP	1.14996	0.0144187
8	Tian et al. 2019	IPF-Control	FBXO34	UP	1.14992	0.0475437
	foster et al.2015	IPF-Control	PEPD	UP	1.14991	0.667	0.867
	foster et al.2015	IPF-Control	FYCO1	UP	1.14987	0.79	0.918
8	Tian et al. 2019	IPF-Control	ENOPH1	UP	1.14965	0.00121599
	Tod et al. 2019	IPF-Control	C9	up	1.14949	1.52e-09	2.39e-08
	Tod et al. 2019	IPF-Control	FABP5	up	1.14949	0.00255	0.00843
8	Tian et al. 2019	IPF-Control	SSB	UP	1.14911	0.00900923
8	Tian et al. 2019	IPF-Control	DDX54	UP	1.14911	0.0145376
8	Tian et al. 2019	IPF-Control	ATAD1	UP	1.14911	0.0372053
8	Tian et al. 2019	IPF-Control	RPS11	UP	1.14907	0.00336788
8	Tian et al. 2019	IPF-Control	FNDC3B	UP	1.14884	0.0771789
8	Tian et al. 2019	IPF-Control	CFAP20	UP	1.1488	0.277912
8	Tian et al. 2019	IPF-Control	KRT14	UP	1.1488	0.114038
8	Tian et al. 2019	IPF-Control	FGD4	UP	1.1488	0.292953
	Tod et al. 2019	IPF-Control	IL24	up	1.1487	0.00854	0.0232
8	Tian et al. 2019	IPF-Control	RPL9	UP	1.1485	0.000981191
8	Tian et al. 2019	IPF-Control	MCCC2	UP	1.1485	0.00746435
	foster et al.2015	IPF-Control	TBCA	UP	1.14838	0.378	0.711
8	Tian et al. 2019	IPF-Control	DC2	UP	1.14796	0.01093
8	Tian et al. 2019	IPF-Control	CRLF3	UP	1.14765	0.0429495
8	Tian et al. 2019	IPF-Control	FGFR2	UP	1.14765	0.00387534
8	Tian et al. 2019	IPF-Control	NUDT5	UP	1.14765	0.00317418
8	Tian et al. 2019	IPF-Control	RPL7A	UP	1.14734	0.00696544
8	Tian et al. 2019	IPF-Control	RTCB	UP	1.14734	0.000468267
8	Tian et al. 2019	IPF-Control	CORO1B	UP	1.14711	0.000120288
	Tod et al. 2019	IPF-Control	AZU1	up	1.14711	0.00829	0.0226
	Tod et al. 2019	IPF-Control	MBD4	up	1.14711	0.00253	0.00839
	Tod et al. 2019	IPF-Control	NACA	up	1.14711	0.0984	0.178
8	Tian et al. 2019	IPF-Control	GSDMD	UP	1.14707	0.0228264
8	Tian et al. 2019	IPF-Control	TMEM214	UP	1.14707	0.00288624
8	Tian et al. 2019	IPF-Control	MMP2	UP	1.14707	0.000977392
8	Tian et al. 2019	IPF-Control	KRT85	UP	1.14704	0.108581
8	Tian et al. 2019	IPF-Control	NDUFA4	UP	1.14681	0.0029765
8	Tian et al. 2019	IPF-Control	BRINP2	UP	1.14681	0.00809376
	foster et al.2015	IPF-Control	TAGL2	UP	1.14666	0.051	0.276
	foster et al.2015	IPF-Control	HHLA2	UP	1.14651	0.613	0.834
8	Tian et al. 2019	IPF-Control	IGH@	UP	1.1465	0.0959239
8	Tian et al. 2019	IPF-Control	WDR90	UP	1.1465	0.0126913
8	Tian et al. 2019	IPF-Control	SPON1	UP	1.1465	0.0469323
8	Tian et al. 2019	IPF-Control	NAE1	UP	1.1465	0.0142708
8	Tian et al. 2019	IPF-Control	SDC2	UP	1.1465	0.360861
8	Tian et al. 2019	IPF-Control	NDUFA6	UP	1.1465	0.301281
	foster et al.2015	IPF-Control	PCDA6	UP	1.14641	0.383	0.712
	Tod et al. 2019	IPF-Control	CAT	up	1.14631	0.0014	0.00494
	Tod et al. 2019	IPF-Control	DKK4	up	1.14631	0.000697	0.00264
	Tod et al. 2019	IPF-Control	IMPDH1	up	1.14631	0.0397	0.084
	Tod et al. 2019	IPF-Control	TGFB2	up	1.14631	0.0188	0.0452
8	Tian et al. 2019	IPF-Control	COL7A1	UP	1.14623	0.0809594
8	Tian et al. 2019	IPF-Control	IFI30	UP	1.14592	0.023032
8	Tian et al. 2019	IPF-Control	HDLBP	UP	1.14592	0.00559951
8	Tian et al. 2019	IPF-Control	COPS3	UP	1.14592	0.00368928
8	Tian et al. 2019	IPF-Control	KBTBD11	UP	1.14565	0.013875
8	Tian et al. 2019	IPF-Control	PAIP1	UP	1.14562	0.00140174
	Tod et al. 2019	IPF-Control	CTGF	up	1.14552	0.0355	0.0769
	foster et al.2015	IPF-Control	STMN2	UP	1.14546	0.552	0.826
	foster et al.2015	IPF-Control	CUTA	UP	1.14537	0.145	0.444
8	Tian et al. 2019	IPF-Control	AIMP1	UP	1.14535	0.00377063
8	Tian et al. 2019	IPF-Control	NAT1	UP	1.14535	0.00226685
8	Tian et al. 2019	IPF-Control	CORO7	UP	1.14535	0.00794691
8	Tian et al. 2019	IPF-Control	TARDBP	UP	1.14504	8.04206e-05
8	Tian et al. 2019	IPF-Control	VH6DJ	UP	1.14504	0.35521
8	Tian et al. 2019	IPF-Control	SARS	UP	1.14504	0.0159858
8	Tian et al. 2019	IPF-Control	MESDC2	UP	1.14477	0.00018811
	Tod et al. 2019	IPF-Control	CFHR5	up	1.14472	0.000337	0.00142
	foster et al.2015	IPF-Control	SUMO2	UP	1.14454	0.38	0.712
8	Tian et al. 2019	IPF-Control	EOGT	UP	1.1445	0.00478192
8	Tian et al. 2019	IPF-Control	UGGT1	UP	1.1445	0.000105243
8	Tian et al. 2019	IPF-Control	NDUFS8	UP	1.1445	0.0142377
8	Tian et al. 2019	IPF-Control	SCGB3A1	UP	1.14447	0.0640213
8	Tian et al. 2019	IPF-Control	RPL5	UP	1.1442	0.0018091
8	Tian et al. 2019	IPF-Control	ME2	UP	1.1442	9.70091e-05
8	Tian et al. 2019	IPF-Control	KHDRBS1	UP	1.1442	0.0670397
	Tod et al. 2019	IPF-Control	CFC1	up	1.14393	0.000567	0.00224
8	Tian et al. 2019	IPF-Control	ROCK2	UP	1.14393	0.147471
8	Tian et al. 2019	IPF-Control	TXNRD1	UP	1.14393	0.00848287
8	Tian et al. 2019	IPF-Control	AKR7A2	UP	1.14389	0.000769602
	foster et al.2015	IPF-Control	LASP1	UP	1.14367	0.614	0.834
8	Tian et al. 2019	IPF-Control	DPM1	UP	1.14362	0.00024378
8	Tian et al. 2019	IPF-Control	UCHL5	UP	1.14362	0.0817165
8	Tian et al. 2019	IPF-Control	SPFH1	UP	1.14332	0.00861495
8	Tian et al. 2019	IPF-Control	ANP32E	UP	1.14332	0.00326545
8	Tian et al. 2019	IPF-Control	NEB	UP	1.14332	0.0164495
8	Tian et al. 2019	IPF-Control	EIF2B4	UP	1.14305	0.0128466
8	Tian et al. 2019	IPF-Control	U2AF1	UP	1.14278	0.0015172
8	Tian et al. 2019	IPF-Control	PGGT1B	UP	1.14278	0.0825745
	Tod et al. 2019	IPF-Control	SEZ6L2	up	1.14235	0.0866	0.16
8	Tian et al. 2019	IPF-Control	IGKV6D-41	UP	1.14221	0.404622
8	Tian et al. 2019	IPF-Control	TRNT1	UP	1.14217	0.0133344
8	Tian et al. 2019	IPF-Control	NRP2	UP	1.1419	0.028253
	foster et al.2015	IPF-Control	PGRP2	UP	1.14166	0.333	0.668
8	Tian et al. 2019	IPF-Control	RUVBL1	UP	1.14163	0.000377205
8	Tian et al. 2019	IPF-Control	MRVI1	UP	1.14163	0.129272
8	Tian et al. 2019	IPF-Control	LSM6	UP	1.1416	0.202098
	Tod et al. 2019	IPF-Control	EIF4EBP2	up	1.14155	0.00143	0.00502
8	Tian et al. 2019	IPF-Control	ERP44	UP	1.14133	0.00384041
8	Tian et al. 2019	IPF-Control	RAF1	UP	1.14133	0.228565
8	Tian et al. 2019	IPF-Control	NDUFB9	UP	1.14133	0.0107296
8	Tian et al. 2019	IPF-Control	MANSC4	UP	1.14133	0.0244938
	foster et al.2015	IPF-Control	K1C9	UP	1.14109	0.639	0.854
8	Tian et al. 2019	IPF-Control	FKBP2	UP	1.14102	0.00979871
	foster et al.2015	IPF-Control	UB2V1	UP	1.14102	0.754	0.912
	Tod et al. 2019	IPF-Control	GPC2	up	1.14076	0.00472	0.0141
	Tod et al. 2019	IPF-Control	PDE1A	up	1.14076	0.0144	0.0362
8	Tian et al. 2019	IPF-Control	DCUN1D1	UP	1.14049	0.00486781
8	Tian et al. 2019	IPF-Control	SH3GLB2	UP	1.14018	0.0153359
8	Tian et al. 2019	IPF-Control	SSR3	UP	1.14018	0.101373
8	Tian et al. 2019	IPF-Control	CD276	UP	1.14018	0.166718
8	Tian et al. 2019	IPF-Control	WLS	UP	1.14018	0.0113174
8	Tian et al. 2019	IPF-Control	EIF2A	UP	1.14018	0.00984189
	Tod et al. 2019	IPF-Control	RNASEH1	up	1.13997	0.0251	0.0579
	Tod et al. 2019	IPF-Control	SELE	up	1.13997	0.00315	0.01
8	Tian et al. 2019	IPF-Control	TRA2A	UP	1.13991	0.0175683
8	Tian et al. 2019	IPF-Control	ARMT1	UP	1.13988	0.0330393
8	Tian et al. 2019	IPF-Control	IPO9	UP	1.13988	0.0037185
	foster et al.2015	IPF-Control	PGAM1	UP	1.13976	0.194	0.512
8	Tian et al. 2019	IPF-Control	ARPC1B	UP	1.13961	0.000944485
8	Tian et al. 2019	IPF-Control	RPL21	UP	1.13961	0.0305673
8	Tian et al. 2019	IPF-Control	PTMS	UP	1.13961	0.0619676
	foster et al.2015	IPF-Control	UBE2N	UP	1.13957	0.533	0.816
8	Tian et al. 2019	IPF-Control	LAMTOR2	UP	1.13934	0.0252938
	Tod et al. 2019	IPF-Control	IGHE	up	1.13918	0.432	0.56
	Tod et al. 2019	IPF-Control	PEBP1	up	1.13918	0.0371	0.0798
8	Tian et al. 2019	IPF-Control	SLC25A6	UP	1.13904	3.76139e-05
	foster et al.2015	IPF-Control	PRB2	UP	1.13898	0.209	0.539
	foster et al.2015	IPF-Control	TXND5	UP	1.13878	0.092	0.359
8	Tian et al. 2019	IPF-Control	IPO5	UP	1.13877	0.000276398
8	Tian et al. 2019	IPF-Control	NOP10	UP	1.13877	0.105868
8	Tian et al. 2019	IPF-Control	SPTLC2	UP	1.13873	0.0165312
8	Tian et al. 2019	IPF-Control	NUBP2	UP	1.13873	0.010469
8	Tian et al. 2019	IPF-Control	ACSS1	UP	1.13847	0.00460887
8	Tian et al. 2019	IPF-Control	IGLV2-11	UP	1.13847	0.374255
	Tian et al. 2019	IPF-Control	MGAT1	UP	1.13843	0.000543652
	Tod et al. 2019	IPF-Control	ANGPT4	up	1.13839	0.00222	0.00741
	Tod et al. 2019	IPF-Control	MATK	up	1.13839	7.04e-05	0.000363
8	Tian et al. 2019	IPF-Control	GLUL	UP	1.1382	0.0210195
8	Tian et al. 2019	IPF-Control	RAD23B	UP	1.13816	0.00014943
8	Tian et al. 2019	IPF-Control	HEL-S-72p	UP	1.13793	0.000286853
8	Tian et al. 2019	IPF-Control	POTEJ	UP	1.13789	0.104843
8	Tian et al. 2019	IPF-Control	PFAS	UP	1.13789	0.0735845
8	Tian et al. 2019	IPF-Control	SLC25A4	UP	1.13763	0.00635538
	Tod et al. 2019	IPF-Control	ICOS	up	1.13761	0.00327	0.0103
	Tod et al. 2019	IPF-Control	PDE3A	up	1.13761	0.00365	0.0113
8	Tian et al. 2019	IPF-Control	RPS4X	UP	1.13759	0.0038484
	foster et al.2015	IPF-Control	ITIH1	UP	1.13741	0.866	0.939
8	Tian et al. 2019	IPF-Control	EPX	UP	1.13732	0.0609323
	foster et al.2015	IPF-Control	DHSO	UP	1.13719	0.508	0.807
8	Tian et al. 2019	IPF-Control	S100A12	UP	1.13706	0.376648
	Tod et al. 2019	IPF-Control	SKP1	up	1.13682	0.0146	0.0364
	Tod et al. 2019	IPF-Control	TIMP1	up	1.13682	2.39e-06	1.77e-05
8	Tian et al. 2019	IPF-Control	VDP	UP	1.13675	0.000627807
8	Tian et al. 2019	IPF-Control	ELAVL1	UP	1.13645	0.000658294
	foster et al.2015	IPF-Control	CH3L1	UP	1.13632	0.446	0.771
8	Tian et al. 2019	IPF-Control	IQGAP2	UP	1.13618	0.00169684
8	Tian et al. 2019	IPF-Control	PRKG1	UP	1.13618	8.61673e-05
	Tod et al. 2019	IPF-Control	CRTAM	up	1.13603	0.0427	0.0887
	Tod et al. 2019	IPF-Control	DYNLRB1	up	1.13603	0.234	0.356
8	Tian et al. 2019	IPF-Control	NAPRT	UP	1.13591	0.00472426
8	Tian et al. 2019	IPF-Control	SSC5D	UP	1.13588	0.0051991
8	Tian et al. 2019	IPF-Control	SEC23A	UP	1.13561	0.00475322
8	Tian et al. 2019	IPF-Control	IPO7	UP	1.13561	0.0235142
8	Tian et al. 2019	IPF-Control	SEC24A	UP	1.13561	0.0155598
	Tian et al. 2019	IPF-Control	FUBP1	UP	1.13561	0.00133076
	Saraswat et al. 2020	IPF-Control	SHBG	UP	1.13557	0.60756	0.69974
	foster et al.2015	IPF-Control	RET4	UP	1.13547	0.514	0.81
8	Tian et al. 2019	IPF-Control	EIF3M	UP	1.13531	0.00982511
	foster et al.2015	IPF-Control	CATZ	UP	1.13529	0.265	0.605
	Tod et al. 2019	IPF-Control	CCL3L1	up	1.13524	0.000116	0.000545
	Tod et al. 2019	IPF-Control	FGF23	up	1.13524	0.0679	0.131
	Tod et al. 2019	IPF-Control	NPPA	up	1.13524	0.00646	0.0184
8	Tian et al. 2019	IPF-Control	BCAP29	UP	1.13508	0.0192899
8	Tian et al. 2019	IPF-Control	PAFAH1B1	UP	1.13504	0.00126196
8	Tian et al. 2019	IPF-Control	SEC61A1	UP	1.13504	0.00210744
8	Tian et al. 2019	IPF-Control	SH3BGRL3	UP	1.13501	0.0603446
	foster et al.2015	IPF-Control	WFDC2	UP	1.13491	0.375	0.711
8	Tian et al. 2019	IPF-Control	ISOC1	UP	1.13477	0.00550868
8	Tian et al. 2019	IPF-Control	PPM1F	UP	1.13474	0.00203586
8	Tian et al. 2019	IPF-Control	SLC41A3	UP	1.13447	0.133328
8	Tian et al. 2019	IPF-Control	WDR77	UP	1.13447	0.00375031
8	Tian et al. 2019	IPF-Control	HM13	UP	1.13447	9.54785e-05
8	Tian et al. 2019	IPF-Control	EIF3G	UP	1.1342	0.00117276
8	Tian et al. 2019	IPF-Control	HBB	UP	1.13417	0.429751
8	Tian et al. 2019	IPF-Control	DLD	UP	1.13417	0.00136086
8	Tian et al. 2019	IPF-Control	SRSF1	UP	1.13417	0.0148372
8	Tian et al. 2019	IPF-Control	NOL6	UP	1.13417	0.398716
	foster et al.2015	IPF-Control	CATB	UP	1.13369	0.262	0.603
	Tod et al. 2019	IPF-Control	CSF3R	up	1.13367	0.000607	0.00237
	Tod et al. 2019	IPF-Control	PTGS2	up	1.13367	0.00793	0.0218
8	Tian et al. 2019	IPF-Control	HEL-S-102	UP	1.1336	0.00256367
	foster et al.2015	IPF-Control	SODE	UP	1.13341	0.288	0.63
8	Tian et al. 2019	IPF-Control	PPIL3	UP	1.13333	0.00509916
8	Tian et al. 2019	IPF-Control	ZMPSTE24	UP	1.13333	0.002158
	Tod et al. 2019	IPF-Control	RETN	up	1.13288	0.00569	0.0165
8	Tian et al. 2019	IPF-Control	TCIRG1	UP	1.13276	0.00357443
8	Tian et al. 2019	IPF-Control	USP17L15	UP	1.13276	0.0750866
8	Tian et al. 2019	IPF-Control	EIF2B5	UP	1.13276	0.0387388
8	Tian et al. 2019	IPF-Control	ARHGAP4	UP	1.1325	0.0988804
8	Tian et al. 2019	IPF-Control	MPRIP	UP	1.1325	0.0897484
8	Tian et al. 2019	IPF-Control	SETD7	UP	1.1322	0.357614
	Tod et al. 2019	IPF-Control	PARK7	up	1.1321	0.0104	0.0274
8	Tian et al. 2019	IPF-Control	HSPA9	UP	1.13193	0.00184875
8	Tian et al. 2019	IPF-Control	ATP5J2	UP	1.13193	0.000872064
8	Tian et al. 2019	IPF-Control	TAGLN2	UP	1.13159	0.00394305
	foster et al.2015	IPF-Control	FB5L3	UP	1.13159	0.626	0.844
	foster et al.2015	IPF-Control	ERP44	UP	1.13154	0.571	0.827
	foster et al.2015	IPF-Control	ELNE	UP	1.13145	0.948	0.972
	Tod et al. 2019	IPF-Control	EPS15L1	up	1.13131	0.044	0.0907
	Tod et al. 2019	IPF-Control	NR3C1	up	1.13131	0.0124	0.0317
8	Tian et al. 2019	IPF-Control	CTSH	UP	1.13106	0.0954053
8	Tian et al. 2019	IPF-Control	DPP9	UP	1.13106	0.0100261
	foster et al.2015	IPF-Control	NIF3L	UP	1.13098	0.67	0.867
8	Tian et al. 2019	IPF-Control	C1orf24	UP	1.13076	0.0333548
8	Tian et al. 2019	IPF-Control	PCYT1A	UP	1.13076	0.0033784
8	Tian et al. 2019	IPF-Control	DOCK1	UP	1.13076	0.173291
8	Tian et al. 2019	IPF-Control	NRDC	UP	1.13076	0.0379931
	Tod et al. 2019	IPF-Control	PPIB	up	1.13053	0.000612	0.00237
8	Tian et al. 2019	IPF-Control	TNC	UP	1.13049	0.0198351
8	Tian et al. 2019	IPF-Control	EML4	UP	1.13049	0.00269973
8	Tian et al. 2019	IPF-Control	APOBEC3G	UP	1.13049	0.173601
8	Tian et al. 2019	IPF-Control	POTEI	UP	1.13023	0.0486481
8	Tian et al. 2019	IPF-Control	ACTR3	UP	1.13023	0.00161226
	foster et al.2015	IPF-Control	ITIH2	UP	1.13021	0.845	0.932
8	Tian et al. 2019	IPF-Control	COX4I1	UP	1.12993	0.0702332
8	Tian et al. 2019	IPF-Control	ANKRD44	UP	1.12993	0.00221258
8	Tian et al. 2019	IPF-Control	DNAJC5	UP	1.12993	0.486813
	Tian et al. 2019	IPF-Control	SUB1	UP	1.12993	0.00524806
	Tod et al. 2019	IPF-Control	ELANE	up	1.12975	0.0468	0.0957
	Tod et al. 2019	IPF-Control	SUMO3	up	1.12975	0.142	0.238
	Tod et al. 2019	IPF-Control	YWHAQ	up	1.12975	0.00072	0.00272
8	Tian et al. 2019	IPF-Control	AKR1B1	UP	1.12962	0.0104651
8	Tian et al. 2019	IPF-Control	ANK2	UP	1.12962	0.00148892
8	Tian et al. 2019	IPF-Control	CSRP1	UP	1.12962	0.0261447
8	Tian et al. 2019	IPF-Control	TNC	UP	1.12962	0.00234524
8	Tian et al. 2019	IPF-Control	S100A8	UP	1.12936	0.274096
8	Tian et al. 2019	IPF-Control	BCAS2	UP	1.12909	0.100991
8	Tian et al. 2019	IPF-Control	PIP4K2C	UP	1.12906	0.0522251
	Tod et al. 2019	IPF-Control	ANGPTL3	up	1.12896	0.000288	0.00124
	Tod et al. 2019	IPF-Control	IGFBP1	up	1.12896	0.179	0.287
	Tod et al. 2019	IPF-Control	LRPAP1	up	1.12896	0.00128	0.00454
	Tod et al. 2019	IPF-Control	PSMA6	up	1.12896	0.0641	0.125
	foster et al.2015	IPF-Control	OLR1	UP	1.12874	0.424	0.749
8	Tian et al. 2019	IPF-Control	EIF2B1	UP	1.12853	0.000196901
8	Tian et al. 2019	IPF-Control	PPIF	UP	1.12853	0.00350566
8	Tian et al. 2019	IPF-Control	COMMD3	UP	1.12849	0.00430832
	foster et al.2015	IPF-Control	6PGD	UP	1.12826	0.385	0.713
8	Tian et al. 2019	IPF-Control	HNRNPD	UP	1.12823	0.000105873
8	Tian et al. 2019	IPF-Control	LRPPRC	UP	1.12823	0.0006269
8	Tian et al. 2019	IPF-Control	NPM1	UP	1.12823	0.00679381
8	Tian et al. 2019	IPF-Control	SYNE1	UP	1.12823	0.0695914
	Tod et al. 2019	IPF-Control	BCL2	up	1.12818	0.0197	0.0472
	foster et al.2015	IPF-Control	SP5	UP	1.12813	0.758	0.912
8	Tian et al. 2019	IPF-Control	CHD5	UP	1.12796	0.000369118
8	Tian et al. 2019	IPF-Control	UAP1L1	UP	1.12796	0.00749687
8	Tian et al. 2019	IPF-Control	ISCU	UP	1.12796	0.182431
8	Tian et al. 2019	IPF-Control	IGKV1D-13	UP	1.12793	0.102595
8	Tian et al. 2019	IPF-Control	HLA-DMB	UP	1.12793	0.14814
8	Tian et al. 2019	IPF-Control	HEL113	UP	1.12766	0.0273471
8	Tian et al. 2019	IPF-Control	SRP68	UP	1.12766	0.0194453
	Tod et al. 2019	IPF-Control	PA2G4	up	1.1274	0.196	0.305
8	Tian et al. 2019	IPF-Control	PSMA1	UP	1.12739	0.00173332
8	Tian et al. 2019	IPF-Control	hCG_2011153	UP	1.12739	0.00438028
8	Tian et al. 2019	IPF-Control	SCAMP4	UP	1.12736	0.164957
8	Tian et al. 2019	IPF-Control	ITGA4	UP	1.12736	0.38273
8	Tian et al. 2019	IPF-Control	TMED7	UP	1.12709	0.00961284
8	Tian et al. 2019	IPF-Control	ALG2	UP	1.12709	0.0200292
8	Tian et al. 2019	IPF-Control	TMED1	UP	1.12709	0.0184764
	foster et al.2015	IPF-Control	CD2	UP	1.12691	0.455	0.776
8	Tian et al. 2019	IPF-Control	GPX8	UP	1.12683	0.00071926
8	Tian et al. 2019	IPF-Control	PYCRL	UP	1.12679	0.190464
	Tod et al. 2019	IPF-Control	GREM1	up	1.12662	0.0033	0.0104
	Tod et al. 2019	IPF-Control	METAP2	up	1.12662	0.0947	0.172
	Tod et al. 2019	IPF-Control	VEGFC	up	1.12662	0.00948	0.0252
8	Tian et al. 2019	IPF-Control	NDUFS3	UP	1.12653	0.0285343
8	Tian et al. 2019	IPF-Control	SERPINB8	UP	1.12653	0.034957
8	Tian et al. 2019	IPF-Control	ADSS	UP	1.12653	0.0647276
8	Tian et al. 2019	IPF-Control	COX5A	UP	1.12626	0.0292194
8	Tian et al. 2019	IPF-Control	SLC17A5	UP	1.12596	0.148737
	Tod et al. 2019	IPF-Control	EPHB4	up	1.12584	3.46e-05	0.000195
	Tod et al. 2019	IPF-Control	IDUA	up	1.12584	0.00289	0.00929
8	Tian et al. 2019	IPF-Control	CBX3	UP	1.12566	0.00327591
8	Tian et al. 2019	IPF-Control	AGPS	UP	1.12566	0.000363293
8	Tian et al. 2019	IPF-Control	HSPA8	UP	1.1254	0.0330279
8	Tian et al. 2019	IPF-Control	RPS12	UP	1.1254	0.0023965
8	Tian et al. 2019	IPF-Control	RAB18	UP	1.1254	0.00631646
8	Tian et al. 2019	IPF-Control	MPI	UP	1.1254	0.0252258
8	Tian et al. 2019	IPF-Control	UBLCP1	UP	1.1254	0.0120051
8	Tian et al. 2019	IPF-Control	PDE6D	UP	1.1254	0.0271167
8	Tian et al. 2019	IPF-Control	FAM98A	UP	1.1254	0.0013835
8	Tian et al. 2019	IPF-Control	G3BP2	UP	1.1254	0.020355
8	Tian et al. 2019	IPF-Control	PNKD	UP	1.12537	0.0363174
8	Tian et al. 2019	IPF-Control	EIF2S1	UP	1.1251	4.39598e-05
8	Tian et al. 2019	IPF-Control	MFAP2	UP	1.1251	0.157465
	Tod et al. 2019	IPF-Control	SIRT2	up	1.12506	0.042	0.0881
8	Tian et al. 2019	IPF-Control	STAT1	UP	1.12483	0.0126954
8	Tian et al. 2019	IPF-Control	ARPC4	UP	1.12483	0.000356413
8	Tian et al. 2019	IPF-Control	SORD	UP	1.12483	0.0093715
8	Tian et al. 2019	IPF-Control	APBB1IP	UP	1.12483	0.189963
8	Tian et al. 2019	IPF-Control	TIAL1	UP	1.12457	0.0132522
8	Tian et al. 2019	IPF-Control	PRPF31	UP	1.12454	0.00276662
8	Tian et al. 2019	IPF-Control	EPN2	UP	1.12454	0.0193824
	Tod et al. 2019	IPF-Control	BSG	up	1.12428	1.97e-05	0.000122
	Tod et al. 2019	IPF-Control	HINT1	up	1.12428	0.0113	0.0291
	Tod et al. 2019	IPF-Control	KIR3DS1	up	1.12428	0.0111	0.0288
	Tod et al. 2019	IPF-Control	SELP	up	1.12428	0.00114	0.00416
8	Tian et al. 2019	IPF-Control	RPL27	UP	1.12427	0.0013551
8	Tian et al. 2019	IPF-Control	hCG_1984214	UP	1.12427	0.389087
8	Tian et al. 2019	IPF-Control	ATPIF1	UP	1.12427	0.0387391
8	Tian et al. 2019	IPF-Control	ATP6V1F	UP	1.124	0.0730748
8	Tian et al. 2019	IPF-Control	MAN2C1	UP	1.12397	0.0469105
	foster et al.2015	IPF-Control	CAYP1	UP	1.12393	0.664	0.867
	foster et al.2015	IPF-Control	POTEF	UP	1.12365	0.237	0.568
8	Tian et al. 2019	IPF-Control	VPS35	UP	1.12344	0.000852804
8	Tian et al. 2019	IPF-Control	IDH3A	UP	1.12344	0.0363228
8	Tian et al. 2019	IPF-Control	FBN1	UP	1.12344	0.118078
8	Tian et al. 2019	IPF-Control	IGHV3-38	UP	1.12317	0.0770137
8	Tian et al. 2019	IPF-Control	AMDHD2	UP	1.12288	0.0376356
8	Tian et al. 2019	IPF-Control	SARNP	UP	1.12288	0.163805
8	Tian et al. 2019	IPF-Control	SRSF7	UP	1.12288	0.00871276
[truncated: 4,852 more rows]

## Sheet: Mustard
	List of proteins extracted in mustard after remove of duplicate genes. The names of the proteins are given along with their direction, fold change, p-value and FDR. Also in the group column, the name of the disease and the control group are mentioned, which the expression level of the protein is compared. Fold change, p-value and FDR of some proteins were not identified in the some studies.
[truncated: 105 more rows]
