# Supplementary material for: A computational approach for the identification of key genes and biological pathways of chronic lung diseases: a systems biology approach
Source: BMC Med Genomics. 2023 Jul 8;16:159. doi: 10.1186/s12920-023-01596-7 (PMC10329352; doi:10.1186/s12920-023-01596-7)
Supplement: Supplementary file 3 — Additional file 3. [file 12920_2023_1596_MOESM3_ESM.xlsx]

## Sheet: interaction COPD
List of unique protein interactions in COPD
Name	interacting partners
HDAC5	ZBTB16; UBC; YWHAB; NCOR2; NCOR1; SFN; HIST4H4; MAX; DDX20; NFKB2; YWHAQ; YWHAE; HIST1H4A; RUNX2; HIST1H4I; BCL6; HDAC3; EEF1G; PHB2; TAB2; BCOR; GATA1; SUV39H1; IKZF1; HIST1H4K; HIST2H4A; GABARAP; HIST1H4C; CBX5; GATA2; HIST1H4J; HIST1H4H; HIST1H4L; NRIP1; HIST1H4F; GNB1; HIST2H4B; CTBP1; HIST1H4D; IKZF3; PRKD1; TBL1X; HIST1H4B; HIST1H4E; GCM1;
MAGEA11	ZBTB16; UBC; TRIM27; EWSR1; AR; ILF3; PSMF1; UBE2D4; MED28; BIRC2; POLR1D; NDEL1; PNKP; WTAP; TCEA2; LNX1; NIF3L1; MCRS1; KIAA0408; PHYH; ACTN1; RADIL; VTA1;
GATA2	ZBTB16; RXRA; JUN; MAPK1; AKT1; STAT3; RARA; HDAC3; PML; HDAC5; TAL1; SPI1; CEBPA; HHEX;
ACP5	ZBTB16; RPA2; MAPK9; TNFSF10; SNRNP40;
FHL3	ZBTB16; MAPK1; CREB1; ACTB; FHL2; SRF; PHC2; TRIP6; LNX1; AIMP2; MED15; ADAMTSL4; CTBP2; PAK7;
BMI1	ZBTB16; LRIF1; RIF1; KAT5; UBE2I; KMT2A; PTN; CEP126; RING1; PHC2; IMMT; RNF2; CBX4; PHC1; CBX8;
RAB27A	ZBTB16; LRIF1; RIF1; COPS6; EEF1A1; C14orf1; CEP126; RBM48; GDF9; MYO5A; SYTL2; RABGGTB; GDI1; STX1A;
FAM101B	ZBTB16; KAT5; PPP1R16A; TNFRSF10C;
LSM2	ZBTB16; EXOSC10; MEPCE; DDX20; CRMP1; C14orf1; SMN1; NME2; NME1-NME2; USP15; LSM1; SNRPE; SART3; SNRPD2; LSM3; LSM8; LSM7; PRPF4; DNAJA1; ZNF408; GBP2; USP4; LSM6; LSM4;
RARA	ZBTB16; ESR1; RXRA; SRC; NCOR2; NCOR1; NR3C1; SP1; PRKCA; GADD45A; STAT5B; CCND3; HDAC3; NR4A2; RXRB; NR0B2; SPEN; NR1H3; NCOA6; TADA3; NCOA3; NCOA2; SKI; MED1; NR2E3; NRIP1; MAGEB2; NRBF2; MED25; POU2F1; HNRNPL; GADD45G; ARNTL; NPAS2; NCOA1; RXRG; COPS2; PML; SNW1; NR1H2; TRIP4; TRIM24; TDG; UBE3A; EZH2; HDAC4; MBD1; FOXO1; KAT2B; PARP1; THRB; ZNF423; GATA2; CDK7; MED6; NSD1;
NCOR1	ZBTB16; ESR1; NCOR2; SMARCB1; HDAC3; NELFE; TXNRD2; HDAC9; NFKB1; AR; NR2E3; PPARA; TBL1X; SKI; HDAC7; CLK1; HDAC5; CBFA2T3; DDX20; CBFA2T2; PML; ZMYND11; PTMA; CHD1; SF3B3; RBPJ; SRCAP; BCL6; THRB; SMARCA4; ATXN1; SMARCC2; MECP2; SMARCC1; RARA; VDR; SAP30; ZBTB7A; PPARD; ESR2; DZIP3; LIN54; SIN3A; ETS2; KDM5C; TRIM28; NR3C1; RUNX1T1; HDAC4; PHB; THRA; ETS1; TAB2; MYBL2; HSPA4; SP1; MYOD1; DACH1;…
PLSCR1	ZBTB16; EGFR; SRC; ABL1; EWSR1; CRK; ATN1; SHC1; MED15; SF1; CRKL; ENKD1; CCDC33; PLSCR4; C10orf10; ILF3; HOXA9; NOC4L; TRAF4; DAZAP2; PHLDA1; GNAI2; SLC25A6; NECAP2; GLRX3; ZNF638; TFG; ADAMTSL4; SPG7; SPRY2; EFEMP2; KRTAP4-12; ATG12; DTX2; RERE; BACE1; VASP; PRKCD;
CEP70	ZBTB16; CCDC85B; UTP14A; KAT7; PPFIA1; ZNF408; MCM10; NRIP1; TRIM29; COIL; ZBTB8A; ZNF426; KANSL1; TCEB3B; ENKD1;
PMAIP1	ZBTB16; BCL2; BCL2L1; PPBP; BAX; MCL1;
TOLLIP	ZBTB16; ATXN1; SETDB1; XRN2; RBPMS; ZHX1; IRAK1; RHOXF2; DAZAP2; TOM1L1; IL1R1; TLR2; TLR4; TOM1;
KRTAP4-12	ZBTB16; ATN1; PLSCR1; ILF3; ATG12; ZNF426; PHLDA1; HHEX; FAM107A; CCNK; ADAMTSL4; PNKP; CNNM3; COL8A1; PLSCR4; SPG7; ZNF408; LNX1; NUDT18; RERE; SPRY2; SLC25A6; GLRX3; ZNF638; TCEB3B; PDGFRB;
QTRT1	ZBTB16; ARF6; SH3GL3; COPS6; SETDB1; UNC119; NDUFA4L2;
COQ6	ZBTB16;
KSR1	YWHAZ; YWHAH; MAPK1; RAF1; MARK3; VRK2; CANX; NME1; MAP2K1; BRAP; EPHB2; MAP2K2;
CEP126	YWHAZ; VIM; POLR2M; LRIF1; RIF1; DISC1; RPA2; KAT7; KAT5; RUVBL1; EIF6; HTT; SUPT5H; ATRX; NUDT21; TFG; ITGB3BP; NSF; ZNF24; AKTIP; BRD7; PTPRS; IMMT; BARD1; MAPK9; RAB27A; FXR1; GOLGB1; GADD45G; FGFR3; YAE1D1; SAT1; DNM1; ING5; BMI1; KPNA2; CSTF2; ARIH2; KBTBD7; FEZ1; GET4; SNRPG; RAN; GIT1; GCOM1; LUC7L2;
PNMA1	YWHAZ; UBQLN4; PARD3; VAV2; CCAR2; PARD6B; PRKCG; PARD6A; MARK4; PRKCI; CHMP2B;
PTPN13	YWHAZ; PDCD10; CTNNB1; PRKACA; NFKBIA; NGFR; FADD; FASLG; STK25; FAS; TRIP6; PLEKHA1; BRD7; APC; NGFRAP1;
VAMP8	YWHAH; PNN; SNAP23; SNAP25; VAMP3; STX1A; NAPA; STX6; STX7; VAMP2; STX8;
SNRPE	YWHAH; DDX20; SF3A2; HRAS; SMN1; SMN2; LSM2; SNRPB; SNRPD1; SNRPD3; GEMIN2; SNRPD2; SNRPF; SNRPG; WDR77; CLNS1A; LSM3; LSM4;
HDAC7	YWHAG; ZBTB16; YWHAZ; NCOR2; NCOR1; SFN; YWHAH; CTNNB1; YWHAQ; YWHAE; KAT5; SIN3A; BCL6; HDAC3; PPARD; IKZF3; PRKD1; IKZF1;
PGAM5	YWHAG; ZBTB16; UBC; RNPS1; USP11; SLX4; HSPA1A; SETDB1; AGO4; RBX1; KEAP1; PCBD1; BCL2L1; CUL3; ZRANB1; HSPA1B; OSBPL10;
HDAC4	YWHAG; ZBTB16; RXRA; YWHAB; YWHAZ; NCOR2; NCOR1; SFN; YWHAH; MAPK1; HIST4H4; RUVBL2; AR; NFKB2; MAPK3; YWHAE; HIST1H4A; UBE2I; RUNX2; SIN3A; HIST1H4I; BCL6; SUMO1; PPARG; RARA; HDAC3; RBBP4; ATF2; CBX5; RANBP2; IKZF3; GATA1; HDAC9; HIST1H4H; HIST1H4D; HIST2H4A; HIST1H4L; MEGF10; TNFRSF14; HIST1H4K; PARK2; GCM1; BCOR; SUMO2; ATRX; HIST1H4C; HIST1H4J; CDK5; HIST1H4B; SUV39H1; IKZF1; HIST1H4F; HIST1…
CYFIP2	YWHAG; YWHAZ; YWHAH; NCK1; FXR2; FMR1; PACSIN3; PACSIN1; FXR1; ABI3; WASF2; PACSIN2; BRK1;
KLC2	YWHAG; YWHAZ; SFN; YWHAH; YWHAQ; KIF5B; KLC1; COIL; MAPK8IP3; CLSTN1; KIF2A; S100A8; KIF5C; SPG20; KIF5A;
TRA2B	YWHAG; YWHAZ; RNPS1; SREK1; NGFR; ZRANB2; TNPO3; RBMX; SRSF9;
SRGAP2	YWHAG; YWHAH; WAS; DISC1; ROBO1; YLPM1; ATAD3A; WIPF1; FASLG; DIAPH1; SLC25A12; ITSN2;
CLASP2	YWHAG; YWHAH; MARK2; BRF2; ATG12; FEZ1; CLIP2; MAPRE1; SMYD2; MAPRE2;
RAB11FIP2	YWHAG; YWHAH; EPS15; REPS1; RAB11FIP5; RAB11A; AP2A1; RAB25;
EDC3	YWHAG; YWHAB; YWHAZ; SFN; YWHAQ; ZFP36; DCP1B; UPF1; USP4; DCP1A; DCP2;
KLC1	YWHAG; YWHAB; YWHAZ; SFN; YWHAH; KIF5B; APP; KIF5A; KIF2A; MAPK8IP3; LRSAM1; KLC2; KIF5C; SPAG9; MAPK8IP1; PLEKHM2; CLSTN1;
MARK2	YWHAG; YWHAB; YWHAZ; MAP3K3; SFN; YWHAH; YWHAQ; KIF5B; YWHAE; GSK3B; AKT1; PHLPP1; MARK1; COL4A3BP; CLASP2; MARK4; GPRASP1; PARD6G; RTCA; UTRN; STK11; MARK3; DVL3; PARD6A; PRKCI; C11orf58; USP21;
SON	YWHAG; YWHAB; SNIP1; PRPF40A; TRIP6;
ZFP36	YWHAG; XRN1; EXOSC6; YWHAB; UPF2; EXOSC8; SFN; YWHAH; MAPK1; CCDC85B; NUP214; DCP1A; EDC3; HMGB1; MAPKAPK2; DCP2;
NDRG1	YWHAG; VCP; HSPA5; EEF1G; ILF3; RPS6; EIF3E; S100B; PABPC1; SHMT2; HSP90AA1; RPS16; HNRNPF; RUVBL2; CLTC; ARL4D; CDH1; CTNNB1; NCL; ACTG1; PSMD2; HNRNPU; AP2M1; FASN; HNRNPH1; PPP2R2A; RPN2; MME; CANX; RPL4; KIF5B; XRCC6; RPL24; PRKACA; PSMC3; RPS26; TLE3; EEF2; TARS; DLST; RPS9; RPL3; DDX5; PKM; EIF2S3; AP1M2; SLC25A6; XRCC5; COPB2; PSMC2; UPF1; PHYHIP; LDHA; DARS; EWSR1; RPS8;
RNPS1	YWHAG; USP7; YWHAB; YWHAZ; DDX24; ERH; SRRM1; DDX23; MED19; THRAP3; SRPK1; SNRNP200; SKIV2L2; CDK11B; SNRPB2; SRPK2; SF3B3; RBM39; SRSF2; PGAM5; PNN; TRA2B; TRIP6; SNRNP70; NUDT21; SNRPA; RARS; CSNK2A1; SART3; SRSF7; CSNK2B; CSNK2A2; GID8; PRPF4; AP2A1; PRPF3; PUF60; PRPF4B; AP2B1; SF3B2; SRSF1; EFTUD2; SRSF6; PCBP3; SREK1; GEMIN2; DVL2; SMN1; WDR26; PRPF6; WDR33; KHK; SMN2; SRSF4; SRRM2; SRRT; S…
DOCK7	YWHAG; USP7; CDC42; YWHAZ; YWHAH; MLH1; COPS5; RHOA; USP19; TSC1; GTF2A1; MARK4;
PIK3C3	YWHAG; USP11; CALM1; MAP1LC3C; UVRAG; BECN1; PITPNA; CLPTM1L; NRBF2;
MARK1	YWHAG; UBC; YWHAZ; SFN; YWHAH; YWHAE; MARK2; USP21; STK11; MAP2; MAPT;
TSC1	YWHAG; UBC; YWHAB; YWHAZ; YWHAH; YWHAQ; CDK1; RASA1; ACTB; ETS1; YWHAE; GSK3B; AKT1; MAPK14; NGFR; AXIN1; RHEB; TSC2; HBA1; PLK1; IKBKB; NGFRAP1; PTK2; FTH1; NEFL; EIF3F; NF2; EZR; RAB11FIP5; DOCK7; RPS6KA1; SFPQ; ACTA2; ACTA1; HBA2; MSN; RDX; CDKN1B; BECN1; CCNB1;
PRKCB	YWHAG; UBC; IKBKG; RB1; DVL2; CDK1; PPP2CB; GSK3B; EIF6; IKBKB; CHUK; PTPN11; HSPA4; GNA13; EPB41; GNB2L1; KIT; BTK; AFAP1; ADRBK1; GRIN1; TIAM1; RBCK1; GRIN2D; PA2G4; CD5; LMNB1; GJA1; ANXA2; BMPR2; ITGB2; NCF1; GSK3A; PDPK1; GRM5; GNA12; STXBP1; RGS2; DAB2; SDC2; EIF4E; SPTAN1; CYTH2;
PRKCZ	YWHAG; TRAF6; CDC42; CASP8; YWHAB; RELA; FYN; SRC; YWHAZ; YWHAH; MAPK1; YWHAQ; MAPK3; PRKCA; PARD3; GSK3B; AKT1; CASP3; RHOA; HRAS; IKBKB; RAF1; PARD6B; JAK1; FADD; PSEN1; FEZ1; IL4R; SQSTM1; ECT2; RPS6KB1; ADAP1; DAPK3; GLRX3; C1QBP; CASP6; CASP9; CSNK2B; MAP2K1; PARD6A; PDPK1; PARD6G; PRKCQ; PAWR; MBP; CASP7; NCL; GSK3A; IRAK1; TIAM1; PPP1R14A; GRM5; BTK; IRS1; PPP3CA; PRKCI; PRKCD; AFAP1;
SFN	YWHAG; TP53; UBC; MAP3K5; EGFR; CSNK2A1; ABL1; HNRNPU; MAGI1; PTPN2; BCAR1; PAK4; ARHGAP21; SAV1; KLHDC2; TRIM25; HDAC7; SRRM2; MARK1; MST1R; ABLIM1; MDM4; HDAC4; CHEK1; TBL3; APC; USP8; DYRK1A; PKP2; HNRNPD; PPFIBP2; SRSF10; DTX2; KIAA0408; BCR; DCAF7; EEF1A1; RAF1; RAE1; ZNF638; SYNJ2; PLEKHF2; ING1; ARAF; SORBS2; SH3BP4; KLC2; IRS1; MAP3K2; MARK3; NR3C1; ITCH; HDAC5; BAX; IRS2; ARHGAP32; BRAF;…
TP53BP2	YWHAG; TP53; RELA; YWHAH; CRK; PPP1CA; UTP14A; EEF1A1; APP; UNC119; PTN; BCL2; WWP1; PPP1CC; WWP2; MAGI1; SUMO2; SUMO3; BECN1; USP4; YES1; YAP1; KIF5A; MRPL20; ATXN7;
STK4	YWHAG; TP53; CASP3; MAP1LC3B; MAP1LC3A; RASSF5; STK3; MAP1B; RASSF1; MBP; HIST2H2BE; CNKSR1; SLX4IP; RASSF2; SAV1; CSN1S1;
TAF15	YWHAG; TBP; TAF7; POLR2C; SAFB; MAPK13; TAF5; POLR2G; SF1; TAF12; POLR2E; TAF13; TAF11; PRMT1; TAF1;
LRP1	YWHAG; SRC; PRKACA; SHC1; KAT5; CAV1; APP; SKIL; GIPC1; F8; DLG4; CD82; CANX; DAB2; BACE1; A2M; CALR; FURIN; DAB1; SYNJ2BP; LRPAP1; F9; USP3; MAPK8IP1; WNT3A; ANAPC10;
DYRK1A	YWHAG; SMAD3; YWHAB; SFN; SRSF4; CREB1; YWHAE; SRSF1; SF3B1; SRSF5; DCAF7; DNM1; FOXO1; PHYHIP;
EPB41	YWHAG; SMAD3; YWHAB; EGFR; EIF4G1; YWHAQ; PCNA; CDKN2A; PSMA7; CDK2; ACTA1; DYNLL1; APP; TMEM33; UBE2V1; PHB2; PSMC4; PSMA1; DHX9; RPS3A; DLG1; KPNA2; TCEB1; MAPRE1; CENPJ; PSMA6; MYH1; SNX3; FABP5; ATP6V1E1; TSN; PFN2; PCMT1; TAGLN2; IARS; RAB2A; LRPPRC; CYCS; UBE2L3; TXN; PIN1; RAB8A; LRRC59; PSMB5; PAICS; CACYBP; PSMB3; TRMT112; FHL1; HPRT1; GDI1; U2AF1; ECHS1; HIGD1A; PSMB1; PRKCB; GOT2; SPTA…
DCAF7	YWHAG; SMAD2; SMAD3; YWHAZ; SFN; YWHAH; MAP3K1; PARD3; DDB1; DYRK1A; FAF2; BMPR1B; DYRK1B;
ZNF638	YWHAG; SFN; CCDC85B; HOOK2; PLSCR1; CALCOCO2; EFEMP2; FHL2; KRTAP4-12; WWP1; KRT15; KRT19; ZNF24; GTF2F2;
MAGOH	YWHAG; RNPS1; UBE2E3; YWHAQ; UPF3B; NXF1; PINX1; EIF6; GH1; NME2; NME1-NME2; CNBP; RBM8A; EIF4A3; MAP1B; ALYREF;
SRSF6	YWHAG; RNPS1; SREK1; RRP1B; YWHAQ; SRSF4; SRPK1; CNBP; PPARGC1A; SRPK2; CLK1;
SRSF4	YWHAG; RNPS1; SREK1; FUS; HAP1; SCAF11; GEMIN2; PNN; SMURF1; SRSF6; PPARGC1A; SMURF2; SRRM1; SRPK1; DYRK1A;
LUC7L3	YWHAG; RNPS1; MED19; MEPCE; RRP1B; MED29; SRSF1; SRPK1; SRPK2; CLK1; TLR10;
MAGOHB	YWHAG; RBM8A; HMG20A; AMOTL2;
ALB	YWHAG; PPP2R2B; SLX4; ATM; TSC22D1; APOA1; ST13; LUC7L2; DMWD; CRB1; UIMC1; DICER1; SLC25A13; RANBP2; LAT; SACS; DCD; SGOL2; TF; TRAPPC11; TTR; RYR2; EXOC6; LRP2; THRAP3; PCDH1; DMD; DDB1; GSN; F2; KRT16; FN1; ITGB5; PPBP; NLRC4; CDC45; SORBS3; TTN; CTSL; GCN1; SLC1A5; TIAM1; NCOA3; AP1M1; HNF1A;
KRT33B	YWHAG; PPP2R2B; PSMC4; USP15; OTUD4; BCL10; EFHD1;
SKIV2L2	YWHAG; PPP2R1A; XRN1; EXOSC6; UPF2; EXOSC8; PPP2R2B; EXOSC4; RNPS1; DIS3; EXOSC7; EXOSC9; SP1; EXOSC2; MPP6; TAF10; MPHOSPH6; PBX2; PPP2R2D; EXOSC5;
PPFIA1	YWHAG; PPP2R1A; PPP2CA; PPP2CB; PPP2R5D; NCOA2; PTPRC; PTPRG; MBIP; GIT1; ING4; PPFIA2; PTPRS; PPFIA3; PTPRF; CAST; PPFIBP2; CEP70; AGTPBP1;
IGF1R	YWHAG; PIK3R1; UBC; ESR1; MAP3K5; YWHAB; EGFR; SRC; YWHAZ; CBL; CRK; MDM2; RASA1; SHC1; YWHAE; STAT3; CRKL; PXN; JAK2; CAV1; PTPN11; SOCS3; PTK2; JAK1; INSR; GNAI1; GIPC1; GNB2L1; IRS1; CSK; ITGB1; PRKCD; NEDD4; GNAI2; PTPN1; PIK3R2; PRKD1; GRB10; EEA1; VAV3; IGFBP3; SOCS1; SNAP29; IRS2;
ARAF	YWHAG; PIK3R1; SFN; YWHAH; NELFCD; HRAS; CSNK2B; PDGFRB; PRPF6; PKM; BRAF; MAP2K2; KLHL12; COPS3; RRAS2; MAP2K1; RABGGTB;
CLK1	YWHAG; NCOR1; SRSF3; SAFB; SRSF1; SRSF6; GOLM1; PRPF4; PPIG; BCLAF1; PTPN1; LUC7L3; MBP; PIAS4;
NELFE	YWHAG; NCOR1; POLR2A; NELFCD; NELFB; RPAP2; WDR48; VAMP3; NELFA;
CDC5L	YWHAG; MCM3; ORC5; PRKDC; SNRPD3; RPS25; SNRPD2; ORC2; CDT1; KDM1A; KIF5B; SF3B2; MCM10; PPP1CA; PPFIA2; MELK; HOOK1; SCAF8; CDK2; AKAP9; SRSF2; KANSL1; SRSF1; RBMX; DYNC1H1; TTF2; RTCA; ORC1; CWC15; ETS1; SF3B1; SFPQ; HSPA8; SNRPA; CDKN2A; YWHAZ; SNRPA1; SF3A1; DISC1; ILF2; GSE1; SRRM1; MCM4; PPP1R8; CDKN1A; GCN1; RPS16; BZW1; SF3B4; PMS1; SNRPD1; SPTBN1; MCM5; TRAF3IP1; ZNF451;
NDE1	YWHAG; MAPK1; CDK1; TUBG1; CENPF; PAFAH1B1;
MAP3K2	YWHAG; MAP3K5; IKBKG; YWHAB; YWHAZ; MAP3K3; SFN; YWHAH; NFKBIA; YWHAE; SMURF1; MAPK8; XIAP; MAP2K7; MAP2K4;
KRT31	YWHAG; LYAR; PPP2R2B; ATN1; USP8; ATG12; USP15; BAK1; OTUD4; ELF3; DNPEP; CDC20; DGKB; PLEKHB2; STK38L; TWF2; DLG3;
SRPK1	YWHAG; LYAR; IKBKG; YWHAB; RNPS1; SREK1; SNRNP70; SRSF3; SRSF4; SAFB; SRRM1; SRSF1; SCAF11; MBP; U2AF2; LBR; SRSF5; SRSF6; DHX9; LUC7L3; U2AF1; DDX21;
KRT82	YWHAG; LYAR; ATG12; ELF3; DNPEP; DLG3; TWF2; PLEKHB2;
PRKCQ	YWHAG; IKBKG; FYN; LCK; AKT1; CASP3; IKBKB; CHUK; MARK3; LYN; PRKCZ; VAV1; WIPF1; GLRX3; IRS1; BTK; MSN; TAL1; STK39; GRM5;
HSPB6	YWHAG; HSPB8;
BRAF	YWHAG; HSPA5; YWHAB; YWHAZ; SFN; YWHAH; MAPK1; YWHAQ; PRKACA; MAPK3; YWHAE; AKT1; HSPA1A; HRAS; RHEB; HSPA8; RAF1; HSP90AB1; RAP1A; HSPA9; SGK1; PRKCE; ARAF; HSPA1B; MAP2K1; MAP2K2; CDC37;
SH3BP4	YWHAG; HSPA5; YWHAB; SFN; DNAJA4; TCP1; MPHOSPH8; TTC1; NFU1; GIPC1; YWHAQ; CCT3; PRR14; PLEKHA1; FKBP4; PSMA1; MRGBP;
GSK3A	YWHAG; HSF1; AR; PRKACA; PRKCA; AKT1; BCL3; PXN; APP; LRSAM1; PRKCZ; SPG21; PRKCG; PRKCB; PRKCD; SGK1; MAPT; CREM; MCL1; MAP3K11; VTA1;
PNN	YWHAG; FOS; YWHAZ; RNPS1; MED19; SRSF4; PPIG; SRRM2; TCEA2; PRPF4B; UBE2I; KRT19; CTBP1; TOE1; NFKBIL1; KRT8; KRT18; PDPK1; CTBP2; VAMP8; DYNC1I2;
MARK3	YWHAG; FOS; UBC; YWHAB; YWHAZ; SFN; YWHAH; YWHAQ; YWHAE; MARK2; DYNLL1; PMPCB; VPS11; ATP6V0C; KSR1; TTR; RASGRF1; PRKCQ; TCEA2; USP21; SAAL1; CPSF4; CHGB; CDC25C; PKP2;
PPIG	YWHAG; FOS; RNPS1; MED19; POLR2A; SP1; PNN; CLK1;
PKP2	YWHAG; FOS; EGFR; SFN; YWHAH; GTF2B; CTNNB1; SMAD9; MARK3; KRT18; POLR3A; TRMT10C; JUP;
SRSF3	YWHAG; EXOSC6; YWHAB; MED19; SREK1; MEPCE; YWHAQ; PCBP1; RBM7; NXF1; PCBP2; MED29; AIRE; CLK1; SRPK2; SCAF11; CHD1; GEMIN2; HNRNPK; SRPK1;
NCBP1	YWHAG; EIF4G1; GSTK1; RNF40; BNIP1; POLDIP3; SRSF9; EIF3B; EIF4G2; CNBP; SNRPA1; NCBP2; HNRNPF; STAU1; RPS6KB1; HNRNPH1; RPS6; MTOR; EIF4G3; UPF3B;
TBC1D4	YWHAG; DDX56; SLX4; YWHAH; EP400; RBM12; U2SURP; DNPEP;
KIF5C	YWHAG; CSNK2A1; YWHAQ; KIF5B; CSNK2A2; KLC1; NCOA2; CSNK2B; SNAPIN; KLC2; KIF5A;
NEFL	YWHAG; CHD3; VIM; SCHIP1; TSC1; APP; RAN; MAP2; BRD7; GRIN1; PIAS4; TNF; MTMR2; HSPB3; SPTAN1; MYO5A;
GIT1	YWHAG; CHD3; SRC; PTK2B; LRIF1; RIF1; PLCG1; EIF6; PXN; HTT; WDR33; PTK2; PAK2; CEP126; RAN; PPFIA1; ARHGEF7; BARD1; RGS2; SRRT; ARHGEF6; MAN2A2; DDX24; PPFIA3; ADRBK1; PPFIA2; GRK6; TERF1; HAP1; ITGB3BP; PTPRF;
PUF60	YWHAG; CHD3; RNPS1; EWSR1; VIM; CD2BP2; ILK; SF3A2; FHL2; PABPC1; SF3B1; CD101; PPP1R16A; P4HB; SF3A3; RNMTL1; PCBP1; ELAC2; IGF2BP2; U2AF2; TTN; PABPC4; KHSRP; HNRNPC; SYNCRIP; MOV10; IGF2BP1; G3BP1; CMBL; AKAP9; TROVE2; DDX3X; HNRNPL; GPN1; FUBP1;
DISC1	YWHAG; CDC5L; YWHAZ; ATF7IP; YWHAQ; RANBP9; TNIK; ITSN1; TUBB2A; PAFAH1B1; CEP126; RAD21; STX18; TNKS; TRIO; NDEL1; AKAP9; TRAF3IP1; FEZ1; DCTN2; EEF2; EIF3H; ACTG1; ATF4; TUBG1; EXOC7; NUP160; TUBB; MAP1A; XRN2; YWHAE; AGTPBP1; DCTN1; IMMT; UTRN; EIF3A; GNB1; ANKHD1; PPP5C; DNAJC7; SPTAN1; CDK5RAP3; SRGAP2; ACTN2; SMARCE1; SPTBN1; DMD; CCDC88A; DYNC1H1; ARIH2;
SRSF1	YWHAG; CDC5L; RNPS1; SREK1; RRP1B; YWHAQ; SNRNP70; SRSF2; SF3A2; NXF1; U2AF2; SRPK1; TOP1; CIR1; DYRK1A; TCERG1; U2AF1; LNX1; SCAF11; GEMIN2; PRPF4; AIRE; DIDO1; LUC7L3; SRSF5; SRPK2; NFYA; C1QBP; TNPO3; CLK1; PRPF4B; CD8A;
SRRM1	YWHAG; CDC5L; RNPS1; FUS; SRSF4; DEK; SRRM2; SRSF5; SRPK1;
BAIAP2	YWHAG; CDC42; YWHAH; MDM2; RAC1; ATN1; C14orf1; NCKIPSD; EPS8; KANK1; PAK1; PBX2; ENAH; LIN7A; WASF2; LIN7C; DIAPH1; SHANK2;
PRKCG	YWHAG; CDC42; YWHAB; DVL2; YWHAE; PARD3; PARD6B; CD5; TIAM1; PICK1; PPP1R14A; RGS2; PA2G4; GJA1; CYTH2; MARK4; AFAP1; SDC2; STXBP1; DAB2; GRM5; GRIN2D; EIF4E; IRS1; PNMA1; ADRBK1; GRIN1; PARD6A; GSK3A;
PRKCA	YWHAG; CDC42; TP53; EGFR; SRC; YWHAZ; CBL; DVL2; EWSR1; SYK; CFTR; RAC1; HSP90AA1; LCK; TIAM1; LMNB1; DLG4; GNB2L1; HMGB1; PLD1; GRIA1; INSR; RGS2; FAS; GSK3A; DNM1; RHOA; FSCN1; STXBP1; NOS1; SDC2; KRT18; MYOD1; ACTA1; FLNA; STXBP3; F11R; MGMT; RAF1; CREM; GSK3B; TRIM29; ADAP1; POLB; HSPB8; DGKD; PICK1; SHC1; LMNA; ANXA2; GNA12; AFAP1; EEF1D; PTPN11; GJA1; EZR; SNAP25; SDC4; RARA; PPARA; PRKG1; …
ARHGEF7	YWHAG; CDC42; SMAD3; CBL; NCK1; RAC1; WAS; PXN; PAK2; TUBB3; PAK1; NCKIPSD; TUBB4A; SHANK2; ARHGEF6; GIT1; TGFBR2; SHANK3; CERS2;
CDK11B	YWHAG; CASP8; YWHAB; RNPS1; MEPCE; YWHAQ; CASP1; YWHAE; KAT7; CASP3; PAK1; TCEA2; CCND3; URM1;
KIF1B	YWHAG; BRCA1; YWHAH; EEF1A1; GIPC1; DLG1; MAGI1; TFCP2; SNTA1; CHP1; DLG4; DLG3; ARHGAP1; INADL; CERS2;
YAP1	YWHAG; ABL1; YWHAQ; SMAD1; AKT1; TP63; RUNX2; RUNX1; TP73; SLC9A3R1; AMOT; WBP2; SMAD7; HNRNPU; ITCH; SMAD6; NFE2; WBP1; TP53BP2; ERBB4; KIF5A;
SLC8A2	YWHAB; YWHAZ; YWHAQ; YWHAE; PPP3CB;
LYST	YWHAB; YWHAZ; YWHAQ; ATN1; HGS; CALM1; KPNB1; CSNK2B; HNRNPM; EFS; ESRRA; VTA1; MRPS31; CNTROB; TNNI3; CENPJ; MED12;
MINK1	YWHAB; YWHAZ; CALM3; NCK1; MAP1B; ACTA2; TUBA1B;
SLC8A1	YWHAB; YWHAQ; SCHIP1; YWHAE; PPP3CB; CAV3;
RICTOR	YWHAB; SFN; ILK; YWHAE; AKT1; HSPA1A; RPTOR; RPS9; MTOR; RPS6KB1; PREX1; MLST8; HSPA1B; DEPTOR;
CDK14	YWHAB; RB1; YWHAH; CDKN1A; YWHAQ; TGFBR1; YWHAE; SMURF1; ACVR1; CCND3; BMPR1B;
ITGB1	YWHAB; PRKCA; ILK; CRKL; PXN; FHL2; FN1; FLNA; PTK2; LYN; NCKIPSD; ACTN1; NF2; GNB2L1; MAP4K4; FBLN1; IGF1R; CD82; ARHGAP5; ITGAV; FLNB; SLC3A2; ITGA3; NME1; PRKCE; TLN1; DOK1; TGOLN2; LGALS1; LAMA1; RAB25; TIMP2; EPS8; LGALS8; CANX; HSPD1; ACTN4; RAB5A; MMP9;
TNIP3	YWHAB; PPP2R1B; YWHAH; MCM6; NFKB1; TBK1; PPP6R3; CNKSR2; RNH1;
SLC9A1	YWHAB; MAPK1; TNIK; CALM1; MAPK14; MDFI; CHP1; MAP4K4;
CWC22	YWHAB; EXOSC8;
UPF3B	XRN1; UPF2; EXOSC4; EIF4G1; NCBP1; UPF1; EIF6; MCRS1; UPF3A; RBBP6; USP21; EIF4A3; MAGOH; ITGB3BP; RBM8A;
UPF1	XRN1; UPF2; EXOSC10; EXOSC4; NDRG1; POLR2A; EXOSC2; UPF3B; STAU1; PABPC1; DXO; EIF4A3; HIRA; ABHD16A; DCP2; EIF3A; DCP1A; PLEKHB2; RHOXF2; PARN; UPF3A; EIF3B; GSPT1; LSM8; TF; EIF3F; TRMT112; EDC3;
UPF3A	XRN1; UPF2; EXOSC10; EXOSC4; EXOSC2; UPF3B; NXF1; GSK3B; UPF1; RBM8A; PARN; DCP2; ALYREF;
AP1G2	XRN1; UBE2Z; RAB5A; NEDD4; AP1S1;
STAM2	XRN1; UBE2D3; EGFR; UBQLN4; HGS; UBE2H; RNF11; UBE2D2; USP8; TYK2; JAK3; STAMBP; JAK1; DAZAP2; RIN1; EPS15; JAK2; UBE2D1;
WAPAL	XRN1; SMC1A; SMC3; RAD21; STAG2; PDS5A;
LDHA	XRN1; NDRG1; MAPK13; DYNLL1; HSP90AB1; HNRNPD; UBE2E2;
LSM4	XRN1; MEPCE; SNRPN; CALCOCO2; SMN1; USP15; LSM2; LSM1; LSM8; PRPF4; RHOXF2; SART3; USP4; SNRPE; LSM3; LSM7; NMI; LSM6;
EXOSC6	XRN1; LSM8; EXOSC8; DCP1B; LSM7; EXOSC7; SRSF3; PSMB1; EXOSC2; LSM1; EXOSC9; GSE1; EXOSC10; ZFP36; NUDT21; EIF3I; EXOSC4; C1QBP; ESRRA; EXOSC1; UPF2; MIF4GD; SKIV2L2; EXOSC5; DIS3; NDUFA13; MPP6;
UPF2	XRN1; EXOSC6; XRN2; EIF4G1; EXOSC10; MAP1A; UPF1; EXOSC4; UPF3B; SKIV2L2; DCP2; TP63; RPS25; EXOSC8; LSM1; UPF3A; RPL5; ZNF408; PARN; EXOSC2; ZFP36; SCHIP1; EXOSC1; DCP1B; MAP1LC3B; PHB2; MYB; EIF4A1;
EXOSC8	XRN1; EXOSC6; UPF2; MTMR3; EXOSC5; XRN2; MPP6; LSM1; EXOSC4; EXOSC9; LSM7; FHOD1; DIS3; ZFP36; RPP14; EXOSC1; EXOSC7; CWC22; SKIV2L2; RASSF1; EXOSC3; EXOSC2; EXOSC10;
EXOSC10	XRN1; EXOSC6; UPF2; EXOSC8; MPHOSPH6; TOX4; FOXRED1; TARDBP; PTGES2; UPF3A; EXOSC7; UPF1; MAP3K14; USP21; LSM8; RUVBL2; DIS3; MPP6; SP1; XRN2; SKIV2L; DXO; EXOSC4; SSRP1; EXOSC5; LSM2; CIB1;
EXOSC1	XRN1; EXOSC6; UPF2; EXOSC8; EXOSC4; EXOSC7; EXOSC9; EXOSC5; MTMR3; NUP160;
NDUFA13	XRN1; EXOSC6; STAT3; TSG101; HTRA2; NDUFA2;
DXO	XRN1; EXOSC10; EXOSC4; EXOSC7; UPF1; XRN2;
WBP1	WWP1; WWP2; MAGI1; NEDD4; YAP1;
CLCN5	WWP1; WWP2; MAGI1;
WBP2	WWP1; PAX8; MAGI1; YAP1; WWP2; NEDD4; CLEC4G;
WTAP	WT1; MAGEA11; CPNE1;
PHYH	WRAP73; MAGEA11; FKBP4; F8; PHYHIP; TOM1L1; ABCD3; COPS3;
UNC13B	WDR48; SNAP25; STX1A; VAMP2; TOE1;
ARF1	WBP11; ASAP2; NPM1; GGA2; EEF1G; INSR; RALA; CYTH2; ASAP1; GGA1; AP3D1; PLIN2; AP1G1; AP1B1; PLD1; NOA1; ARHGAP21; PICK1; MDM4; GOSR2;
RHOQ	WASL; PARD6B; PARD6A; PRKCI; GOPC; TRIP10; EXOC7; PFN1; CDC42EP2; RAPGEF1;
ITSN2	WAS; SRGAP2; PTN; FASLG; MCRS1; LSM8; RAD9A; SYNJ2; MEGF10; BCCIP; TBL3;
PACSIN1	WAS; KAT7; HSPA1A; NELFB; WASL; HSPA8; HTT; SOS1; WIPF1; PACSIN3; KHDRBS1; DNM1; PACSIN2; ARHGAP17; DNM2; CYFIP2; WASF2; ASAP1;
PACSIN2	WAS; HSPA1A; WASL; HSPA8; FASLG; WIPF1; PACSIN3; KHDRBS1; DNM1; PACSIN1; DNM2; CYFIP2; ASAP1;
CHMP2A	VPS4A; STAMBP; PCBD1; VPS4B; CHMP3;
RND2	VPS4A; PLXNB1; FNBP1; RACGAP1; ARHGAP5;
HOOK3	VPS41; AKTIP; HOOK1; VPS16;
VIPAS39	VPS33B; VPS41; VPS33A;
RAMP2	VIPR1; CALCA; SLC31A2; CALCRL;
VPS33A	VIPAS39; VPS11; VPS16; VPS18; TNKS; UVRAG;
VPS33B	VIPAS39; UVRAG;
RBM48	VIM; SH3GL3; RPA2; TAF9; WDR33; SAT1; BTBD2; KPNA2; MAFG; ZNF24; GADD45G; HSPB3; MPHOSPH6; PSMD11; CDKN2C; TNFSF10; RFC5; NUDT21; PPP1R8; HSPB1; GSE1; RAB27A; ERH;
RABAC1	VIM; RHOA; HRAS; FXR2; SPG21; RAP1A; RAB7A; LNX1; RAB1A; RAB5A; TUBB2A; PLEKHF2; VTA1; RAB5C; NUDT18; NIF3L1; GDI1; VAMP2; RRAS2; TSHR;
UTP14A	VIM; CCDC85B; HOOK2; NINL; HTT; GADD45G; CEP70; APLP1; AXIN1; RHOH; ZNF24; PTEN; SAT1; TERF1; HNRNPH3; TP53BP2; LSM3; WDR33; RNF10; RGS1; LDOC1; PTPRS; AKTIP; ARIH2; RPA2; CPE;
KRT20	VIM; CCDC85B; FXR2; KRT15; ABI2; AMOTL2;
RERE	VIM; ATN1; KAT7; PRRC2A; PLSCR1; EFEMP2; KRTAP4-12; TLE1; PSMA3; TRIP6; SUMO2; CBFA2T2; TRIM22;
TCEB2	VHL; TSC22D1; CFTR; UBXN7; SOCS3; CUL2; RBX1; CUL5; MED8; TCEB1; SOCS1; SOCS6; TCEB3B; SAP130;
NR4A3	VHL; TRIM28; COPS5; RPS6KA1; KDM5B;
FKBP1A	VHL; TGFBR1; RPTOR; MTOR; EPB41; SMAD7; YY1; FKBP4; TGFB1; ITPR1; BMPR1A; PPP3CA;
ITGAL	VHL; RANBP9; PTPRC; F11R; CD82; ITGB2;
COX5A	VHL; NELFCD; COPS6; PINX1; TMBIM4; MT-CO2;
JADE1	VHL; CTNNB1; KAT7; KAT5; UBE3A; ING5; HIST2H3C; ING4; MEAF6;
DYNLT3	VDAC1; CD5; BUB3; DYNC1I2;
HDAC6	VCP; ZBTB16; UBC; UBE2D3; MED10; EGFR; FYN; MED19; EP300; HIST4H4; UBE2H; UBB; HIST1H4A; RUNX2; HIST1H4I; BCL3; RELB; UBE2D1; MED9; NR4A1; ERBB4; HIST1H4B; HIST1H4F; CBFA2T3; EEA1; PLAA; HIST2H4A; TUBB; HIST2H4B; ERBB3; BCOR; FNTA; HIST1H4H; TUBA4A; HIST1H4L; UBE2E1; HIST1H4D; HIST1H4K; TUBA1B; HIST1H4C; HIST1H4J; HIST1H4E; ERBB2;
RXRB	VCP; VDR; PPARG; RARA; THRA; STX18; NCOA1; TAF11; NCOA3; NR1H3; PPARD; TACC2; NRIP1; MBP; EIF3A; NUDT21; NR2E3; THRB; NR0B2; MCFD2; SPOP; RARG; NR1H2; NR4A2; SOS2; APPL1; KIF5A; CLTA; PPP3CA; NR1I2;
NPLOC4	VCP; UBXN1; UBXN7; FAF1; VCPIP1; USP13; FAF2; UFD1L; SVIP; UBL4A; VIMP;
UFD1L	VCP; UBXN1; UBXN7; FAF1; RAE1; VCPIP1; CHM; USP13; FAF2; UBL4A; NPLOC4; AMFR; HMOX1; VIMP; PIK3CA; SVIP;
VCPIP1	VCP; UBXN1; STX5; FAF1; VAV2; FAF2; NPLOC4; NSFL1C; UFD1L; UBXN6; SVIP; HUWE1; FCHSD2;
UBE4B	VCP; UBXN1; CDKN2A; CASP3; VAV2; ATXN3; CASP6; DNAJC7; CASP7;
FAF2	VCP; UBR1; FAF1; UBR5; UBB; DDB1; VCPIP1; CUL1; WDR26; UBE3A; CUL2; HIF1A; USP13; TCEB1; UBL4A; NPLOC4; UBR2; AMFR; UBR4; PJA2; RGS20; DCAF7; HUWE1; PLAA; UFD1L;
UBOX5	VCP; UBE2D3; MLH1; UBE2E3; UBE2H; UBE2D2; UBE2D1; UBE2D4; UBE2V1; UBE2K; UBE2E1; UBE2L3; UBE2W; UBE2E2;
HLA-B	VCP; UBE2D3; MCM3; SRC; PSMD13; EXOSC4; RUVBL1; RPL3; CALM3; MIF; MAP2K1; NUDC; PFN2; USP14; SNX3; RPS14; AIFM1; LRPPRC; PFKP; PDCD6IP; PSMD6; APEX1; RDX; SHMT2; SFXN1; HLA-C; MSN; SRP14; OAT; FSCN1; MT-CO2; PGRMC1; WDR48; NUDT5; SNRPA1; EIF3I; RANGAP1; MAPRE1; GMPS; ATF7IP; TSN; PABPC1; DDX21; SOD2; AIMP1; NASP; COPS3; PSME3; GOT2; TARS; TRIM28; PSMA6; PSMD4; PSMB1; TRMT112; RAB5C; NUP155; DLAT;…
AMFR	VCP; UBC; UBE2D3; UBXN1; CFTR; UBXN7; FAF1; UBE2D2; UBE2D1; UBE2D4; FAF2; UBE2N; UBE2W; HSPD1; UFD1L; RNF5; VIMP; RPL5; UBE2G2; SVIP;
RNF103	VCP; UBC; UBE2D3; UBE2H; UBE2D2; UBE2Z; UBE2D1; UBE2D4; UBE2N; UBE2W;
ATXN3	VCP; UBC; EWSR1; UBQLN1; CASP1; UBB; PSMD7; RAD23B; USP13; UBE4B; TEX11; RAD23A; PICK1;
CHEK2	VCP; TP53; PPP2R2B; BRCA1; ATM; MDM2; PPP2R5D; PLK1; KPNA2; ATR; E2F1; RAD9A; PPP2R5A; PPP2R5E; MSH2; RAD50; ASF1A; MDC1; MDM4; CDC25A; PPP2R5B; PPP2R2A; AATF; PPP2R5C; TP53BP1; NBN; CDC25C; BRCA2;
STX5	VCP; TP53; GOSR1; GOSR2; USO1; STX17; SNAP25; NSF; SEC22A; SEC22B; SCFD1; COPS6; IMMT; LRIF1; BET1; NAPA; HAP1; APLP1; VCPIP1; VTI1B; SNAP23; NSFL1C; RIF1; BAG6;
WRN	VCP; TP53; ATM; H2AFX; PCNA; POLR1C; CDKN2A; XRCC6; WDR48; XRCC5; PRKDC; PARP1; ATR; FEN1; POLD2; BLM; RAD52; RPA1; MDC1; SIRT1; PRKAR1B;
SVIP	VCP; SYVN1; VCPIP1; UFD1L; NPLOC4; AMFR; CANX; VIMP; TFRC;
UBXN6	VCP; SYVN1; VCPIP1; HERPUD1; PLAA;
VIMP	VCP; SYVN1; HSPA4; UFD1L; NPLOC4; AMFR; SVIP;
NSFL1C	VCP; STX5; CDK1; VCPIP1; SRP14; TARDBP; ANP32A; LIN54; RPL22;
PON2	VCP; RB1; RRP1B; TRIM28; CALM3; RUVBL2; EIF6; RPL31; GANAB; EZR; HNRNPM; RPL28; MSN; RPS16; GOLGB1; RPS14; PLOD3; HNRNPL; PSMA2; RPL22; SERBP1; TPM3;
ASPSCR1	VCP; PLAA;
WRAP73	VCP; MCM3; PSMD2; TRIM28; GEMIN4; CCAR2; CDK2; PSMB1; ATXN10; MARS; PFDN2; COPS2; GPS1; PSMD3; RPS11; COPS4; SSR4; MTHFD1L; MYO1C; SKP1; RNF219; MSH2; LRPPRC; COPS3; PCBP1; SLC25A22; ARMC6; BAG6; GET4; PHYH; SSR3; GNL3; SMC3;
SGK1	VCP; IKBKG; PPP2CA; CREB1; CD40; GSK3B; PSMD6; EIF3I; PABPC1; GANAB; NEK6; RPS3A; IPO4; KPNA2; EIF3F; EZR; HNRNPM; GAPDH; PSMA6; PDPK1; IARS; MYH1; CDC37; FOXO3; HNRNPL; SLC9A3R2; PDK2; GDI2; MOB1A; NEDD4; RPL3; TUFM; PIK3CA; PA2G4; SF3B2; NASP; BRAF; GSK3A; FSCN1; PAICS;
TOMM34	VCP; IKBKE; HSP90AA1; PRKAA1;
NFKBIE	VCP; HSPA5; IKBKG; RELA; REL; BAG2; CUL1; IL1A; PPP6C; IARS; HSP90AB1; NFKB1; TUBA3D; RUVBL2; PPP6R1; HSPA1L; NFKB2; ANKHD1; CALM2; JUP; HSPA1A; CALM3; SKP1; UACA; HSPA9; CHUK; CLTC; CALM1; PPP6R2; ANKRD28; RARS; RELB; TUBB; FBXW11; TUBB4A; TUBA3C; HSP90AA1; C1QBP; EPRS; SFPQ; HSPA8; PPP6R3; PSME3; PRKDC;
FCHSD2	VCP; HSPA5; CCDC85B; VCPIP1; HSP90AB1; MAGI1; CCDC158; CCT2; CASK;
UBXN7	VCP; CUL4A; VHL; UBR1; BIRC2; HIF1A; UBR2; CUL4B; PJA2; UBR4; UBR5; VPRBP; CUL3; TOPORS; KLHL22; NPLOC4; TCEB1; AMFR; DDB1; WDR26; WDR11; PLAA; KLHDC2; UFD1L; KBTBD7; RBX1; KLHL13; UBB; KLHL12; SKP1; CUL2; TCEB2; CUL1;
FAF1	VCP; CASP8; RELA; CSNK2A1; ASCC2; SNIP1; SCHIP1; UBR1; KLHL22; KBTBD7; PLAA; FADD; FAS; RAP1A; UFD1L; WDR26; FAF2; FBXW11; SKP1; CUL3; G3BP1; CHM; NPLOC4; SKIL; PJA2; AMFR; VCPIP1; CSNK2B; CUL1; UBR4; UBR2; RAE1; CUL2;
CHMP1B	USP8; VPS4A; STAMBP; SSRP1; VPS4B; SNRNP200; RAB11A; CHMP4B; CHMP1A; CHMP5;
USP22	USP8; TAF9; SCFD1; KAT2A; DEDD; TAF10; AASDHPPT; SUPT3H; TADA3; ATXN7; TRRAP; SND1; SIRT1;
RADIL	USP7; YWHAB; MED19; ASCC2; CFLAR; CDK2; CAV1; MAGEA11; PSMD14; POLR1E; FGFR3; RHOXF2; ATIC; SMYD2; DEGS1;
SYVN1	USP7; VCP; TP53; UBC; ATN1; UBE2Z; SVIP; UBE2U; ERN1; UBE2J1; UBXN6; VIMP;
TCEAL4	USP7; USP11; TCEAL1; TCEAL2;
RAE1	USP7; USP11; SFN; FAF1; SF3A2; COPS6; NXF1; SF3A1; WDR26; POLR3A; NUP98; NUP93; SF3A3; SMC1A; NUP62; COPS8; BUB1; TJP1; UFD1L; MAP1B; DDX24; POLA2; RBM8A; SMC3; MYCBP2; NUP214; POLR3H;
TCEAL1	USP7; USP11; HSPA4L; CUL2; PPP2R2D; TCEAL4; RFC1; TCEB1; SSR3; PPP2R2A; GMPS; TCEAL2;
ATG10	USP7; USP11; ATG5; ATG12; RBBP7; MAP1B; HAT1; ATG4B; ATG3;
BABAM1	USP7; UBXN1; DIS3; AASDHPPT; PLK1; SLC25A13; UIMC1; BRE; PRKAG1; MELK; SPATA2; RANGAP1; SHMT2; VPS4A; BRCC3; PBDC1; CLPX; PARK7; NSF; VPS4B; DDX39A; GMPS; PDHA1; TNKS;
PICK1	USP7; UBQLN4; CTNNB1; PRKCA; ATXN3; F11R; PRKCG; GFI1B; ARF1; MLLT4; GRIA1; APTX; CIC; GRM7; ERBB2; SACS; COIL; ATXN7; ERBB2IP; LRP2BP; EPHB2;
CHFR	USP7; UBC; UBE2D3; UBE2E3; BRD4; UBE2D2; UBE2D1; UBE2D4; PML; EEF1G; UBE2E1; UBE2N; UBE2W; UBE2E2; MAD2L1;
TRAF3	USP7; UBC; MAP3K5; SRC; TRAF3IP3; TANK; NFKB2; MAP3K14; CFLAR; CD40; CASP3; NGFR; TBK1; NUP62; TNFRSF1B; TNFRSF14; RIPK1; TRADD; RRAS2; TRAF3IP1; GRIN2D; NGFRAP1; OTUD5; CD27; TRIM37; TRAF5; MAP2K1; GRIN1; TICAM1;
RELB	USP7; UBC; HSPA5; RELA; SMARCB1; USP11; NFKBIE; CALM3; CALM2; NFKB2; NFKB1; NFKBIA; UBB; CALM1; HSPA1A; CLTC; SMARCA4; RUVBL1; SIN3A; CCAR2; BCL3; SMARCE1; RPLP0; SMARCD2; KPNA6; HSPA8; SMARCC2; ACTG1; KPNA2; SMARCD1; HNRNPU; PRKDC; RPS14; ACTL6A; TUBB; KPNA1; HDAC6; SMARCC1; EPRS; KPNB1; NONO; CHUK; HSPA1L; SFPQ; ARID1A; COMMD1; HSPA6; HSPA9; TUBA3C; C1QBP; COMMD2; NUDT21; TUBB4A; ARID1B; TUBA3D…
BRCC3	USP7; TP53; MCM2; BRCA1; BABAM1; UBE2D1; BAG6; BRE; BARD1; SUPT16H; UIMC1; CAND1; RAD51; SHMT2; BRCA2;
MCMBP	USP7; TECPR1; KEAP1; DDIT3;
WWP2	USP7; SMAD2; UBC; SMAD3; EWSR1; ATN1; RASA1; UBB; RNF11; WBP2; WBP1; SF1; TP53BP2; CLCN5; IL2RG; VASP; UBE2L3; DAG1; TFAP2A; DIDO1; IL6R; SCNN1A;
TRIM22	USP7; RERE; CIC;
USP14	USP7; PSMD13; HLA-B; PSMD2; COPS5; PSMC1; PSMC2; PSMB5; PSMD11; PSMD14; PSMC6; UCHL5; PSMC3; ADRM1; PSMD12; PSMC4; PSMD6; CXCR4; PSMD8; PSMD4; SRPRB; PSMC5; PSMD1; PSMA6; PSMD10; PSMD7; UBE2V2; PSMD3;
AKAP1	USP7; PPP1CA; MYCBP; CAV1; TP73; PRKAR1B; AMY1A; PTPN21; PRKAR1A; PRKAR2A;
NECAB2	USP7; NEK6; PSMA1; FXR2; RUNX1T1; NOC4L; LNX1; TEX11; CCDC33; DFFA; CCNK; VTA1; KANSL1;
YLPM1	USP7; MLH1; PPP1CA; PRPF40A; SRGAP2; WDR48; USP45; RB1CC1; PRMT1; CHGB; BMP1;
TRAF5	USP7; MAP3K5; MAP3K14; CD40; NGFR; RIPK2; TNFRSF14; RIPK1; TRAF3; TRIM37; TNFRSF13B; CD27; NGFRAP1;
MAGEB2	USP7; FUS; RPL31; RARA; SRRM2; RPS9; RPS3A; CSNK2B; HNRNPM; RPL21; RPL28; RPS16; RPL26; RPL23A; RPS19; RPL36; RPS26; RPL22; RPL3; QRICH2; RPS14; RPL24; RPL29; MAD2L1; RPL18A; RPL35; RPL34; ANAPC2; RPL32; SRP14; HIST1H2BI; RPS11;
HERPUD1	USP7; EWSR1; UBQLN4; UBQLN1; RPA2; UBXN6; PSEN1; CD58;
USP11	USP7; CIAO1; TP53; BUB3; WBP5; RANBP9; STK11; RAD50; MYCBP2; SCHIP1; KEAP1; ATAD3B; SETDB1; ATG10; SEC61A1; AMOT; GIGYF2; RAE1; POLR1C; TCEAL4; TCEAL1; EIF4B; TCEAL2; POLR2E; NUP153; CDC27; USP4; POLR1A; TBL3; MYO6; USP15; MRE11A; MAP1LC3C; ZNF24; TRIP12; RELB; PIK3C3; PPARG; PGAM5; ATG4C; NET1; POLR1B; KLHL13; OSBPL10; XIAP; OTUD5;
TRIP12	USP7; CDK9; ATF7IP; USP11; MEPCE; SMAD9; CFTR; THRB; CLSTN1;
USP19	USP7; CDK1; GCN1; CSE1L; LRPPRC; DMWD; NUP160; SLC1A5; PARK7; SEC61A1; TRIM21; TNPO3; SAAL1; SRPRB; TMEM33; PDHA1; LAT; IARS; FKBP8; CAMK2G; DOCK7;
DEDD	USP7; CASP8; CFLAR; GTF3C1; CASP3; KRT18; FADD; USP22; KRT8; GTF3C3; CASP10; KHK; ATP6V1E1; ARID4A;
TBL3	USP11; SFN; USP36; ITSN2; NR2E3; DHX30; URM1;
USP4	USP11; RB1; MEPCE; DCP1B; PRPF3; LSM2; NOLC1; RBL1; LSM8; PRPF4; RBL2; SART3; TRIM21; TP53BP2; DCP1A; LSM6; EDC3; LSM4; LSM7;
ATG4C	USP11; PSMD2; PSMC1; PSMC2; PSMC4; SMC1A; PSMC5; PRKDC;
WBP5	USP11; PRPF40A; RPL31; SOD2;
NET1	USP11; PRKAB2; RHOA; MAGI1;
TCEAL2	USP11; NR3C1; NELFB; PHB; TFCP2; TCEAL4; TCEAL1;
AMOT	USP11; MLH1; COPS5; DYNLL1; DLG1; LIN7C; USP42; NF2; MPP5; LIN7A; YAP1; UIMC1; MAGI1; MPDZ; PRKAA2;
USP15	USP11; MEPCE; CFLAR; CD40; KRT31; HDAC3; PRPF3; PHB2; PSMD7; UBE2G2; PRPF4; CSTF1; LSM2; KRT33B; FAM107A; RNF40; PSMD11; MYH2; DFFA; LSM6; LSM4; LSM8; SART3;
MRE11A	USP11; EP300; BRCA1; ATM; MLH1; H2AFX; XRCC6; PRKDC; ATR; RFC1; RECQL5; MSH2; RAD50; MSH6; CCNE1; NBN; NEK1; MDC1; BLM;
RAD50	USP11; EP300; BRCA1; ATM; MLH1; H2AFX; USP42; RINT1; RFC1; HNF4A; KAT2A; RECQL5; MSH2; USP53; MRE11A; NBN; MDC1; CHEK2; MSH6; BLM;
OSBPL10	USP11; CUL1; SRRM2; AP2B1; KEAP1; SAP18; GBAS; PGAM5;
KLHL13	USP11; COPS5; UBXN7; COPS6; COPS4; COPS2; MAD2L1; KLHL22;
MAP1LC3C	USP11; ATG5; GABARAPL2; RB1CC1; GABARAP; SQSTM1; TFCP2; PIK3C3; ATG16L1; SF3A1; ATG3;
CELF1	USP10; PPBP; TOM1L1; DMPK; FUBP1;
DCP2	UPF2; ZFP36; DCP1B; UPF1; UPF3A; AGO2; DCP1A; EDC3; PSMB1; POLA2;
PARN	UPF2; UPF1; UPF3A; MPHOSPH6; KHSRP;
XRN2	UPF2; EXOSC8; EXOSC10; DISC1; EEF1A1; EIF6; PSMA3; TOLLIP; TARDBP; DXO; LSM3;
MAP1A	UPF2; DISC1; NXF1; TP63; ACTA1; DLG1; TUBB; MAP1LC3B; ACTG1; ARHGEF11; MAP1LC3A; TFCP2; TUBA4A; MAP1B; DLG4; TRAF3IP1; PRKAG2; NXF2; AP1G1;
ZNF408	UPF2; DDX56; EXOSC2; CALCOCO2; MDFI; FHL2; KRTAP4-12; PRNP; GIPC1; LSM2; THAP1; LDOC1; CHAF1A; RALYL; ZBTB8A; DVL3; CEP70; MIF; KHDRBS3; ZNF212;
RPL5	UPF2; CSNK2A1; RRP1B; MDM2; MAP3K14; KPNB1; HSP90AB1; CSNK2B; PDCD4; AMFR; TNPO1; TNIP1; IPO5;
MAP1LC3B	UPF2; ATG5; ATG3; ATG4B; MAP1LC3A; MAP1A; MAP1B; GABARAP; NIPSNAP1; LUC7L2; FYCO1; SQSTM1; STK3; GBAS; STK4; KBTBD7; ATG16L1; RASSF5; RAD1; KEAP1; PRKCI;
PCNP	UHRF2;
WDR11	UBXN7; GABARAPL1;
PLAA	UBXN1; UBXN7; FAF1; UBXN6; HDAC6; FAF2; ASPSCR1;
KBTBD7	UBXN1; UBXN7; FAF1; GTF3C1; CCAR2; CEP126; MAP1LC3B; CUL3; TJP1; GABARAPL1; BARD1; EIF4B; NUP155; ZNF24;
ASF1B	UBXN1; UBE2I; RPL31; DYNLL1; RBBP4; TAF1; RPS3A; IPO4; UBE2E1; DOK2; TTN; H3F3A; HIST1H3B; HIST1H3I; HCFC1; HIST1H3J; HIST1H3H; HIST1H3A; HIST1H3G; HIST1H3C; HIST1H3F; HIST1H4F; ASF1A; HIST1H3E; CHAF1A;
KLHL22	UBXN1; COPS5; UBXN7; FAF1; COPS6; KLHL13;
UBE2E2	UBR5; RNF11; RNF185; RING1; RNF114; ARIH2; RNF2; STUB1; XIAP; TRIM23; DZIP3; RNF10; UBOX5; ITCH; RNF5; DTX3; TRIM39; RNF4; ZNRF1; TRIM2; DTX3L; LDHA; MID1; RNF8; RNF166; RNF14; HERC5; MKRN3; RNF111; CHFR;
NDUFA4L2	UBR1; KAT5; DYNLL1; C14orf1; PARK2; LUC7L2; SUMO2; EIF3C; QTRT1;
ARL15	UBR1; CRMP1; UNC119; PTN; GRIPAP1; FUNDC2; GAPDH; CCDC90B; TFG; PDE6D; TUBB2A;
UBE2B	UBR1; CRMP1; UNC119; CTR9; LEO1; MED31; RTF1; CDKN1B; WDR61; CDC73; IRF7; PEX2; UBR2; UBR4; RNF40;
HK2	UBQLN4; UBQLN1; PRKCE; ZBTB17;
RIC8A	UBQLN4; UBQLN1; GNAO1; GNA13; GNAI1; GNAQ; TERF1; TUBB2A; GNAS; GNAI2; GNAI3; MAPK8IP3;
NXF1	UBQLN4; SRSF3; SRSF7; NUP214; NUP62; U2AF1; NUP153; DHX9; SRSF1; TNPO2; MAP1B; RAN; RAE1; NUP98; MAGOH; TNPO1; UPF3A; MAP1A; RBM8A; EIF4A3; HNRNPUL1;
SEMG1	UBQLN4; PRKCA; PIK3R2; SEMG2; TGM1;
COL8A1	UBQLN4; EFEMP2; KRTAP4-12; ADAMTSL4; KLHL12;
RASSF5	UBQLN1; HRAS; MAP1LC3B; RAP1A; MAP1LC3A; RALA; STK4; RASSF1; STK3; MAP1B; RASSF2; RAP1B; FLNC; NRAS; RRAS2;
CHRNB4	UBQLN1;
BPY2C	UBE3A;
BPY2	UBE3A;
CHMP1A	UBE2I; USP8; VPS4A; STAMBP; VPS4B; CHMP1B;
TRIM63	UBE2I; UBE2U; USP13; UBE2J1; SUMO2; TTN; GMEB1; MYL2; TRIM55; PKM;
ZBED1	UBE2I; PSAP; SORBS3; GPN1; NIF3L1; GPSM1; NUDT18;
PHC1	UBE2I; HSPA8; RING1; SCMH1; PHC2; RNF2; CBX4; GMNN; BMI1;
ARRDC1	UBE2E3; UBE2E1;
PJA2	UBE2D3; UBXN1; UBXN7; FAF1; UBE2D2; MAGED1; UBE2D1; UBE2D4; UBE2J1; FAF2; UBE2N; UBE2W; UBE2L6;
RNF166	UBE2D3; UBE2E3; UBE2H; UBE2D2; UBE2Z; UBE2D1; UBE2U; UBE2D4; UBE2E1; UBE2W; UBE2E2;
RNF185	UBE2D3; UBE2E3; UBE2H; UBE2D2; UBE2I; UBE2D1; UBE2K; UBE2D4; UBE2V1; UBE2E1; UBE2E2; UBE2W;
DTX3L	UBE2D3; UBE2E3; UBE2H; UBE2D2; UBE2I; UBE2D1; UBE2D4; UBE2K; UBE2E1; UBE2W; UBE2E2; DTX1;
MKRN3	UBE2D3; UBE2E3; UBE2H; UBE2D2; UBE2I; UBE2D1; TSG101; UBE2U; UBE2D4; UBE2V1; UBE2K; UBE2E1; UBE2N; UBE2L3; UBE2W; UBE2E2; UBE2V2;
RNF114	UBE2D3; UBE2E3; UBE2H; UBE2D2; UBE2D1; UBE2U; UBE2D4; UBE2K; UBE2E1; AK5; UBE2E2; UEVLD; UBE2W;
DTX3	UBE2D3; UBE2E3; UBE2H; UBE2D2; UBE2D1; UBE2D4; UBE2V1; UBE2K; UBE2E1; UBE2L3; UBE2W; UBE2L6; UBE2E2; DTX1; UEVLD; DTX2;
RNF150	UBE2D3; UBE2E3; UBE2D2; UBE2Z; UBE2D1; UBE2U; UBE2D4; UBE2E1; UBE2W; UBE2L6;
MUL1	UBE2D3; UBE2E3; UBE2D2; UBE2D1; UBE2U; UBE2D4; UBE2E1; UBE2W; UBE2L6;
CADPS2	UBE2D3; UBE2E3; UBE2D2; UBE2D1; UBE2U; UBE2D4; UBE2E1; UBE2N; UBE2W; DRD2; MEGF10; DMD;
ZNRF1	UBE2D3; UBE2E3; UBE2D2; UBE2D1; UBE2D4; UBE2V1; UBE2E1; UBE2N; UBE2W; UBE2E2; CDC34; UBE2V2;
ZNRF4	UBE2D3; UBE2E3; UBE2D2; UBE2D1; UBE2D4; UBE2E1; UBE2N; UBE2W; UBE2G2;
RFWD3	UBE2D3; UBE2E3; UBE2D2; UBE2D1; UBE2D4; UBE2E1; UBE2N; UBE2W;
RNF13	UBE2D3; UBE2E3; UBE2D2; UBE2D1; UBE2D4; UBE2E1; UBE2N;
TRIM2	UBE2D3; UBE2E3; TNIK; UBE2H; UBE2D2; UBE2D1; UBE2U; UBE2D4; UBE2K; UBE2E1; UBE2W; UBE2E2; MYO5A;
RNF130	UBE2D3; UBE2E3; TGFBR1; UBE2D2; UBE2Z; UBE2D1; UBE2D4; UBE2E1; UBE2N; FGFR3; ARPC4;
MID1	UBE2D3; UBE2E3; PPP2CB; UBE2D2; UBE2D1; UBE2D4; UBE2V1; UBE2K; UBE2E1; UBE2N; UBE2L3; UBE2W; UBE2E2; IGBP1;
RNF5	UBE2D3; UBE2E3; CFTR; TGFBR1; UBE2D2; UBE2Z; UBE2D1; PXN; UBE2U; UBE2D4; UBE2V1; UBE2K; UBE2E1; UBE2J1; UBE2W; MPDZ; FHOD1; UBE2E2; AMFR; ABHD16A; BCAP31;
SIAH1	UBE2D3; UBE2E3; ATN1; UBE2D2; UBE2I; UBE2D1; PKD1; UBE2D4; UBE2K; VAV1; UBE2N; GAPDH; TUBA3C; TUBA4A; PIAS1; CACYBP; HIPK3; TUBA1B; PIAS3; TUBA1A; SLC9A3R2; UBE2V2; PIAS2; DAB1; KHDRBS3; APC; AFF4; TUBA8; TBL1X; EIF3J;
TRIM55	UBE2D3; UBE2D2; UBE2I; UBE2D1; USP13; TRIM63;
BIRC8	UBE2D3; UBE2D2; UBE2D1; UBE2D4; UBE2V1; UBE2K; UBE2E1; UBE2N; UBE2W; CASP9; UBE2G2;
ZNRF2	UBE2D3; UBE2D2; UBE2D1; UBE2D4; UBE2N;
RING1	UBE2D3; RB1; UBE2E3; UBE2D2; UBE2D1; UBE2D4; UBE2K; UBE2E1; KDM5C; BMI1; CBX4; RYBP; CBX8; E2F1; PCGF1; ELAC2; CBX3; UBE2E2; PHC1; BCOR; FHL1; RNF2;
GH1	UBE2D3; PSMD13; CALM3; PSMC2; CALM2; MAPK3; PSMC3; SHC1; PPP2CB; CALM1; EEF1D; EIF6; EIF3I; GHR; CYCS; CSNK2B; NUDT5; GDI2; PSMB3; PSMD3; PSMA3; PCBP1; HNRNPC; PSMD12; MAPRE1; ECHS1; CACYBP; SET; RPS19; ACAT1; CUL2; MAGOH; ADRM1; JUP; GOT2; ANXA2; OTUB1; U2AF2; RPS11; DDX21; RPS3A; PSME3; EIF2S3; NPM1; PTGES3; FSCN1; BTRC; CSDE1; HIST1H2BI; FABP5;
ISG15	UBE2D3; HSPA4; PPM1B; ELF3; NEDD4; TRIM25; ERCC2; STK38;
RNF4	UBE2D3; ESR1; TBP; AR; UBE2E3; SP1; UBE2H; UBE2D2; UBE2I; UBE2D1; UBE2D4; UBE2K; UBE2E1; UBE2W; HMGA1; PGR; UBE2E2; UBE2L6; UEVLD;
RNF14	UBE2D3; ESR1; NR3C1; AR; UBE2E3; UBE2D2; UBE2D1; UBE2U; UBE2D4; UBE2V1; UBE2E1; UBE2W; UBE2E2; NCOA4;
LRSAM1	UBE2D3; EGFR; ATXN1; UBE2H; UBE2D2; UBE2D1; TSG101; GABARAPL2; KLC1; UBE2D4; GSK3A; UBE2W; NINL; UEVLD; UBE2N; RXRG; TNFRSF10C; PHF23; UBE2E1; MYL2; GRIK5; UBE2K; UBE2J1;
NFX1	UBE2D2; NUP62; NUP153; UBE2N; NUP98; NUP214;
RASGRF1	UBC; YWHAB; PRKACA; MDM2; RAC1; YWHAE; RHOA; HRAS; USP8; MARK3; PPP1R9B; NTRK1; RRAS2; NTRK3; TNK2; NTRK2;
SNCA	UBC; YWHAB; FYN; PTK2B; CSNK2A1; YWHAH; MAPK1; SYK; MAPK3; UBB; YWHAE; CALM1; HSPA1A; CLTC; CSNK2A2; APP; MAPK8; LYN; VDAC1; BCL2L1; GABARAPL1; PARK2; SQSTM1; SPTBN1; PRKCE; RNF10; MAP1B; MAPT; ADRBK1; MAPK8IP1; FGR; PLD1; CTNND1; TUBA1A; CYCS; CDC42EP2; BAX; ELK1; GRK6; KLK6; AP1B1; IARS;
NPC1	UBC; VPS4A;
RNF41	UBC; USP8; UBE2Z; TSG101; UBE2U; UBE2K; MARK4; PARK2; ERBB3; ERBB4; BIRC6;
KEAP1	UBC; USP11; SLX4; TSC22D4; GABARAPL2; MAP1LC3B; CUL3; NFE2L2; MAD2L1; PGAM5; OSBPL10; GET4; ZRANB1; MAP1LC3A; BTRC; GABPA; MCMBP; GBAS; GABARAP; SQSTM1; GABARAPL1;
PAIP2	UBC; UBR5; PABPC1; ELAVL1;
UBQLN1	UBC; UBQLN4; SMAD9; HGS; RIC8A; P4HB; MTOR; EFEMP2; CCNB1; ADRM1; UBE3A; TRIM32; PSEN2; ATXN3; RASSF5; HK2; EPS15; CSTF2; PSMD4; PSEN1; HERPUD1; PRPF40A; DNAJB2; CHRNB4;
SCNN1A	UBC; UBE2I; TSG101; WWP1; USP10; WWP2; ITCH; NEDD4; STX1A; SNX3;
TRIM5	UBC; UBE2D3; UBE2H; UBE2D2; UBE2D1; UBE2D4; BTBD2; UBE2V2; UBE2V1; UBE2N; ZWINT; UBE2U; UBE2K;
RNF2	UBC; UBE2D3; UBE2E3; UBE2H; UBE2D2; UBE2D1; KMT2A; UBE2U; UBE2D4; UBE2V1; UBE2K; SMURF2; UBE2E1; RING1; UBE2J1; MBD1; UBE2W; KDM5C; ABCB1; UBE2V2; TFCP2; PHC1; SUMO2; BMI1; PCGF1; CBX4; RYBP; REST; UBE2E2; BCOR;
RNF43	UBC; UBE2D3; UBE2E3; UBB; UBE2D2; UBE2D1; UBE2D4; SFPQ; UBE2E1; UBE2N; NONO; KDM5B; AKAP8L;
RNF11	UBC; UBE2D3; IKBKG; PDCD6IP; UBQLN4; ASCC2; TNFAIP3; UBE2E3; SNRNP70; UBB; TNIP1; UBE2D1; MYO6; WWP2; UBE2N; UBE2D2; UBE2E1; RIPK1; WWP1; STAM2; RPS27A; ZFYVE16; STAMBP; UBE2D4; SMURF2; QARS; UBE2U; EPS15; UBE2E2; HUWE1; ITCH; PTPRC; UBA52; UBE2V1; SDCBP; NEDD4; USP5; DCUN1D1; CALCOCO2; GGA1; STAT1; OPTN; ZFYVE9;
TRIM25	UBC; UBE2D3; ESR1; SFN; UBE2D2; UBE2D1; UBE2D4; UBE2N; UBE2L6; PITX2; ISG15; STK38; TFG; ERCC2;
LAPTM5	UBC; TNFAIP3; EPS15; SMURF2; WWP1; USP13; NEDD4; DCUN1D1; UBA52; HUWE1;
CCNE1	UBC; SMARCB1; BRCA1; CDKN1A; AR; SMARCA2; CDK1; REL; CALM1; GSK3B; SMARCA4; CDK2; SF3B1; CDKN1B; PIN1; RBL1; PRKAR1A; CUL3; PARK2; RBL2; CDK3; SKP2; COIL; MYBL2; FBXW7; HERC5; SMARCD3; CDC25A; NBN; SMARCC1; MRE11A; BRCA2; CCT2;
NOTCH1	UBC; SMAD3; RELA; EP300; CBL; NFKB1; REL; GSK3B; LCK; XRCC6; KAT2B; SNW1; PSEN1; BLOC1S1; GFI1B; XIAP; RBPJ; FBXW7; DTX1; YY1; KAT2A; PIK3CA; PIK3CG; LEF1; ITCH; PSEN2; DTX2; FURIN; WDR12;
CDC25A	UBC; SMAD3; MAP3K5; YWHAB; EGFR; YWHAZ; AR; CDK1; UBB; YWHAE; MAPK14; HRAS; CDK2; RAF1; CCNA1; NAA10; CUX1; CCNB1; BTRC; FBXW11; MAPKAPK2; CCNE1; CHEK1; CHEK2;
SMURF1	UBC; SMAD3; DVL2; UBXN1; TGFBR1; SRSF4; UBTF; SMAD1; UBB; CSNK2A2; RHOA; RUNX2; CXXC1; ANAPC5; ARL4D; RPS27A; ARHGAP31; SRSF5; RIPK2; PAK1; WDR61; OXSR1; USP45; MAP3K2; SMAD7; STUB1; SMURF2; CUL5; XPO1; SF3A1; ASH2L; GRIPAP1; AP2B1; SMAD6; DNAJC7; SQSTM1; SASH3; UBA52; ING2; IRAK2; CDK14; SMAD5;
DDX39A	UBC; SLX4; BABAM1; EXOSC9; DDX39B; UBA5; ALYREF; HIPK2; GBAS;
TRIM32	UBC; SFN; TRIM27; ATXN1; UBQLN4; UBQLN1; UBE2U; UBE2V1; UBE2N; TRIM23; ABI2; PIAS3;
BAX	UBC; SFN; MEPCE; PPP1CA; YWHAQ; ERN1; BCL2; VDAC1; BCL2L1; HSPD1; PRKCE; TOMM22; SNCA; BAK1; NOL3; BID; MCL1; PMAIP1;
NR1H3	UBC; RXRA; NCOR1; EDF1; RARA; NCOA6; NCOA3; PPARA; ACTN1; RXRB; NR0B2; BARD1; RXRG; SIRT1; NRIP1; FOXO3; SYT1;
ARNTL	UBC; RXRA; EP300; HSP90AA1; AHR; UBE2I; RARA; KAT2B; HIF1A; SUMO2; NPAS2; SUMO3; CSNK1E; BHLHE40;
AIFM1	UBC; RELA; HLA-B; MAP3K3; PTP4A3; MLH1; H2AFX; CFTR; NFKB2; MED29; MAP3K1; HSPA1A; CASP3; BRF2; TSC22D4; SETDB1; RIPK3; C20orf24; TNFRSF1B; TNFRSF14; MLF2; PMS2; XIAP; TRADD; PELO; STC2; NOA1; HSPA1B; SPG20;
HMOX1	UBC; PSMD2; AKT1; UFD1L; NOS1;
BSG	UBC; PPP2R1B; HGS; CAV1; USP50; UBE2A; SLC16A1; ATXN10; PPIA;
STAM	UBC; PPP1CA; HGS; CLTC; USP8; JAK2; JAK1; JAK3; STAMBP;
PMS2	UBC; MCM3; MLH1; RUVBL2; PSMC1; PSMC2; PPP2CA; PSMC3; PSMD5; UBR5; PCNA; SMARCA4; RUVBL1; DDB1; MMS19; KPNB1; PRKDC; XPO1; KPNA2; PSMC6; RFC2; AIFM1; MSH6; MSH2; BRCA2; CYLD; ATAD3A; PIK3C2A;
MCL1	UBC; MAPK1; PCNA; GSK3B; CASP3; VDAC1; PIN1; BCL2L1; BAK1; HUWE1; BAX; BID; GSK3A; FOXO3; MAPK10; IER3; TNKS; PMAIP1;
DLG1	UBC; MAP3K3; CALM2; WAS; LCK; ACTA1; AMOT; DLGAP4; BTRC; GRIA1; DLGAP3; BEGAIN; MRPS34; CNKSR2; DLG3; CASK; LRP2; KCNA5; CAMK2A; KCNA2; ERBB4; LIN7A; EPB41; WNT3A; KIF1B; KCNJ4; LIN7C; ADRB1; DLG4; ACTN2; MYO6; BCR; PARK2; PTEN; FZD4; EZR; MAP1A; MAPK12;
EPM2A	UBC; HSPA5; UBE2D1; GYS1; NFU1;
PHLPP1	UBC; GSK3B; MARK2; WDR48; PPP5C; BTRC; SLC9A3R2; DMWD; CSNK1A1; FKBP5;
HIST2H2BE	UBC; GADD45A; AKT1; SUMO1; KPNA1; SAP30; HSPD1; DZIP3; SUPT16H; PTMA; ATF2; SUMO3; BRD7; TBL1X; STK4; TNPO1; RCC1; HIRA;
TCF4	UBC; EP300; TRIM33; JUN; CALM3; CTNNB1; AR; CALM2; CALM1; XRCC6; MYOD1; XRCC5; RUNX1T1; PARP1; CDC73; TAL1; NEUROD1; JUP;
PDCD4	UBC; EIF4G1; EIF4A1; BTRC; EIF4A2; FBXW11; RPL5; RPLP1;
USP3	UBC; EIF4G1; EIF3I; GNA13; EIF3F; EIF3H; EIF3C; EIF3B; EIF3A; LRP1;
CCDC50	UBC; EGFR; TNFAIP3; UBB; RPS3A; RIPK1; OTUD7B;
ADRM1	UBC; EGFR; PSMD2; USP14; PSMD5; UBQLN1; GH1; PSMD7; PSMD14; PSMC5; RPN2; BIRC2; UCHL5; PSMD1; PSMD4; RAD23A; RAD23B;
NF2	UBC; CUL4A; CTNNB1; SCHIP1; HGS; AKT1; DDB1; TSC1; PXN; SLC9A3R1; AMOT; SOS1; PAK1; XPO1; VPRBP; EZR; MED28; SPTBN1; SGSM3; SDCBP; ARHGAP32; RALGDS; ERBB2; AGAP2; ITGB1;
DVL3	UBC; CSNK2A1; CTNNB1; PPP2CA; KAT7; MARK2; PSMF1; AXIN1; WT1; PRPF3; ZNF408; LNX1; KLHL12; ENKD1; DIDO1; DVL1; DAB2; CSNK1E; CCNK; PPM1A;
UBA1	UBC; CBL; BRCA1; POLR2A; CTNNB1; CDK1; HGS; MAPK13; UBE2I; TAF9; HSP90AB1; UBE2J1; CDKN1B; STUB1; BTRC; BARD1; DZIP3; NEDD4; RBCK1; HSPH1; MGMT;
UIMC1	UBC; BRCA1; H2AFX; ALB; BABAM1; CDK1; UBE2I; SKIL; WDR48; AMOT; DPY30; BRE; COPS2; BARD1; CPNE1; RFC4; CAPZA1; CCNA2; G3BP2; BRCC3; G3BP1; SPATA2; CASK; LIN7C; RAD51; DLST; UBA3;
KLHL12	UBC; ATXN1; UBXN1; UBXN7; MED28; BAG6; CUL3; DVL3; LNX1; ARAF; NDC80; VTA1; COL8A1;
DAZAP2	UBC; ATXN1; UBQLN4; CTNNB1; HGS; UBB; PLSCR1; CALCOCO2; STAM2; TLE1; SMURF2; WWP1; NOC4L; RBPMS; NEDD4; ZFYVE9; RHOXF2; DCUN1D1; GPSM1; C1orf94; AATF; TOLLIP; RPS27A; LEF1;
ABI2	UBC; ABL1; SNAP23; SH3KBP1; KRT15; VPS37C; NCK2; KRT19; WASF2; VCL; TRIM32; KRT20; CCDC53; TRAF3IP1; ENAH; IFT20;
RGS20	UBC; ABL1; CRK; RUVBL2; GNAO1; GNAI1; GLRX3; MLF2; NSF; FAF2; SET; TRMT112; OSTM1; SLC39A7; GNAI3;
RAD23B	UBB; ETS1; ATXN3; UCHL5; XPC; PSMD4; ADRM1; TDG; MPG; UBA2;
TUBGCP3	TUBG1; BTRC; FBXW11; TUBGCP4; AKAP9; MZT2B;
LYAR	TSR1; TWF2; RPL3; BRIX1; SRP14; FUS; RPL31; KRT82; RSL1D1; RPL23A; RPS16; RRP1B; FBL; RPL28; HIST1H2BI; KPNA6; DDX27; C7orf50; RPS14; RPL24; KRT36; PHF6; TNIK; RPL18A; KPNA1; ANAPC2; RPS3A; EIF3I; RPL32; ZBTB16; GNL3; ZHX1; RPS9; EIF2S1; GNL2; SRPK1; KRT31; MAPKAPK2; RPL21; RPL26; MYBBP1A; NOP2; DHX9; EIF6; IGF2BP1; RPS26; NPM1; DDX21; HNRNPUL1; RPS11; RPL35;
KRT15	TSG101; ZNF638; CALCOCO1; KRT18; PSMA1; PSMC5; NOC4L; KIAA0408; FAM107A; LDOC1; TUBGCP4; NUDT18; MCM10; KRT19; LNX1; KANSL1; SMARCD1; USHBP1; ABI2; ABLIM1; AMOTL2; NIF3L1; RIBC2; ABI3; C10orf10; KRT20;
EHHADH	TSG101; SCP2;
LRP2BP	TSC22D4; SNW1; PICK1; COPS3; LRP2;
MTHFS	TSC22D4;
RGS1	TSC22D1; UTP14A; GNAO1; GIPC1; GDE1; FUNDC2;
NRBP1	TSC22D1; LRIF1; RIF1; TSC22D4; RIBC2; RAC3;
CCDC90B	TSC22D1; KDM1A; SAT1; BTBD2; ARL15; RNF10; PSMD11; RGL2; CDKN2C;
EMC8	TSC22D1; EMC2;
TSC22D4	TSC22D1; CCNK; AIFM1; ABLIM1; CCDC33; PCBP1; GORASP2; PIH1D1; PSMA1; NIF3L1; CDC23; ENKD1; LNX1; PRNP; TEX11; GNB2L1; NOC4L; KEAP1; MAD2L1; NRBP1; FXR2; MTHFS; LRP2BP; CDK5R1; SACS; SAT1; PIN1; TXNDC12;
BECN1	TSC1; BCL2; SMC1A; PRKDC; XPO1; SMC3; GFI1B; BCL2L1; DZIP3; ZWINT; PIK3C3; UVRAG; GOPC; TP53BP2; GSPT1; AFG3L2; NRBF2;
CARS2	TRMT10C;
YAF2	TRIM33; YY1; CBX3;
CBX3	TRIM33; TRIM28; TAF4; HIST3H3; RING1; CBX5; TRIM24; BAP1; L3MBTL1; CBX1; LBR; SP100; YAF2; HIST1H1E; KDM5C;
PBRM1	TRIM33; SMARCA2; SCHIP1; SMARCA4; ACTL6A; SMARCC2; SMARCE1; PHB; SMARCD1; ARID2;
CBX8	TRIM33; KAT7; KAT5; SETDB1; UNC119; EEF1G; RING1; HAP1; MLLT1; BMI1;
ZNF10	TRIM28; TRIM24; NDEL1;
SPG7	TRIM28; LRIF1; RIF1; PLSCR1; MDFI; KRTAP4-12; ELF3;
ZWINT	TRIM28; DDX17; HNRNPF; TRIM5; HNRNPH1; ZW10; CNBP; DDX5; NDC80; LMNB1; RRBP1; BUB1; BUB1B; SNAP29; CENPC; BECN1; MAD2L1;
UBE2U	TRIM27; TRIM28; MDM2; SYVN1; RNF11; TRIM5; MUL1; PML; VPS41; MKRN3; TRIM37; RBCK1; RNF14; PCGF1; RNF41; DTX1; TRIM32; RNF10; TRIM63; RNF114; TRIM23; RNF2; TRIM2; TRAIP; DZIP3; CADPS2; RNF166; VPS11; BARD1; TRIM24; RNF5; RNF150;
TRIM23	TRIM27; TRIM28; ARF6; UBE2H; UBE2I; TSG101; UBE2U; GGA2; PSMA1; FXR2; TRIM29; C19orf57; LNX1; AKTIP; RIBC2; SF1; POM121; CYTH2; C10orf10; TRIM32; UBE2E2;
TRIM11	TRIM27; MED15; TRIM29;
UBE2L6	TRIM27; MAP3K1; UBE3A; ARIH2; PARK2; RBCK1; MUL1; PJA2; TOPORS; DTX3; RNF4; RNF150; TRIM25; RNF40; SPEN;
UBE2W	TRIM27; MAP3K1; POLR2C; RNF185; LRSAM1; UHRF2; RNF114; BIRC2; RNF2; XIAP; RFWD3; RNF111; TOPORS; UBOX5; DZIP3; MID1; CHFR; RNF5; AMFR; ZNRF1; DTX3; DTX3L; TRIM2; TRIM39; RNF150; RNF8; RNF4; RMND5B; MUL1; RNF166; RNF103; BIRC8; ZNRF4; RNF10; PJA2; RNF14; UFL1; MKRN3; CADPS2; UFM1;
PRAM1	TRIM27; LYN; LCP2; MXD1;
BEGAIN	TRIM27; HGS; DTNB; DLG1; KIAA0408; RBL1; GFI1B; DLG4; RIBC2; FAM107A; ABLIM1; ENKD1; DEF6;
UBE2H	TRIM27; COPS5; RNF2; MKRN3; RNF103; UBASH3B; RNF4; DTX3L; TRIM5; TRIM2; TRIM37; UBOX5; RNF114; RNF166; BRAP; DZIP3; RNF185; ZBTB17; RNF10; LRSAM1; TRIM23; TRAIP; DTX3; HDAC6; EPS15; STAM2; FHOD1;
SPOP	TRAF6; ZBTB16; TRAF1; DOK2; MYD88; DDIT3; RXRB; KPNA6; GDI1;
VTA1	TRAF6; ZBTB16; CDK4; GSK3B; MAGEA11; LYST; SSSCA1; RABAC1; MBIP; GSK3A; NGFRAP1; NECAB2; KLHL12; KCTD13;
TCEB1	TRAF6; VHL; TSC22D1; CFTR; EIF1B; UBXN7; SNRPN; COPS6; PINX1; SOCS3; CUL2; HIF1A; RBX1; EPB41; FAF2; CUL5; MED8; TCEB2; EXT2; TCEB3B; SOCS6; TCEAL1; SOCS1; COMMD1; USP33;
PPM1G	TRAF6; USP7; SLX4; USP49; USP36; BAP1; LRPAP1; MTNR1B;
TRAF4	TRAF6; USP7; PLSCR1; MAGED1; UBE2I; NGFR; SMURF2; RPS6KB1; MAP3K4; TRIM37; BCKDK; IRAK1; TICAM1; SORBS2; NGFRAP1; NCF1;
IRAK4	TRAF6; UBC; MYD88; TBPL1; IRAK1;
EIF4E	TRAF6; UBC; EIF4G1; PRKCA; EIF4A1; PML; PAK2; MTOR; RPS6KB1; PRKCG; EIF3F; STUB1; EIF4A2; PRKCB; EIF3H; EIF3B; EIF4B; SMYD2; RPS6; EIF4G3; EIF4EBP1; EIF4G2; MAPKAPK5;
SLC16A1	TRAF6; TSC22D1; MME; BSG; AP1S1; DEGS1;
UBE2D4	TRAF6; TRIM27; MAP3K1; RNF11; RNF185; TRIM5; TRIM25; ZNRF1; DZIP3; BIRC8; DTX3L; MKRN3; AMFR; DTX2; DTX3; RFWD3; MAGEA11; CHFR; TRIM39; MUL1; MID1; ZNRF2; ARIH2; RBCK1; RNF2; RNF10; LRSAM1; RNF111; RNF13; RNF5; CADPS2; RNF130; UFL1; RNF7; DTX1; RING1; SIAH1; RNF43; TOPORS; RNF166; UHRF2; RNF4; ZNRF4; UFM1; TRIM2; UBOX5; XIAP; RNF14; RMND5B; RNF114; RNF103; PJA2; RNF150; CARM1;
AIMP2	TRAF6; TP53; UBC; EIF1B; FHL3; PARK2; LNX1; IARS; EPRS; QARS; RARS; EPS8; KARS; AIMP1; DARS; C19orf57; FUBP1; DARS2; LMO3;
NEDD8	TRAF6; TP53; UBC; EGFR; CUL4A; VHL; COPS5; HGS; AHR; ATG5; COPS6; TFE3; MAGED1; DDB1; CUL1; CDK2; CAV1; CUL4B; PTK2; FTSJ1; CUL2; UBE2K; RBX1; USP13; PARP1; UBE2M; PSMD4; UBA2; UBA3; CUL5; UCHL1; CDC34; CUL3; FBXO11;
IRAK2	TRAF6; SMAD2; HRAS; SMURF1; MME; MYD88; IRAK1; IL1R1; TLR4; TLR3;
SDCBP	TRAF6; RNF11; NF2; RAB5A; NFASC; EPHB2; STX1A; PTPRJ; GRIA1; ULK1; SDC2; SDC4;
MYD88	TRAF6; RAC1; MAP3K7; IKBKB; FADD; TLR9; IRAK4; STAP2; IRF4; IRF7; SPOP; TLR4; TLR2; IRAK1; IRAK2; TLR10; TLR3; TLR8; IL1R1; BTK;
PPP4C	TRAF6; PPP2R1A; TP53; IKBKE; RELA; PPP2R2B; JUN; NFKB1; CCT5; REL; PPP2CB; GEMIN4; SMN1; HDAC3; PPP2R5D; RPAP1; CCT6A; CCT7; PPP6C; CDC45; CCT8; TCP1; PPP4R2; CCT3; CCT2; IGBP1; MYO1D; BAG6; PPP2R2D; DYNC1H1; TLR4;
RAB11A	TRAF6; PPP2R1A; IKBKE; PPP2R1B; VHL; PSEN1; FTSJ1; DTNBP1; PSEN2; RAB11FIP5; GDI2; SEC13; RABGGTB; RAB11FIP2; CHMP3; MYO5A; CHMP1B;
TLR3	TRAF6; MYD88; CSK; TICAM1; IRAK2;
ZRANB1	TRAF6; MOB4; STRN4; PPP2R1B; STRIP1; CTTNBP2NL; STRN; FGFR1OP2; STRN3; CTTNBP2; KEAP1; MAP4K4; SLMAP; FBXW11; PGAM5; STRIP2; CACYBP;
UBE2V2	TRAF6; MOB4; EGFR; USP14; EIF1B; LRIF1; RIF1; TRIM5; RNF2; UBE2N; XIAP; DZIP3; SNTA1; BCL10; HLTF; SIAH1; IGSF21; MKRN3; ZNRF1;
RPA3	TRAF6; MCM2; HLA-B; VHL; TSC22D1; EIF1B; RPA2; TFE3; CNBP; RPA1; BLM; PAK7; FYCO1; CTNNBIP1;
MAP2K6	TRAF6; MAP3K5; RELA; MAP3K7; GADD45A; MAPK14; MAPK13; GADD45B; DCTN1; MAP3K4; TAOK2; GADD45G; SMAD7; MAPK12;
SOCS3	TRAF6; MAP3K5; EGFR; PTK2B; RASA1; MAP3K7; CXCR4; JAK2; PTPN11; PPP3CB; PIN1; IGF1R; TCEB1; EPOR; JAK1; RNF7; NONO; JAK3; GHR; IRS2; IL2RB; TCEB2; BCL10; IL6ST; CSF1R; IRS1; CUL5; INSR; CSNK1E;
MAP2K7	TRAF6; MAP3K5; CFLAR; MAP3K7; MAPK14; GADD45B; MAPK8; MAPK9; VRK2; ARR3; MAPK8IP3; MAPK8IP1; MAP3K2; MAP3K11; MAP2K4; CNKSR1;
GNAI3	TRAF6; MAP3K3; RIPK3; DRD2; RIC8A; RGS19; RGS16; CCR5; RGS2; RGS20; RGS14; RGS7; TSHR; MTNR1A; C5AR1; MTNR1B; NGB;
EIF2S1	TRAF6; LYAR; SFN; EIF1B; CASP3; PPP1CC; CASP6; PRKCD; P4HB; EIF2B1; EIF2AK2; MELK; PPP1R15A; EIF2S3;
UEVLD	TRAF6; LRSAM1; RNF114; DTX3; RNF4; SDF2L1;
SAE1	TRAF6; IKBKE; UBE2E3; UBE2I; BCL6; SUMO1; SUMO2; FKBP4; SUMO3; RANBP2; UBA2; SP100;
TICAM1	TRAF6; IKBKE; TNFAIP3; TBK1; RIPK3; TRAF1; RIPK1; TRAF3; PIK3CA; PIAS4; IRF3; IRF7; TRAF4; TLR2; TLR3;
PSMD12	TRAF6; IKBKE; PSMD13; USP14; PSMD5; PSMD6; GH1; USP20; NME2; NME1-NME2; FTSJ1; PSMD7; PSMD14; PSMD10; UCHL5; PAAF1;
PSMD7	TRAF6; IKBKE; PSMD13; PSMD2; MAX; PSMC1; PSMC2; VIM; USP14; NFKB2; PSMC3; PSMD5; PSMD6; ATXN3; USP20; PSMD8; PSMC4; PSMD14; PSMC5; ADRM1; KTN1; UCHL5; PSMC6; PSMD12; PSMD4; RAB1A; USP15; MPG; PSMD3; PSMD10; PSMD11; PSMD1; ATXN7; PAAF1;
POLR2H	TRAF6; IKBKE; MED10; MED19; GTF2B; POLR2A; RUVBL2; POLR1A; EIF1B; POLR2E; POLR2G; MED26; POLR2K; POLR2B; POLR2I; RPAP2; POLR2C; CD40; POLR2D; POLR3H; POLR2J; MED29; POLR2L; NME1-NME2; NFKBIB; NME2; GTF2F2; POLR3D;
PRKCSH	TRAF6; IKBKE; H2AFX; GABARAPL2; GANAB; PTPRC; ELF3; ARL4D; RGS2; CANX; GET4;
ATIC	TRAF6; IKBKE; EGFR; VHL; CDK2; NME2; JAK1; NME1-NME2; ELF3; PSTPIP1; RADIL; HNRNPDL; SNRPA; CMBL;
G3BP1	TRAF6; IKBKE; ARRB1; EIF4G1; FAF1; RASA1; MAPK13; NUP62; RPAP2; NME2; FLNA; NME1-NME2; PUF60; USP10; CSK; UIMC1; PRKAA1; NUP214; HAT1; GNL2; FLNB; CLNS1A; ULK1; PDPK1;
HNRNPL	TRAF6; HNRNPA1; PPP2R2B; YWHAZ; ILK; CFLAR; TP63; SUMO4; RARA; HNRNPK; PUF60; TNFRSF14; KHDRBS2; PCBP2; PTBP1; TMBIM4; TOP1; SGK1; PON2; HNRNPA2B1; FGFR3; HMG20B; SSSCA1; EIF2B1; DFFA; CSE1L; SMYD2; APEX1;
HNRNPDL	TRAF6; HNRNPA1; H2AFX; HGS; KHDRBS2; ATIC;
CALR	TRAF6; H2AFX; NR3C1; AR; EIF1B; CD40; APP; SUMO4; PAK2; TNFRSF10D; EPB41; HLA-C; ELF3; F8; CANX; B2M; LRP1; TSHR; ITGA3; MTNR1A; ITGAV; TF; FBN1;
MT-CO2	TRAF6; EGFR; HLA-B; NELFCD; PINX1; COX6B1; COX5A; COX4I1;
BMPR1B	TRAF6; CDK4; UBXN1; PPP2CA; TGFBR1; UBE2Z; USP45; RAN; PAK1; SH3KBP1; STAMBP; SMAD7; STUB1; GDF9; SQSTM1; SOCS6; SASH3; RHEBL1; BMPR2; SMAD6; UBA52; RHOJ; BMPR1A; RPS27A; CHN1; DCAF7; RAB25; RHOD; RRAS2; CDK14; BMP2; OXSR1; ARHGEF6;
TRAF3IP1	TRAF6; CDC5L; HSP90AA1; ACTB; DISC1; HSPA1A; EEF1A1; FGFR1OP2; ACTA1; HSPA8; HSP90AB1; TAB2; ACTG1; ACTN1; HSPA1L; HSPA9; TRAF3; SPTBN1; PHB; ACTC1; ACTN4; MYH9; TAF10; TRAP1; ABI2; TUBB2A; HSPA6; HSPA1B; KANSL1; RPL24; IFT20; S100A8; SMC4; KIF5A; MAP1A; MAPRE2; PKM;
UBE2D2	TRAF6; CBL; TRIM27; CTNNB1; NFKBIA; MAP3K1; RNF11; RNF14; RNF4; ARIH2; RNF13; NEDD4; RNF150; ZNRF1; MKRN3; UBE3A; RNF2; UBOX5; TRIM5; TOPORS; TRIM55; DTX3; FBXO7; RFWD3; RNF5; DTX1; RING1; SIAH1; RNF8; DZIP3; DTX3L; ZNRF2; RNF130; RNF111; STUB1; UBASH3B; LRSAM1; RNF166; RNF103; RNF114; XIAP; ING4; TRIM25; CADPS2; RMND5B; EPS15; UHRF2; OTUB1; RNF10; CHFR; ZNRF4; PJA2; TRIM39; MID1; TRIM2; BARD1; S…
OTUD7B	TRAF6; CASP8; UBC; YWHAB; UBB; CCDC50; SLC9A3R2; TNFRSF10A; NUP155; TNIP2;
XIAP	TRAF6; CASP8; UBC; UBE2D3; USP11; CASP4; TAB1; TGFBR1; MAP3K7; UBB; UBE2D2; AKT1; CASP3; MAGED1; TBK1; UBE2D1; RAF1; UBE2D4; UBE2V1; TAB2; UBE2E1; STUB1; UBE2N; DIABLO; AIFM1; CHEK1; HTRA2; GSPT1; CASP7; UBE2W; UBE2V2; NOTCH1; COMMD1; CASP9; CASP2; BCL10; UBE2E2; MAP3K2;
UBE2D1	TRAF6; CASP8; CBL; BRCA1; TRIM27; EIF1B; NFKBIA; MAP3K1; RNF11; STAM2; OTUB1; BARD1; TRIM2; RNF43; RNF111; TOPORS; RNF2; RNF14; UBOX5; RNF166; MKRN3; AMFR; RFWD3; MDM4; RNF5; TRIM39; CHFR; ZNRF1; TRIM55; MID1; RNF130; XIAP; DZIP3; UBE3A; RNF150; RNF185; DTX3; RNF10; HDAC6; ARIH2; SIAH1; TRIM25; RNF114; LRSAM1; UFM1; RPL28; UFL1; STUB1; DTX3L; ZNRF4; ELF3; ZNRF2; TRIM5; BIRC8; PJA2; RING1; EPS15; …
MBP	TRAF6; ATXN1; MAPK1; STK26; PRKACA; MAPK3; PRKCA; ATN1; MAPK14; MAPK13; APP; SRPK1; PRKCZ; RAN; PRMT5; PAK1; PRMT1; PRKCD; STK39; PRKCI; RTN4; CLK1; RPS6KA5; APTX; DYRK1B; STK16; RXRB; MELK; STK4; IRAK1; MAPKAPK5;
UBE2E1	TRAF6; ATXN1; MAP3K1; UBR5; RNF11; EPS15; RNF185; UBE3A; LRSAM1; HDAC6; RNF150; MUL1; PBX2; TRIM39; RNF14; RNF111; ARIH2; RING1; CHFR; ZNRF1; UBOX5; RNF8; UFL1; DTX3; DZIP3; MKRN3; UFM1; DTX1; RNF43; RMND5B; RNF5; ARRDC1; DTX3L; CADPS2; ASF1B; NEDD4; HERC5; RNF130; BIRC8; RNF114; ZNRF4; RFWD3; RNF2; MID1; UBE2G1; TRIM2; RNF10; XIAP; RNF166; RNF13; UBASH3B; RNF4; OTUB1;
GXYLT1	TRAF6; ATG5; RIPK2; FBXO11;
HSPA9	TRAF2; YWHAG; TRAF6; HNRNPA1; TP53; IKBKE; ARRB1; IKBKG; RELA; EGFR; PPP2R2B; MED19; MAP3K3; NFKBIE; H2AFX; TAB1; TANK; CFTR; NFKB2; TNFRSF1A; AGO3; NFKBIA; MAP3K1; MAP3K14; REL; MAP3K7; NFKBIB; CDKN2A; TBK1; NELFB; RIPK3; RELB; MED9; IKBKB; CHUK; SUMO4; TRAF1; TNFRSF1B; TAB2; GTF2A1; RIPK1; SPG20; OPTN; SIRT1; MAP3K8; SIRT3; TBPL1; GPN1; TRAF3IP1; BRAF;
TNFAIP3	TRAF2; YWHAG; TRAF6; CASP8; IKBKG; YWHAB; PPP2R1B; YWHAZ; YWHAH; MCM6; RNH1; YWHAE; RIPK1; TNIP1; RNF11; PPP6R3; TNIP2; CHUK; TRAF1; CCDC50; TBK1; LAPTM5; CNKSR2; IKBKB; TICAM1;
KIAA0408	TRAF2; YWHAG; SFN; NR3C1; VIM; CCDC85B; HOOK2; MDFI; MAGEA11; AP2B1; KRT15; TEX11; BEGAIN; SORBS3; TRIM37; ABI3; DTNBP1;
NIF3L1	TRAF2; VIM; YWHAQ; CCDC85B; TSC22D4; NME2; NME1-NME2; MAGEA11; SAT1; TRIP13; KRT15; PCBD1; COPS2; THOC7; NOL3; NUDT21; COIL; RABAC1; TRIM21; PRTFDC1; TIFA; MAPRE2; NME1; PAICS; ZBED1;
RIBC2	TRAF2; VIM; CCDC85B; HOOK2; EFEMP2; AP2B1; KRT15; TRIM23; NINL; TEX11; GTPBP3; TRIM37; JUP; RPL18A; USHBP1; BEGAIN; NRBP1;
FAM107A	TRAF2; VIM; CCDC85B; HOOK2; CALCOCO2; EFEMP2; KRTAP4-12; USP15; KRT15; NINL; DCD; TRIM37; LDOC1; KRT19; TXN; CANX; PPP2R2A; USHBP1; BEGAIN; CTPS1;
CHMP2B	TRAF2; VHL; NR4A1; DPY30; ATP5C1; CENPF; CHMP3; PNMA1;
HTRA2	TRAF2; USP7; RNPS1; MAPK14; APP; TNFRSF14; BIRC2; XIAP; PAG1; BIRC6; DIABLO; BIRC3; NDUFA13; PEA15; CSN1S1;
TANK	TRAF2; USP7; IKBKE; UBC; HSPA5; IKBKG; CALM3; CALM2; CHUK; HSPA1A; TBK1; HNRNPM; TRAF1; MAP4K5; TRAF3; IPO5; TRIM37; HSPA9; IARS; IKBKB; HSPA8; NAP1L1; CLTC; TUBA3D; TUBA3C; ZC3H12A; IRF7; IRF3; CALM1; LARS; KARS; HSPA1L; RARS; HNRNPU; KRT16;
ATXN1	TRAF2; USP7; FYN; YWHAZ; NCOR1; TRIM32; POM121; CIC; ANKHD1; GAPDH; PRDM1; C1orf94; PSMC3; RBFOX1; KAT5; EFEMP2; COIL; ZC3H7B; CDK6; RBPMS; QRICH1; LRSAM1; TOX4; ATXN2; ZHX1; GSPT1; MATN2; SPEN; PRRC2A; KLHL12; U2AF2; RHOXF2; UBE2E1; NR4A1; ANP32A; SREBF1; UBE2I; GMEB2; UBQLN4; DAZAP2; ZYX; HSPA1A; NUDT21; DMPK; ACACA; PQBP1; MBP; TRIP6; STUB1; SMARCC2; TOLLIP; FHL2; DNAJA3; DZIP3; CRK; MED15; AR…
TRAF1	TRAF2; USP7; CASP8; MAP3K5; SRC; TNFAIP3; TANK; TNFRSF1A; HSP90AA1; MAP3K14; CFLAR; UBB; CD40; HSPA1A; CASP3; NGFR; HSPA8; DDX5; GFI1B; NONO; TUBB4A; TNFRSF14; DNAJA1; ANP32A; CASP10; GAPDH; DDX3X; BIRC2; C1QBP; CD27; TRADD; TUBA3D; CASP6; NAP1L1; RIPK2; BAG2; TNFRSF1B; ACTG1; TICAM1; NGFRAP1; TUBB; TRAIP; SPOP; TUBA3C; SFPQ; RIPK1; TRIM37; HSPA1L; BIRC3; HSPA9; NT5DC2;
ZNF205	TRAF2; UBQLN4; CCDC85B; CALCOCO2; MDFI;
BIRC3	TRAF2; UBC; TNFRSF1A; MAP3K14; CD40; UBE2D2; CASP3; RAF1; TRAF1; RIPK2; RIPK1; UBE2N; GSPT1; CASP7; BCL10; HTRA2; CASP9; DIABLO;
TCEA2	TRAF2; UBC; MCM2; GTF2B; PNN; SNW1; MARK3; HNRNPK; MAGEA11; NELFA; PARP1; TNPO1; SH3GL2; FBF1; TCEA1; CDK11B; RPA1; EIF4A3; GRIPAP1; CAND1; POLR2J;
BCL10	TRAF2; UBC; IKBKG; RELA; TNFRSF1A; MAP3K7; AKT1; BCL3; CHUK; SOCS3; RIPK2; BIRC2; UBE2N; XIAP; TRADD; NLRC4; TNFRSF10A; IRAK1; TLR4; BIRC3; KRT33B; CASP9; HIST1H2BI; UBE2V2;
ERN1	TRAF2; UBC; HSPA5; MAP3K5; COPS5; TNFRSF1A; HSP90AA1; SYVN1; BAX; PSEN1; TAOK3; BAK1;
TBK1	TRAF2; UBC; HSPA5; IKBKG; RELA; CALM3; RUVBL2; TNFAIP3; CALM2; NCK1; TANK; NFKB2; NFKB1; CCT5; HSP90AA1; NFKBIA; REL; CALM1; HSPA1A; RUVBL1; CCT7; TRAF3; PPP6R2; XIAP; TUBB4A; CCT8; CDC37; CUL1; TNIP3; ANKRD28; HSPA9; TICAM1; HSP90AB1; CCT3; HNRNPM; RPLP0; TUBA3C; ATP5A1; TUBA3D; RPS8; SIKE1; IRF3; RB1CC1; CYLD; PPP6C; SKP1; NONO; CCT2; TUBB; IKBKB; BTRC; PPP6R1; HSPA8; SFPQ; TCP1; CCT6A; GAPDH;
TNFRSF1B	TRAF2; UBC; HSPA5; CALM3; CALM2; VIM; UBB; GCN1; CALM1; HSPA1A; CLTC; DDB1; HSPA8; CAV1; STAT1; KPNB1; TRAF1; KRT18; FLNA; BAG2; TRAIP; C1QBP; TRIP13; TUBA3C; HNRNPC; HSPA1L; FANCI; TUFM; TUBB; SMURF2; PRKDC; TCP1; ATP5A1; TUBB4A; CSNK1A1; TNF; HAX1; MYH10; HSPA9; SLC1A5; TXNDC12; XPO1; MYO6; DNAJA1; RPS16; EMC2; GAPDH; SEC61A1; HACD3; TRAF3; HSPA6; SLC25A6; ACTG1; MYH9; SSR4; HNRNPU; DNAJA3; XPO…
RAD23A	TRAF2; UBC; EP300; EWSR1; UBQLN4; UBB; VAV2; ATXN3; NME2; NME1-NME2; CCNB1; SQSTM1; XPC; PDE6D; PSMD4; ADRM1; ATXN7; MPG;
NT5DC2	TRAF2; TSG101; TRAF1; TRMT10C;
FBF1	TRAF2; TRIM27; CCDC85B; CALCOCO2; TCEA2; FAS; TUBGCP4; TRIM29; RHOXF2; USHBP1; IFT20;
TNFRSF13B	TRAF2; TRAF6; TRAF5;
CAV1	TRAF2; TRAF6; SMAD2; ESR1; HSPA5; STRN4; EGFR; FYN; SRC; CSNK2A1; ABL1; MAPK1; AR; TGFBR1; PRKACA; RAC1; MAPK3; ILK; CD40; CSNK2A2; RHOA; HRAS; NGFR; PTPN6; STRN; NEDD8; EDNRB; SCP2; BTK; ABCB1; PDGFRA; PTPRF; SOS1; INSR; TRPC1; UBE2M; PTEN; APP; FLOT1; NOS3; PTPN1; IRS1; RADIL; GJA1; TNFRSF1B; NTRK1; GNAI2; PTPN11; CSK; TRADD; PDGFRB; ERBB2; DAG1; LRP1; IGF1R; DNM1; IGFBP3; FLNA; PLD1; AKAP1; AD…
NGFRAP1	TRAF2; TRAF6; SMAD2; CCDC85B; YWHAE; NGFR; TSC1; MYB; TRAF1; TRAF3; TRAF5; PTPN13; DIABLO; TRAF4; VTA1; NTRK3;
BAG2	TRAF2; TRAF6; RELA; PPP2R2B; MED19; MAP3K3; NFKBIE; PTP4A3; NFKB2; TNFRSF1A; MED29; MAP3K1; MAP3K14; NFKBIB; HSPA1A; PSMD6; MED9; HSPA8; TRAF1; PSMC4; TNFRSF1B; TAB2; MAPKAPK2; MLF2; PPP2R2C;
DNAJA1	TRAF2; TRAF6; RELA; EGFR; HLA-B; MED19; MAP3K3; PTP4A3; TAB1; NELFCD; CFTR; NFKB2; GSTK1; TNFRSF1A; AGO3; MED29; MAP3K1; MAP3K14; MAP3K7; RIPK3; HSPA8; SUMO4; AGO4; TRAF1; TNFRSF1B; TNFRSF14; TAB2; LSM2; RIPK1; TRADD; SAP18; PARK2; TXN; CD58; ARL4D; FZR1;
CYLD	TRAF2; TRAF6; IKBKE; IKBKG; PMS1; MAP3K7; TBK1; PLK1; USP13; PMS2; RIPK1; TRAIP; MYO6; SPATA2;
MAP3K8	TRAF2; TRAF6; HSPA5; RELA; CALM3; CALM2; NFKB2; NFKB1; HSP90AA1; MAP3K14; REL; CD40; CALM1; AKT1; HSPA1A; CLTC; RUVBL1; HSPA8; CHUK; ACTL6A; HSP90AB1; TUBB; TUBB4A; HSPA1L; RIPK1; HSPA9; SPTBN1; TUBA3C; TNIP2; MAP2K4; MAP2K1; BMPR2; TUBA3D;
DIABLO	TRAF2; TRAF6; HLA-B; USP13; BIRC2; XIAP; HTRA2; NGFRAP1; BIRC3; CASP9; BIRC6;
TRIM37	TRAF2; TRAF6; EWSR1; TANK; UBE2H; UBB; NGFR; TRAF1; UBE2U; FXR2; MCRS1; TNFRSF1B; KIAA0408; PNKP; TRAF3; MCM10; RIBC2; TCEB3B; APEX2; NUDT18; TRAF5; TRAF4; FAM107A; APTX; CCDC33;
TIFA	TRAF2; TRAF6; DVL2; LNX1; IRAK1; NIF3L1; NUDT18; AP1M1;
UBE2V1	TRAF2; TRAF6; CASP8; IKBKE; VHL; RNF11; SUMO4; RNF185; TRIM5; MKRN3; UBE2N; BIRC8; DZIP3; RNF2; DTX3; UBOX5; XIAP; RNF111; MID1; ARIH2; TRIM32; ZNRF1; RNF5; PAK2; EPB41; RNF14; RNF10; TRIM39;
HSPB2	TRAF2; TRAF6; AR; RPS6KA5; HSPB3; CRYAB; DMPK; HSPB8; MAPKAPK5;
USP7	TRAF2; TRAF6; AKAP1; BUB3; MDM2; TCEAL1; GTF2I; USP14; MARK4; HLTF; YLPM1; BRE; RUVBL2; MDM4; MCM4; USP19; NECAB2; TRAF5; USP11; EIF4B; TP53; MAGEB2; TRAF1; SMAD3; NUP98; ATXN1; PPM1G; MCMBP; CRKL; EWSR1; DNAJA3; ZNF423; DEDD; SYVN1; DAXX; DNMT1; BRCC3; RAE1; TMPO; DOCK7; TANK; RADIL; TRAF3; PICK1; WWP2; TCEAL4; FOXO3; HTRA2; ATG10; RELB; UBB; MCM5; PDCD6IP; GMPS; BABAM1; TRIP12; RNPS1; FOXO4; MC…
CD27	TRAF2; TRAF1; TRAF3; CD5; TRAF5;
TRAF6	TRAF2; TAB1; EIF4E; CACYBP; UBC; AKR1B1; APEX1; DIABLO; XIAP; PSMD3; PSMD6; GDI2; IRAK2; TAB2; CYLD; KPNB1; EIF3K; DHX9; UBB; PSMD2; BUB3; PHB2; TNFAIP3; SDCBP; CAPZA1; PSMC2; RCC1; UBE2D3; TRIM28; CD40; IRAK1; CYCS; IRAK4; RANGAP1; RUNX1; PFN2; HSPB2; MAP3K14; MAP3K7; SQSTM1; NTRK1; KHSRP; PSMC1; PSMC3; PPM1G; MBP; PSMA1; EIF2S3; USP7; CBL; UBE2D2; MT-CO2; ATIC; HPRT1; RAB7A; VPS35; ACAT2; PPP2C…			in
UBE2Z	TRAF2; SMAD4; TRIM27; TGFBR1; MDM2; RANBP9; SMAD1; SYVN1; RNF103; TRAIP; PLEKHF2; PSME3; RNF5; DZIP3; RNF41; HLTF; RNF166; RNF130; BMPR1B; LNX1; RNF150; AP1G2;
RIPK2	TRAF2; SMAD4; TRAF6; CASP8; UBC; IKBKG; CALM3; CALM2; VIM; TNFRSF1A; HSP90AA1; CASP1; CFLAR; CD40; CALM1; HSPA1A; UBE2I; NGFR; GEMIN4; PSMA7; SMURF1; HSPA8; TRAF1; VDAC1; MYH9; SOD2; PSMA6; TUBB; RPS14; NOD1; TLR4; HSPA6; TRAF5; BIRC3; PSMB5; ACTG1; PCMT1; TUBA3D; GXYLT1; MYO1D; ECHS1; PHB2; BIRC2; IRAK1; TLR2; RPL36; GAPDH; EZR; MYH10; BCL10; TUBA3C; HSPA1L; FABP5; TUBB4A;
STUB1	TRAF2; SMAD4; SMAD2; VCP; TP53; ESR1; SMAD3; MAP3K5; EGFR; MAP3K3; ATXN1; HSF1; AR; TGFBR1; HSP90AA1; SMAD1; MAP3K14; UBB; AHR; UBE2D2; AKT1; HSPA1A; RUNX2; SMURF1; UBE2D1; HSPA8; RAF1; HSPA4; PSMA3; BMPR1B; UBE2Q1; MAPT; KHDRBS1; UBE2E2; TAL1; HSPA1B; MST1R; UBA1; PSMD4; XIAP; DNAJB1; PARK2; ERBB2; EIF4E;
COPS5	TRAF2; SMAD4; SMAD2; TP53; ESR1; HSPA5; CUL4A; VHL; JUN; DDB2; MYH9; HNF4A; COPS7A; FBXO11; GFER; MYH10; COPS4; CUL2; TXN; HIF1A; CUL5; JUND; MIF; COPS6; RBX1; HSPA1B; KLHL22; CDKN1B; COPS8; BCL3; FLOT1; AMOT; CUL3; GPS1; HSPA6; NCOA1; DDB1; COPS7B; NR4A2; UCHL1; VPRBP; MPP5; KLHL13; COPS2; MAP2K2; GFI1B; NEDD8; HSPA1A; COPS3; AKAP2; NR4A3; NCKIPSD; MPDZ; MAPK14; INADL; PPARG; ERN1; MDM2; LIN7C; …
RHEBL1	TRAF2; SMAD4; SMAD2; TGFBR1; SMAD1; AKT1; MTOR; TXNL4A; ACVR1; BMPR1B; EIF4EBP1;
SMURF2	TRAF2; SMAD2; UBC; SMAD3; TGFBR1; SNRNP70; SRSF4; SMAD1; UBB; RNF11; SF3A2; RHOA; SMURF1; SKIL; ASH2L; NEK6; SMAD5; RAN; TNFRSF1B; TGFBR2; NRAS; AIMP1; PARD6A; STAMBP; TNPO3; SPG20; LAPTM5; FLNB; RNF111; SMAD6; IRF3; FKBP4; RRAS2; SMAD7; RHOD; UBE2L3; PPID; TRAF4; CANX; ANAPC5; SOCS6; RAP1B; RNF2; RPS27A; DAZAP2; ING2; RAB25; ARHGAP5; DAB2; TXNIP;
CALCOCO2	TRAF2; SHC1; RNF11; KAT7; DAXX; MCM10; LGALS8; ABLIM1; ENKD1; GEMIN4; FXR2; PTBP1; TCEB3B; RABL6; VPS72; PCGF1; SMARCD1; LNX1; CCDC33; FAM107A; ZNF426; DAZAP2; LSM4; PIAS4; GABARAPL2; FASTK; ZNF638; GABARAPL1; ZNF451; PSMA1; KANSL1; FBF1; PTBP2; APEX2; ZNF408; ZNF205;
RGS14	TRAF2; PRKACA; GNAO1; GNAI1; RAP1A; GNAI2; GNAI3;
UBE2N	TRAF2; PRKAB1; TRAF6; TP53; IKBKE; VHL; UBB; RNF11; PINX1; CHUK; TRIM5; NME2; UBE2V1; LRSAM1; NME1-NME2; OTUB1; ZNRF1; TRIM32; HLTF; TRIM25; CHFR; AMFR; RNF130; RNF43; CADPS2; NFX1; RNF8; RNF103; MID1; UBE2V2; RBCK1; BCL10; PJA2; DZIP3; RFWD3; SIAH1; ZNRF2; BIRC3; MKRN3; RNF13; ZNRF4; XIAP; TOPORS; BIRC8; DTX1; TNF;
PARP1	TRAF2; PRKAB1; TRAF6; TP53; IKBKE; RXRA; IKBKG; RELA; SREK1; SLX4; CDKN1A; MEPCE; RRP1B; H2AFX; NFKB2; NFKB1; CASP1; PCNA; XRCC6; MAPK13; IKBKB; RARA; NPM1; PTK2; AIRE; BCL2; NCOA6; XRCC5; PRKDC; RPS3A; NCL; APTX; WRN; ZNF423; GBAS; TAL1; CENPA; E2F1; TCF4; POLA2; TCEA2; MED6; MYBL2; BUB3; NEDD8; TAF13; USP36; TOP1; FOXO1; CEBPA; POU2F1; PRKAA1;
PIN1	TRAF2; PRKAB1; TRAF6; SMAD2; TP53; SMAD3; CDK9; RELA; SREK1; CSNK2A1; SLX4; VHL; JUN; POLR2A; UBQLN4; CTNNB1; EIF1B; CDK1; UBB; CSNK2A2; TSC22D4; APP; MDFI; RAF1; SOCS3; GGA2; BCL2; FTSJ1; NEK6; PAK2; FASLG; PLK1; RPS6KB1; NCOA3; EPB41; HLA-C; CDC25C; CCNE1; CDC27; MCL1; DDX24; PTPN1; SUPT5H; DAB2; HNRNPC; NONO; RBPMS; GPAA1; FOXO4; CSNK2B; MAPT; CCNB1;
USP53	TRAF2; PPP2R1B; CASP14; PSMA6; RPL26; HCFC1; FLNC; RAD50; YAE1D1;
TNIK	TRAF2; PPP2R1A; LYAR; PSMD13; NCOR2; MAPK1; CALM3; RUVBL2; PSMC1; CALM2; NCK1; PSMA2; ECHS1; PCBP1; EIF3H; SPTBN1; PSMD1; UCHL1; PCMT1; PSMD6; GOT2; SLC9A1; RPN2; NUDC; RCC1; SF3B6; GLRX3; FKBP3; PRMT1; BCAP31; FSCN1; ACAT1; SNRPB2; OTUB1; SET; GSN; TFAM; ACAT2; CALM1; MRPS16; TRMT112; LRRC59; COPB2; SOD2; BUB3; CYCS; NAA15; TRIM2; DISC1; ANXA2; AKAP9; PCBP3; CACYBP; CMPK1; RPS14; CNKSR2; PSMA1; …
TRADD	TRAF2; PPP2R1A; CASP8; CALM3; CALM2; VIM; TNFRSF1A; HSP90AA1; UBB; CALM1; HSPA1A; CLTC; NGFR; CCAR2; HSPA8; CAV1; STAT1; KPNB1; TRAF1; KRT18; FADD; HSP90AB1; PRKDC; TUBB; ACTG1; TUBB4A; FAS; HSPA1L; BIRC2; RIPK1; TXNDC12; HIPK2; TNFRSF25; TNFRSF10A; NOL3; NAP1L1; TNF; BCL10; TUBA3C; DNAJA1; C1QBP; SLC25A6; TNFRSF10B; AIFM1; RPS16; ATAD3A; TUBA3D; TRAF3;
NECAP2	TRAF2; PLSCR1; EPS15; GGA2; AP2B1; AP1G1; NMI; GGA1;
CD40	TRAF2; PIK3R1; TRAF6; CBL; POLR2H; TRAF3; FBL; BIRC3; RIPK2; USP15; XRCC6; RFC5; BIRC2; CALR; SGK1; TRAF5; XRCC5; SUMO1; TRAF1; TXN; SLC39A7; HSPA8; CAV1; MYCBP; MAP3K8; HSPA4; KATNA1; IL4R; RNF219; JAK3; DDX3X; PSMD1; NCOA6; PCMT1;
QARS	TRAF2; PHLDA3; IKBKE; MAP3K5; SMAD9; MAP3K14; RNF11; PRRC2A; RARS; AIMP2;
CASP8	TRAF2; PARK2; FADD; CDH1; CASP9; TOPORS; TNFRSF10B; BCAP31; ILK; FAS; SUMO1; SQSTM1; CFLAR; CASP6; CHD3; MAPK8; FASLG; RYBP; MSN; DEDD; GMEB1; CUL3; CASP14; TNFAIP3; PEA15; NR1H4; BID; TNFSF10; RIPK1; CASP3; BCL2L1; RALBP1; IFT57; IKBKG; VIM; TRAF1; MAP3K14; FAF1; GRIA1; TNFRSF10A; CASP1; TNFRSF1A; MAP4K4; NOL3; PSEN1; CASP2; CASP10; MAPT; UBE2L3; UBB; BIRC2; FYN; RIPK2; CASP4; CASP7; IKBKB; OTUD…
HSP90AA1	TRAF2; MYC; VCP; TP53; IKBKE; ESR1; ARRB1; IKBKG; RELA; FYN; PPP2R2B; SRC; NDRG1; MAP3K3; CUL4A; CSNK2A1; NFKBIE; JUN; MAPK1; HSF1; H2AFX; TAB1; NR3C1; AR; NFKB2; TGFBR1; TNFRSF1A; AGO3; PRKCD; MAP3K7; TOMM34; STUB1; RUNX1T1; STAT3; RIPK1; MAP3K14; UCHL1; CSNK2A2; ERN1; TBK1; AKT1; NOS1; CDC37; IKBKB; STK11; HSPA8; RAF1; RPS3A; NPAS2; NOS3; SGTA; LSM1; CHUK; DAP3; ACTB; APP; PRKCA; TUBA1A; HSPA1A…
GSK3B	TRAF2; MYC; TP53; SMAD3; IKBKG; EWSR1; CTNNB1; FUS; DDX20; AR; PPP1CA; NFKB1; PRKACA; SNRNP70; SMARCA2; CREB1; PRKCA; SMAD1; ILK; IKBKAP; RNF219; DHX36; GEMIN4; GYS1; QPCTL; AXIN1; CREM; POLR2B; SMYD2; MAPT; IGF2BP1; SF3B1; HNRNPD; CCND1; VTA1; MARK2; CDX2; PRKCB; DCTN1; PPP1R2; PHLPP1; FIP1L1; MCL1; NOTCH1; AKT1; CDH1; SF3A1; UPF3A; TRIM29; CCNE1; PPARGC1A; SMN1; CTNND1; DDX5; PTPN1; SGK1; DCTN2…
IPO11	TRAF2; MYC; PHLDA3; PTP4A3; UBE2E3; ARF6; C20orf24; RAN; DDX5;
CDK9	TRAF2; MYC; HNRNPA1; TP53; HSPA5; PMS1; CCNT1; RELA; KPNA2; CUL1; MYBL2; RUVBL1; RB1; HNRNPA2B1; SUPT5H; SART3; IGF2BP1; TAL1; RPS4X; BRD4; FKBP5; CCNK; HNRNPR; TRIM33; NBN; HNRNPK; HNRNPH1; SKP1; SERPINH1; CCT3; HEXIM1; MED21; DTYMK; EXOSC5; SKP2; CCAR2; YBX1; CDC34; DHX30; AFF4; TRIM28; RBM39; HTATSF1; SUPT16H; MLLT1; NR2E3; KMT2A; CCT5; CDC73; GRN; PCBP2; IGF2BP2; DDX5; PGC; AR; UBL4A; NFKB1; …
RUVBL1	TRAF2; MYC; GRB2; TRAF6; IKBKE; CDK9; RELA; HLA-B; MED19; MAP3K3; TRIM33; MEPCE; MLH1; TBP; TAB1; CTNNB1; RUVBL2; ARF6; NFKB2; EIF1B; TNFRSF1A; SMARCA2; ACTB; MAP3K14; MAP3K7; KAT5; MME; ACTL6A; PSTPIP1; EEA1; SMNDC1; MRGBP; CEP126; FTSJ1; PCBP2; EP400; TBK1; FDFT1; PELO; RIPK3; VPS72; MCRS1; CENPA; GNAS; YEATS4; EIF6; BRD8; PMS2; MAP3K8; RELB; TRRAP; BCAR3; KPNB1; PIH1D1; HSPA1L; ACTG1; ELAVL1; …
RB1CC1	TRAF2; MOB4; MAP3K5; PTK2B; VHL; TSC22D1; PRKAB2; SAFB; RPA2; TBK1; ATG12; PTK2; POLR1E; PRKAA2; CDK19; RBMX; MAP1LC3C; RPA1; ATG101; YLPM1; ULK1; SAFB2;
FADD	TRAF2; MOB4; CASP8; IKBKG; TNFRSF1A; FAF1; CFLAR; RALBP1; RHOA; RIPK3; STAT1; SUMO1; DEDD; TNFRSF10B; MBD4; FAS; DDX24; DAP3; RAP1A; MYD88; CASP10; TRADD; ABCA1; EZR; PRKCZ; TNFSF10; RYBP; XPO5; IRAK1; RIPK1; FASLG; ARHGDIA; NOL3; TNFRSF10A; MSN; HIPK3; BID; MAPK8; PEA15; CSNK1A1; PTPN13;
GORASP2	TRAF2; MAPK1; TSC22D4; NUP62; NME2; NME1-NME2; PCBD1; RAB1A; MIF; GOLGA2; NME1; RAB2A;
TNFRSF25	TRAF2; MAPK1; TNFRSF1A; TRADD; NOL3; DAP3;
MAP4K2	TRAF2; MAP3K1; RAB8A; MAP2K4; MAP3K11;
NUDT18	TRAF2; KRTAP4-12; KRT15; PCBD1; PSME3; NT5C2; TRIM37; COIL; RABAC1; PAICS; GSE1; ZBED1; KHDRBS3; KCTD13; TIFA;
GOLGA3	TRAF2; IKBKG; CASP3; TAF10; GOPC; CASP7; CASP2;
UBQLN4	TRAF2; HSPA5; RXRA; RNPS1; SMARCB1; ATXN1; PIN1; GDI1; OAT; DAZAP2; C1orf94; SCMH1; UBQLN1; RUNX1T1; STAM2; ZNF205; PTN; MIF4GD; EEF1A1; EFEMP2; RBM10; NXF1; UNC119; TRIM32; RIC8A; PNMA1; HERPUD1; SRSF2; PRPF40A; RAD23A; STMN1; BAG6; IMMT; CSTF2; RNF11; MDM2; DMPK; YWHAQ; SEMG1; PICK1; TNRC6B; SERPINH1; DTX2; HK2; HGS; CCDC33; COL8A1; SMAD9;
RIPK3	TRAF2; HNRNPA1; CASP8; HSPA5; CALM3; PPP1CB; RUVBL2; CALM2; VIM; TNFRSF1A; CCT5; HSP90AA1; UBB; YWHAE; CALM1; HSPA1A; CLTC; EEF1D; RUVBL1; SPTAN1; TUBB; HSPA9; ACTN4; DDX5; RIPK1; SPTBN1; NONO; FLNA; CCT2; PRKDC; MYO1D; DDX3X; GNB1; PPP1CC; TUBA3C; AIFM1; TICAM1; LIMA1; TUBA3D; C1QBP; TPM1; PRDX1; MYH10; FADD; GNAI3; CAPZA1; HNRNPH1; DNAJA1; TUBB4A; CDC37; TXNDC12; HSPA1L; EPRS; MYO1C; MYO6; ACTG…
AASDHPPT	TRAF2; HLA-B; SLX4; BABAM1; EIF1B; MDFI; USP22;
TUBB	TRAF2; GRB2; YWHAG; TRAF6; IKBKE; ESR1; ARRB1; IKBKG; YWHAB; RELA; EGFR; PPP2R2B; YWHAZ; MAP3K3; BRCA1; NFKBIE; JUN; TAB1; NFKB2; TNFRSF1A; MDM2; AGO3; NFKBIA; MAP3K1; HGS; ACTB; MAP3K14; REL; MAP3K7; DISC1; NFKBIB; CDKN2A; TBK1; STAU1; RIPK3; RELB; IKBKB; CHUK; DYNLL1; APP; HTT; PPARG; AGO4; TRAF1; RIPK2; RBBP5; NCOA6; PLK1; HDAC6; TNFRSF1B; VAV1; RPS9; TAB2; MAP3K8; FNBP1; PARK2; GNB2L1; ASCL2;…
ABLIM1	TRAF2; GRB2; YWHAG; SFN; YWHAH; VIM; HOOK2; CALCOCO2; TSC22D4; ACTG1; KRT15; LDOC1; USHBP1; GOLGA2; BEGAIN;
CDKN1B	TRAF2; GRB2; YWHAG; CASP8; YWHAB; SRC; CDK4; CUL4A; ABL1; YWHAH; COPS5; YWHAQ; UBB; YWHAE; UBE2D2; AKT1; TSC1; CUL1; CDK2; MCM7; CCNA1; LYN; RAN; RBX1; XPO1; CCNB1; CCND3; CDK5; CCNA2; CCND1; CCNE1; UBA1; STMN1; UCHL1; TSC2; SKP2; CDC34; CCND2; ARHGDIA; UBE2B; YES1; TRIM21; CDK3; CDK6; CDK5R1;
TNFRSF14	TRAF2; GRB2; VCP; CHD3; ESR1; RUVBL2; VIM; GCN1; EIF3I; TRAF1; HDAC3; HDAC4; DHX9; SSR4; PFDN2; ST13; GDI2; PSMA3; DPM1; EIF3E; RPL36; CDC37; PSMB1; HPRT1; HTRA2; ATXN10; TRAF3; DNAJA1; SLC25A22; TRAF5; PRMT1; AIFM1; CNIH4; TXNDC12; DCD; P4HB; MIF; RNF219; SRPRB; HNRNPL; TARDBP; GET4; NRIP1; RNMTL1;
NGFR	TRAF2; GRB2; TRAF6; MAPK1; MAPK3; SHC1; NFKBIB; MAGED1; TRAF4; RIPK2; APP; NDN; FSCN1; TRAF5; NGFRAP1; KIDINS220; NTRK2; PRKACB; TRADD; CAV1; TSC1; PTPN13; TRA2B; NTRK3; TRAF3; SORT1; TRIM37; TRAF1; NTRK1;
ACTG1	TRAF2; GRB2; TRAF6; IKBKE; IKBKG; RELA; NDRG1; MAP3K3; ATF7IP; MEPCE; RUVBL2; NFKB2; TNFRSF1A; SMARCA2; NFKBIA; MAP3K1; ACTB; MAP3K14; PRSS23; REL; MAP3K7; DISC1; NFKBIB; CDKN2A; RUVBL1; EIF6; RIPK3; RELB; IKBKB; CHUK; DYNLL1; CDH1; SUMO4; TRAF1; RIPK2; HSP90AB1; TNFRSF1B; TAB2; RBX1; TRAF3IP1; FEZ1; PFN2; RIPK1; MAP1A; ITGB3BP; SH3GL2; CTNND1; PPP1R9A; VASP; FHOD1; GSN; BCAP31; PLD1; ABLIM1; ANX…
IKBKE	TRAF2; GRB2; PPP2R1A; VCP; EIF4G1; UCHL1; TUBB4A; GMPS; FHL1; COX4I1; PSMD2; EIF3J; PAK1; EIF2S3; TOMM34; CASP7; ASNS; EIF3A; SRP14; MAD2L1; HPRT1; GRWD1; EEF1D; PSMA1; RPS11; VDAC1; NTMT1; DLST; PSMA7; CLTC; C14orf1; SEC22B; ATIC; PABPC4; HNRNPM; MSN; SND1; PSMD3; MAPRE1; NCBP2; KTN1; SNRNP200; RDX; UBE2I; RPL31; PHB2; CAPZA1; PDCD6IP; DDX3X; CALM2; PSMB1; TAGLN2; RBM8A; TMEM33; TANK; DDX5; SYNC…
EPS15	TRAF2; GRB2; MOB4; UBC; UBE2D3; EGFR; FYN; ABL1; CRK; NCK1; MDM2; HGS; UBQLN1; UBE2H; UBB; RNF11; UBE2D2; USP8; STAM2; UBE2D1; ELF3; NEDD4; DNM2; AP2A1; AP1B1; KRT36; PARK2; DNM1; STAMBP; AP2A2; CD4; AP2M1; AP2B1; ITSN1; REPS2; NECAP2; LAPTM5; SCAMP1; SPG20; RAB11FIP2; UBE2E1;
TRAIP	TRAF2; GRB2; FYN; NCK1; UBE2H; PLCG1; UBE2Z; TSG101; TRAF1; UBE2U; UBE2K; TNFRSF1B; CYLD;
MAP4K5	TRAF2; GRB2; FYN; ABL1; CRK; NCK1; TANK; CRKL; BCR;
SPRY2	TRAF2; GRB2; CBL; PPP2CA; PLSCR1; PTPN11; RAF1; KRTAP4-12; ADAMTSL4;
TNFRSF1A	TRAF2; GRB2; CASP8; HSPA5; IKBKG; MAPK1; HIST4H4; PSMD2; CALM3; CALM2; SYK; BID; NAP1L1; HSPA6; TRADD; ARHGDIA; CLTC; RIPK1; JAK1; TNF; HIST1H4L; BIRC2; FASLG; DNAJA3; CSNK1A1; CASP10; LRRC59; TUBB4A; IKBKB; FAS; TUBA3D; ACTG1; STAT1; TNFRSF10B; RIPK3; UBA52; GNB2L1; SUMO1; RARS; MAPK8; RIPK2; JAK2; UBE2I; PRKDC; MYH10; FADD; NOL3; RHOA; HIST2H4A; ATP5A1; HAX1; MYO6; HIST1H4K; MSN; C1QBP; UBB; HI…
SPG21	TRAF2; GGA2; CD4; ZNF263; RABAC1; MTMR9; GSK3A; RTN4;
CFAP57	TRAF2; FOS;
CCDC33	TRAF2; DVL2; UBQLN4; CCDC85B; HOOK2; HGS; PLSCR1; CALCOCO2; TSC22D4; MDFI; FXR2; NINL; TRIM37; SSSCA1; EHMT2; ZBTB8A; KHDRBS3; RBMX; NECAB2; USHBP1; RHOXF2;
ENKD1	TRAF2; DVL2; CCDC85B; PLSCR1; CALCOCO2; TSC22D4; MDFI; RBPMS; DVL3; EHMT2; CEP70; BEGAIN;
TCEB3B	TRAF2; DVL2; CALCOCO2; KRTAP4-12; CBX5; TRIM37; COIL; TCEB1; TCEB2; CEP70;
AFF4	TRAF2; CDK9; MED10; MED19; CCNT1; MED26; KMT2A; SIAH1; MLLT1;
KANSL1	TRAF2; CDC5L; CCDC85B; CALCOCO2; KRT15; PSME3; NINL; USHBP1; TRAF3IP1; CEP70; NECAB2;
DTNB	TRAF2; CCDC85B; KIF5B; HMG20A; PRTFDC1; BEGAIN; PPFIBP2; DMD; DTNBP1; NUP62; KIF5A; UTRN; SNTA1; ABCA1;
APEX2	TRAF2; CCDC85B; HOOK2; PCNA; CALCOCO2; EFEMP2; NINL; TRIM37; PGR;
PSMF1	TRAF2; CCDC85B; HOOK2; CD2BP2; RBFOX1; KHDRBS3; RHOXF2; QKI; CTBP2; FBXO7; PAK7; NUDT21; MAGEA11; LDOC1; RBMX; DVL3; RALYL;
LZTS2	TRAF2; CCDC85B; GFI1B; RBPMS; RBFOX1; NINL; TRIM29; RHOXF2; PAK7;
LNX1	TRAF2; CCDC85B; DDX17; CALCOCO2; TSC22D4; UBE2Z; SRSF1; KRTAP4-12; MAGEA11; SAT1; TRIP13; KRT15; PCBD1; FHL3; TRIM23; DVL3; RABAC1; TIFA; RBMX; LDOC1; INPP5K; EHMT2; PAICS; ZBTB8A; KLHL12; NECAB2; AIMP2; COIL; KCTD13; KHDRBS3;
FXR2	TRAF2; CCDC85B; CALCOCO2; TSC22D4; NME2; NME1-NME2; PCBD1; MCRS1; SNAP23; RALYL; FMR1; KRT20; NCK2; MEAF6; PAICS; HNRNPC; ARL6IP1; THAP1; NT5C2; FTH1; AMOTL2; FXR1; PSME3; AP2M1; COIL; LDOC1; SSSCA1; ZBTB8A; RBPMS; RBMX; PRKAA1; MBIP; NECAB2; NONO; TRIM29; OTUD4; AP1M1; CYFIP2; ZNF451; RTN4; TRIM37; RABAC1; NME1; CCDC33; TRIM23;
BIRC2	TRAF2; CASP8; UBC; IKBKG; UBXN1; TNFRSF1A; UBXN7; MAP3K14; UBB; CD40; CASP3; RAF1; TRAF1; RIPK2; MAGEA11; UBE2J1; TNF; CASP9; HTRA2; ADRM1; RIPK1; DIABLO; GSPT1; BCL10; CASP7; JUP; FBXO7; UBE2W; TRADD;
RIPK1	TRAF2; CASP8; UBC; HSPA5; IKBKG; EGFR; MAP3K3; TNFAIP3; NFKB1; TNFRSF1A; HSP90AA1; MAP3K14; CFLAR; MAP3K7; RNF11; HSPA1A; RIPK3; HSPA8; TRAF1; PTK2; FADD; HSP90AB1; TAB2; TUBB; ACTG1; TUBB4A; FAS; HSPA1L; BIRC2; TRAF5; ITCH; CSNK1A1; TNF; SQSTM1; TNFRSF10B; BIRC3; TRAF3; TNFRSF10A; DNAJA1; HSPA9; TUBA3D; CCDC50; TUBA3C; TICAM1; CYLD; MAP3K8; TRADD; CASP10;
CFLAR	TRAF2; CASP8; TP53; UBC; NFKB1; MAP3K14; FADD; RIPK2; SF3B3; DEDD; RAF1; SUN2; TRAF1; PSEN2; TNFRSF10B; MIF; RIPK1; TUFM; CASP3; CASP10; BCL2L1; RADIL; MAP2K7; FSCN1; EIF3F; ITCH; TRAF3; DAXX; HNRNPL; CASP6; USP15; CASP2; SF3B1; FBL; IKBKB; CASP7; DOK2; TNFRSF10A; NOL3; FAS; MAP2K4; CDC37; NOD1;
RALBP1	TRAF2; CASP8; IKBKG; HSF1; HOOK2; RAC1; HSP90AA1; PRKCA; REPS2; RALB; RALA; CCNB1; REPS1; AP2M1; SYNJ2BP; TNF; FADD;
TNF	TRAF2; CALM3; CALM2; TNFRSF1A; RAC1; RALBP1; CALM1; TNFRSF1B; BIRC2; RIPK1; UBE2N; TRADD; LIN54; DCN; ST13; POU2F1; NEFL;
IRF4	TRAF2; BCL6; PRDM1; MYD88; FKBP4; SPI1;
SPATA2	TRAF2; BABAM1; PTPN6; UIMC1; CASK; LIN7C; CYLD;
TAOK3	TRAF2; ATM; ERN1; ATF7;
RHEB	TRAF2; ATM; EIF1B; HRAS; RAF1; PDE6D; RPTOR; MTOR; ATR; TSC2; RAB7A; BRAF; RAP1A; TSC1;
MTOR	TRAF2; ABL1; YWHAQ; NCBP1; UBQLN1; AKT1; STAT3; RHEB; RPTOR; STAT1; RPS9; FKBP1A; EIF4EBP1; RPS6KB1; LRPAP1; RICTOR; EIF3F; MLST8; FBXW7; RHEBL1; PREX1; EIF4E; PRKCD; PPP2R2A; PDPK1; DEPTOR; EIF3B; TELO2; RPS6KA1; PA2G4; IRS1; RAP1A; PRKAA1; EIF3C;
TPD52L3	TPD52L1; NFIC; TPD52;
ZNF24	TP53; ZBTB16; USP11; UTP14A; LRIF1; RIF1; COPS6; KAT5; EEF1A1; SETDB1; CRMP1; C14orf1; UNC119; ZNF638; EEF1G; CEP126; RPS9; RBM48; HMGB1; KBTBD7; APLP1; HAP1; RPL37;
WDR33	TP53; ZBTB16; RNPS1; SH3GL3; TGFBR1; UTP14A; KAT7; SUMO1; EEF1G; ZHX1; PRMT1; PFN2; GIT1; RBM48;
CSNK1A1	TP53; YWHAZ; YWHAH; CTNNB1; PPP2CA; YWHAQ; TGFBR1; TNFRSF1A; ACTB; AXIN1; ACTA1; KPNB1; FADD; TNFRSF1B; KPNA2; RIPK1; HMGB1; PPP2R5A; PSEN2; HNRNPC; ADAP1; CREM; BID; RCC1; MDM4; PHLPP1; APC; AP3B2; LGALS3; PPP1R14A;
BMP1	TP53; YLPM1;
UBE3A	TP53; UBE2D3; BRCA1; UBXN1; SMAD9; AR; CFTR; UBQLN1; UBE2D2; ESR2; LCK; UBE2D1; MCM7; RARA; TSC2; UBE2L3; BPY2C; BPY2; UBE2G1; PGR; BLK; FAF2; UBE2L6; SCAMP1; JADE1; UBE2E1; BARD1; SHBG; UBE2G2;
CDC25C	TP53; UBC; YWHAB; SRC; YWHAZ; YWHAH; MAPK1; YWHAQ; MAPK3; CDK1; PCNA; YWHAE; LCK; MAPK14; HRAS; PPP2R5D; MARK3; PLK1; PIN1; CCNB1; NEDD4; CHEK1; CCNA2; CHEK2;
HMGB1	TP53; UBC; RELA; RB1; TBP; NR3C1; AR; NFKB1; CDK1; LRIF1; PRKCA; ETS1; RIF1; TFE3; CASP3; DNMT1; CEBPB; CRMP1; TP73; C14orf1; UNC119; ZFP36; RFX1; HNRNPK; TLE1; PRKDC; TAF1; GTF2A1; TLE2; CUX1; CSNK1A1; ZNF24; MECP2; TLR2; AES; PGR; RBPJ; TGIF1; TLR4;
MAPKAPK5	TP53; UBC; JUN; MAPK1; MAPK14; MAPK13; MAPK9; ATF2; PLA2G4A; GYS1; MBP; HSPB1; EIF4EBP1; EIF4E; MAPK12; HSPB2;
PTEN	TP53; UBC; ESR1; HSPA5; CSNK2A1; AR; PPP1CA; UTP14A; COPS6; AKT1; CSNK2A2; UBE2I; PXN; CAV1; SLC9A3R1; PTK2; DLG1; UBE2L3; STK11; NEDD4; CHGB; SLC9A3R2; HBA2; HBA1;
TSG101	TP53; UBC; EP300; PDCD6IP; CDKN1A; NELFCD; NR3C1; AR; MDM2; HGS; UBB; COPS6; DAXX; DNMT1; PPFIBP2; GGA1; LRSAM1; VPS28; KRT15; EHHADH; HCK; VPS11; VPS37C; ORC1; DZIP3; POLD2; NT5DC2; NDUFA13; TRAIP; UBA52; KIF5A; IMMT; KRT18; TOM1L1; SMARCC2; BCR; MKRN3; THRB; DCTN2; TRIM23; SCNN1A; HNRNPUL1; CEP55; ITSN1; AATF; RNF41; RNF111; THOC7; PDCD6;
RFWD2	TP53; UBC; CUL4A; JUN; CCT5; DDB1; JUND; HSPA8; CUL4B; RBX1; CCT7; CCT6A; GRWD1; TCP1; DET1; FOXO1; CCT8; CCT2; CCT3; HSPA6;
YWHAZ	TP53; UBC; ARRB1; CDC5L; MAP3K5; IKBKG; EGFR; VIM; DFFA; TSC2; CDC25A; KIF5B; XRCC6; RAF1; TNFAIP3; ATP5A1; FOXO3; PAK4; MARK3; TGFBR1; PPP1CC; PRKCI; HDAC7; PARD6A; TSC1; HNRNPD; KLC2; KSR1; MAP3K3; AKT1; MARK1; BRAF; BCAR1; MEPCE; ABL1; MAPKAPK2; MARK2; CDC25C; STK25; HDAC4; USP8; TRA2B; LYST; MDM4; RPL31; EDC3; APP; PARD6B; PRKCZ; ING1; MAPK8; MAPK13; MAP3K2; HNRNPL; RBL1; SLC8A2; CEP126; FOXO…
UBE2A	TP53; TRIM27; ZMYM2; MDM2; CDK1; CDKN2A; CDK2; CTR9; LEO1; RTF1; WDR61; CDC73; RNF40; BSG; UBR4; HAT1; PEX2;
ATF3	TP53; SMAD3; RELA; JUN; NFKB1; LRIF1; RIF1; JUND; FHL2; FGFR3; DDIT3; ATF4; ZNF212; IGSF21;
NR4A1	TP53; RXRA; YWHAZ; NCOR2; EP300; ATXN1; VHL; MAPK1; TRIM28; AKT1; EEF1A1; CHD4; CHMP2B; BCL2; NCOA3; HIF1A; CD2AP; GADD45GIP1; TERF1; MED1; RXRG; PML; KAT2B; VASP; MYBBP1A; PELP1; SMARCC1; VPRBP; HDAC6; NCOA2; TUBB4A; NCOA1; TMOD3; MPDZ; MAPK8; PSMC5; RPS6KA3; RPS6KA5; MTA2; SMARCE1; PHIP; HSPH1; RPS6KA1;
BRD8	TP53; RXRA; RUVBL2; TP63; RUVBL1; TP73; PPARG; ACTL6A; EP400; THRB; VPS72; MRGBP; TRRAP; MORF4L2;
SMN1	TP53; RNPS1; MED19; POLR2A; DDX20; SNRNP70; LRIF1; RIF1; COPS6; GSK3B; MED26; DDX17; GEMIN4; ZRANB2; FBL; ILF3; MED9; KPNB1; UNC119; GAR1; FUBP1; HNRNPR; BCL2; SNRPD2; GDF9; SNRPB; SLX1B; GEMIN2; LSM4; HNRNPU; SMN2; SNRPD1; HNRNPH3; SNRPG; LSM6; NONO; SNRPE; SNRPD3; LGALS1; DHX9; ERH; HNRNPA2B1; SNRPF; BAG6; SLX1A; NOP56; LSM7; RBBP6; LSM2; MYBBP1A; COIL; SFPQ; LSM3; LSM1; HNRNPH1; STXBP2; SYNCRI…
TAF6	TP53; RELA; TBP; TAF7; TAF4; TAF5; TAF9; GTF2E1; TAF1; TAF12; TAF13; TAF10; TBPL1; TAF11; TAF2; GTF2A1; SH3KBP1; TAF8;
ING4	TP53; RELA; EP300; KAT7; UBE2D2; CDKN2A; HIST3H3; PPFIA1; G3BP2; HIST2H3C; JADE1; MEAF6;
RNF40	TP53; RB1; NCBP1; USP15; UBE2A; UBE2B; UBE2L6; STX1A; ZNF451;
S100A8	TP53; PPP2R2B; MAP3K3; SLX4; LRIF1; RIF1; NFKBIB; CDK2; C14orf1; UNC119; PRMT1; PPM1B; SLX1B; GDF9; SLX1A; TUBA4A; CHGB; USF2; TRAF3IP1; KLC2; DMWD; PPIA; NCF2; IGSF21; MOB1A; S100A9;
S100B	TP53; NDRG1; VAV1; CACYBP; MAPT; CAPZA1; STK38; TNIP1;
USP39	TP53; MEPCE; SP1; CD2BP2; ZRANB2; GAR1; PRPF3; TXNL4A; EFTUD2; RNMTL1; PRPF4; PRPF8; DDX24; SNRNP40; PRPF4B; SNRNP200; DDX23; ACVR1; TRMT10C; LSM8; PA2G4; PRPF6; CBX1; SART3;
SNRPN	TP53; MEPCE; SH3GL3; LRIF1; LSM4; PRPF3; GAR1; STK16; GEMIN4; ARL4D; SNRPD3; GIGYF2; FBL; TCEB1; SNRPB2; HTATSF1; SF3B3; SF3B1; RIF1;
CDK2	TP53; MCM3; SMAD3; CDC5L; IKBKG; EP300; RB1; BRCA1; CASP4; CDKN1A; VHL; PTP4A3; TSC22D1; NELFCD; PPP2CA; PPP1CA; GSTK1; UBTF; REL; PCNA; XRCC6; FBL; HIRA; PABPC1; NFYA; CCNA2; CCNA1; CCNE1; SORT1; PPM1B; MCM4; CDC6; RBL1; MSN; RPS16; TAGLN2; CDKN1B; UHRF2; CDK6; FEN1; LYN; SKP2; FZR1; ORC2; MYOD1; CDT1; RBL2; CDC25A; MYBL2; CDC7; EPB41; CDC37; ORC1; UBE2A; RADIL; COIL; S100A8; CEBPA; FABP5; CCNB1…
ATM	TP53; MCM2; SMARCB1; ABL1; BRCA1; RRM2B; PRKDC; BLM; NBN; EIF4EBP1; ALB; XPC; TERF1; AATF; BRCA2; XRCC5; CHEK1; HUWE1; RHEB; PPP1CC; KAT5; SMC1A; MRE11A; RFC1; TELO2; TP53BP1; AP3B2; XPA; ATR; MDC1; CREB1; TDP1; AP1B1; RAD9A; MDM4; AP2B1; FANCI; MSH2; RAD50; WRN; MED1; CDC6; VHL; EEF1E1; PPP3CA; RAD51; MSH6; SMC3; AP2A2; TAOK3; E2F1; MLH1; RNF8; PPP1CA; MDM2; H2AFX; STK11; CHEK2;
ING5	TP53; MCM2; EP300; MCM6; VIM; KAT7; MCM4; CEP126; BARD1; TADA3; JADE1; MEAF6; HAP1;
KAT7	TP53; MCM2; AR; VIM; HOOK2; LRIF1; ATN1; ING5; ORC1; PACSIN1; NINL; DVL3; SAT1; CDK11B; POLB; KCTD13; RGL2; PPID; JADE1; ING4; WDR33; ZBTB8A; RERE; BARD1; CALCOCO2; CEP70; CEP126; MEAF6; SNAPIN; CBX8; HIST1H4A;
DAB2IP	TP53; MAP3K5; TP63; TP73; DAB2; DAB1;
TXN	TP53; MAP3K5; EGFR; HLA-B; VHL; NELFCD; COPS5; NR3C1; VIM; EIF1B; NFKB1; CD40; PINX1; EPB41; TMBIM4; GAPDH; TXNIP; DNAJA1; FAM107A; FBXO11; GFER; APEX1;
COPS3	TP53; IKBKG; HLA-B; CUL4A; COPS5; COPS6; DDB1; WRAP73; RAF1; COPS4; COPS2; CUL5; ARAF; COPS8; ITGB2; GPS1; COPS7A; LRP2BP; PHYH;
COPS2	TP53; IKBKE; RXRA; CUL4A; COPS5; COPS6; DDB1; SIN3A; WRAP73; RARA; THRA; CPSF1; MAPK8; COPS4; NIF3L1; KLHL13; GPS1; UIMC1; THRB; COPS8; COPS3; NR2F1; CUL5; COPS7A; GFER;
UBE2K	TP53; IKBKE; HLA-B; TRIM27; VHL; NFKB1; UBE2I; HTT; RNF185; TRIM5; NME2; LRSAM1; NME1-NME2; UBOX5; TRIM39; RBCK1; DTX3L; SIAH1; RNF2; BIRC8; PIAS4; RING1; MID1; RNF111; MKRN3; RNF41; TRIM2; RNF5; DTX3; RNF114; DZIP3; TRAIP; UHRF2; NEDD8; RNF4;
SIRT1	TP53; HSPA5; RELA; EP300; HSF1; HDAC2; KAT5; MAPK8; PPARGC1A; KPNA2; NR1H3; HSPA1L; YBX1; HSPA9; USP22; SUV39H1; HSPD1; HIC1; ACACA; DYNC1H1; WRN; HNF4A; HIST1H2BI; SYNCRIP; FOXO3; NR1H2; FOXO1; ZBTB7A;
WDR48	TP53; HLA-B; CSNK2A1; BRCA1; UBR5; CSNK2A2; POLR2G; CUL4B; CSNK2B; PHLPP1; WRN; C11orf58; YLPM1; PPP1R9A; SET; PPP1R9B; STK11; UIMC1; DMWD; BOP1; TCOF1; MYCBP2; UNC13B; EIF3H; POLR2I; EIF3A; EIF3F; CTNND1; NELFE; BCR; GPN1; PSME3;
TAF1A	TP53; HIST4H4; TBP; UBTF; RUNX2; HIST3H3; CD3EAP; SET; TAF1D; ANP32A;
ASF1A	TP53; HIST4H4; HIST1H4A; HIST1H4I; TP73; HIST3H3; TAF1; HIST2H4A; H3F3A; HIST1H3B; HIST1H4B; HIST1H3I; HIST1H3J; HIST1H3H; HIST2H4B; HIST1H3A; HIST1H3G; HIST1H3C; HIST1H4K; HIST1H4H; HIST1H3F; HIST1H4E; HIST1H4J; HIST1H4F; HIST1H4C; HIST1H4L; ASF1B; HIST1H4D; HIST1H3E; VPS28; ST13; CHAF1A; HIRA; CHEK2; PAFAH1B2;
SMYD2	TP53; GSK3B; AXIN1; DDX3X; GEMIN2; SNRPB2; CLASP2; RPL23A; SF3A1; AKAP9; RADIL; IGF2BP1; HNRNPL; PTGES3; CMBL; CDC37; SMC4; RPS14; EIF4E; MYH1;
NMT1	TP53; FYN; SRC; NOS3; LYN; CAPN2;
CDK5	TP53; FYN; SRC; ABL1; BRCA1; CDKN1A; PCNA; GSK3B; APP; PSEN1; HDAC4; PAK1; PPP1R2; ACTN1; CDKN1B; EZR; PARK2; SYN1; SET; DNM1; CDK5R1; LMTK2; DCX; STX1A; MAPK10; MAPT; NDEL1; CHN1; GAK; ERBB3; MAP2K1; STXBP1; CCND2; PURA; CDC37; DAB1; PTPN2;
MPHOSPH6	TP53; EXOSC10; LRIF1; RIF1; SMARCA4; C14orf1; UNC119; TLE1; SKIV2L2; RBM48; GDF9; ZHX1; DNM2; APLP1; PARN; AATF;
THRB	TP53; ESR1; RXRA; SRC; NCOR2; NCOR1; HDAC2; EIF3I; TSG101; RARA; NCOA2; NCOA6; NCOA1; PSMC5; MED21; PPARGC1A; TRIP13; TRIP4; MED1; NCOA3; PRMT1; TRIP6; ACVR1; COPS2; NRIP1; CCND1; TRIP10; FOXO1; RXRB; MPG; RXRG; NR2F6; BRD8; NRBF2; TBL1X; PRMT2; CAMK2B; TRIP12;
MED1	TP53; ESR1; RXRA; MED10; MED19; BRCA1; YWHAH; ATM; POLR2A; NR3C1; AR; YWHAQ; MDM2; MED29; ESR2; MED26; MED9; NR4A1; VDR; PPARG; RARA; THRA; MED21; PPARGC1A; HNF4A; GABPA; MED30; MED12; MED28; GATA1; THRB; THRAP3; MED24; PPARA; MED17; MED25; NR1H2; MED16; MED15; MED4; CDK8; MED14; CDK19; MED6; POLR2F; MED8; MED22; SREBF1; MED31;
MED17	TP53; ESR1; MED10; MED19; BRCA1; MED29; BRD4; ESR2; SMARCA4; MED26; MED9; RPAP2; THRA; USP49; PPARGC1A; MED1; MED28; GATA1; BARD1; CDK8; GPN1; MED8; MED30; HNF4A; CDK19; MED25; MED22;
PPP1CC	TP53; ESR1; IKBKG; YWHAZ; CDK4; MAP3K3; SMARCB1; RB1; BRCA1; ATM; MAX; CDK1; WBP11; PCNA; CDKN2A; RIPK3; CDK2; RAF1; BCL2; PPP1R9B; EIF2S1; PPP1R2; SKP1; EIF2AK2; HCFC1; CCND1; ZFYVE9; PPP1R8; CDC34; CCND3; BCL2L1; RYR2; PPP1R15A; TP53BP2;
CSNK2B	TP53; ESR1; CDK9; RNPS1; CSNK2A1; BRCA1; SLX4; CDKN1A; MEPCE; CTNNB1; EIF1B; FAF1; CDK1; MAPK14; CSNK2A2; GH1; WDR48; MME; PRNP; USO1; RPAP1; LYN; PRKCZ; MCRS1; RPS6KB1; GADD45GIP1; NOLC1; EIF3F; PIN1; RPL5; MAGEB2; EIF3H; RNF7; ARAF; SHMT2; MBD4; ATF1; TAF1D; COIL; CDK2AP1; HNRNPA2B1; FGF2; FKBP3; CDC34; KIF5C; RPS6KA3; LYST; BID; APC; CTDP1; CHEK1; IRS1; NCF1;
BAK1	TP53; ERN1; FBL; SRRM2; KRT31; BCL2; VDAC1; BCL2L1; HSPD1; MYCBP2; MCL1; BAX; DFFA; BID;
NDN	TP53; EGFR; NGFR; TMEM33; MPP6; HIF1A; NCL; E2F1; HNRNPU; RPS11; SRPRB; SEC61A1; CERS2; IL1A;
SCAMP1	TP53; EGFR; EPS15; UBE3A; SNAP23; ITSN1; SNAP25; SCAMP2;
COPS8	TP53; CUL4A; COPS5; NFKBIA; COPS6; RAE1; DDB1; CUL1; CHM; COPS4; EIF3E; COPS2; CUL5; COPS7B; COPS7A; GPS1; MAPRE1; COPS3;
COPS7A	TP53; CUL4A; COPS5; COPS6; DDB1; COPS4; EIF3E; COPS2; CUL5; COPS8; NFE2L2; PPBP; TOM1L1; SLX4IP; GPS1; COPS3; MAPRE1;
AGO2	TP53; CRK; DDX20; AGO3; HSP90AA1; TP63; GEMIN4; TP73; AGO4; DICER1; DCP2; TNRC6B; DCP1A;
GPS1	TP53; COPS5; COPS6; DDB1; TBC1D17; CUL1; WRAP73; CUL2; COPS4; RBX1; SKP1; COPS2; CUL3; CUL5; COPS8; SKP2; COPS7B; COPS7A; COPS3;
FBXO11	TP53; COPS5; COPS6; CUL1; RBX1; NEDD8; SKP1; PSMA6; MIF; UBE2M; TXN; EFHD1; GDI1; GXYLT1; UBA3;
SAT1	TP53; CHD3; UBE2D3; CSNK2A1; UTP14A; LRIF1; RIF1; COPS6; KAT7; KAT5; CSNK2A2; TSC22D4; SETDB1; CRMP1; C14orf1; UNC119; PTN; EEF1G; CEP126; TLE1; RBM17; FUNDC2; RPLP1; GBP2; APLP1; DNPEP; RBM48; LUC7L2; NIF3L1; HIF1A; DGKZ; GDF9; MED31; VASP; TUBB2A; GNB2L1; ZHX1; LNX1; FTSJ3; CCDC90B;
BARD1	TP53; CHD3; RELA; BRCA1; EWSR1; POLR2A; H2AFX; POLR1A; LRIF1; NFKBIA; PCNA; KAT7; KAT5; UBE2D2; XRCC6; SETDB1; BCL3; UBE2D1; UBE2U; UBE3A; PTN; NPM1; CEP126; NR1H3; KBTBD7; BRE; CSTF1; UBA1; BRCA2; CSTF2; UIMC1; MSH2; GIT1; BRCC3; FEZ1; PIAS4; BRD7; TCERG1; RAD51; IKBKAP; MDC1; ING5; ZHX1; MSH6; POU2F1; HAP1; MED17;
RAD51	TP53; CHD3; ABL1; BRCA1; ATM; H2AFX; VIM; CASP3; UBE2I; SUMO1; IRS1; BRE; BARD1; UIMC1; ATRX; RPA1; CASP7; BRCA2; ERCC2; CHEK1; BLM; BCCIP; DNAJA3; BRCC3; CAB39; RAD52;
CDKN2C	TP53; CDK4; LRIF1; RIF1; COPS6; CDKN2A; UNC119; TLE1; RBM48; GDF9; CDK6; APLP1; CCDC90B; QPCTL; DRAP1;
ERCC2	TP53; CDK1; GTF2H1; ERCC3; CDK7; RAD51; RAD52; ISG15; GTF2H2; HERC5; TRIM25;
APTX	TP53; CALCOCO1; NCL; PARP1; TRIM37; MBP; PICK1; XRCC4; CNTROB;
NFYA	TP53; BRCA1; JUN; SP1; CDK2; SRSF1; KPNB1; KAT2B; SRF; ZHX1; SPI1; CEBPA; HMGA1; USF2; POU2F1; NR5A1; ATF6; ELF1; NFYB; ZHX2;
CCNA2	TP53; BRCA1; CDKN1A; UBTF; CDK1; PCNA; CALM1; CDK2; TAF1; E2F1; CDKN1B; RBL1; SKP1; DTNBP1; CDC20; UIMC1; PTMA; RBL2; ORC2; CDK3; SKP2; ORC1; RPA1; CDT1; CDC6; PGR; ITGB3BP; MYBL2; E2F3; HERC5; FEN1; HIRA; BRCA2; CDC25C;
BLM	TP53; BRCA1; ATM; MLH1; H2AFX; RPA2; CASP3; SMC1A; SUMO2; WRN; SUMO3; RPA1; RFC1; TERF1; MSH2; RAD51; RAD50; MSH6; CHEK1; MRE11A; FEN1; CHAF1A; TP53BP1; NBN; RPA3;
EFEMP2	TP53; ATXN1; UBQLN4; ATN1; UBQLN1; PLSCR1; FAM107A; IL16; SGTA; ZNF426; RHOXF2; APEX2; RIBC2; PLSCR4; COL8A1; RERE; TCAF1; GFI1B; BAG6; ZNF638; HHEX; ZNF263; CCND3; CCNK; GLRX3;
RRM2B	TP53; ATM; MDM2; RRM1;
LAMA4	TP53; ATF7IP; NELFCD; UBR1; LRIF1; RIF1; COPS6; EEF1A1; UNC119; PTN; MED31; ZHX1; GAPDH; SUMO2; BRD7; TUBB2A;
TRAPPC11	TP53; ALB; TP63; TP73; TECPR1;
TOMM7	TOMM22;
EMC2	TNFRSF1B; EMC8;
AFG3L2	TNFRSF1A; CLN3; PHC2; BECN1; USP50;
CNKSR2	TNFAIP3; TNIK; CDK2; RAF1; DLG1; RALA; SNTA1; DLG4; SHANK3; DLG3; TJP1; ENSA; TNIP3; INADL;
UTY	TLE1; TLE2;
OASL	THRA; MBD1;
RHOH	TGFBR1; UTP14A; LRIF1; RIF1; ARHGDIA; CNKSR1; GDI1; ARHGDIG;
OXSR1	TGFBR1; SMURF1; FTSJ1; PAK1; BMPR1B; SLC12A6; SLC12A2;
CHN1	TGFBR1; RAC1; GTF3C1; RPS3A; ACVR1; CDK5; CDK5R1; BMPR1B;
STX8	TGFBR1; NSF; ACVR1; STX1A; VPS11; VAMP8; STX7; VTI1B; VPS18; NAPA;
BMPR2	TGFBR1; FHL2; TUBB; TUBB4A; ACVR1; GDF9; PRKCB; CTBP1; MAP3K8; NOP56; BMPR1B; TSR1; BMPR1A; CRYAB; BMP2; DYNLT1; HNRNPR; TRPC1;
USP45	TGFBR1; CDK1; SMAD1; SAFB; SF3A2; POLR2G; SMURF1; RTCA; FLNA; TMOD3; MYH9; RBMX; PIK3CG; YLPM1; MYH10; BMPR1B;
TRAPPC8	TECPR1;
ASMTL	TDO2;
HAP1	TBP; VIM; SRSF4; STX5; HGS; RIF1; KAT5; HTT; KPNA2; IMMT; EIF3E; GADD45G; BARD1; ZNF24; DCTN1; PABPC4; BRD7; MRPS9; GIT1; ING5; SNAPIN; PSMD11; ATP5J2; NEUROD1; RPS25; CBX8; TAF1D; PPID;
DR1	TBP; TTF2; DRAP1; NFIL3;
TAF2	TBP; TAF7; TAF4; TAF5; TAF9; TAF6; TAF1; TAF11; TAF12; TAF13; TAF10; KAT2A; KDM5B; TAF8;
TAF4	TBP; SP1; TAF7; AHR; TAF8; GTF2A1; SUPT3H; SAP130; TAF12; TAF10; CREM; TAF6; TAF9; CBX5; ATF7; KAT2A; TAF5; TAF1; TAF13; TBPL1; CBX3; TAF2; HTT; GTF2A2; TAF11;
TAF13	TBP; POLR1A; TAF4; TAF5; TAF15; TAF9; TAF6; CPSF1; SMARCC2; TAF1; TAF11; PARP1; TAF10; TAF2;
POLR3F	TBP; LRIF1; RIF1; KAT5; C14orf1; PRPF4B; GTF3C4; STC2; POLR3C; POLR3D;
POLR3C	TBP; GTF3C1; GTF3C4; POLR3H; GTF3C3; GTF3C2; POLR3D; POLR3F; GTF3C5;
CXXC1	TBP; DNMT1; RBBP5; SETD1A; ASH2L; WDR77; SETD1B; HIST2H3C; WDR5; KMT2A; KMT2D; HIST2H4A; WDR82; MEN1; SMURF1;
BRF2	TBP; DDX20; GCN1; IPO4; HSPB1; XPO7; SSR3; NOC2L; IARS; ABCD3; ATAD3A; MMS19; AIFM1; HACD3; DPM1; RNF219; TMEM33; SRPRB; PSMD3; HLTF; OTUD4; MARS; SF3B1; MCM7; SLC3A2; PDS5A; RBL2; FANCI; TNPO3; TXNDC12; DNAAF5; ZW10; GEMIN4; CHP1; NUP93; COPB2; CLASP2;
NIPSNAP1	TBC1D17; GABARAPL2; CDH1; MAP1LC3B; MAP1LC3A; GABARAPL1; SQSTM1; PRKCI; GBAS; RGS2;
ZC3H12A	TANK; SHBG; AHSP;
TAF8	TAF7; TAF4; TAF5; TAF9; TAF6; TAF1; TAF11; TAF12; TAF10; TAF2;
BMPR1A	TAB1; SMAD1; SMAD7; GDF9; SF3B4; BMPR1B; ZMYND11; BMPR2; BMP2; FKBP1A;
AGO3	TAB1; RUVBL2; DNAJA1; QPCTL; SF3B6; MYH9; ATAD3B; TUBB; SPTBN1; SUN2; TUBB2A; AGO2; TNRC6B; AGO4; ACTB; HSPA9; TUBA1A; TUBB4A; HSP90AB1; HSP90AA1; CLNS1A; WDR77; RBM10; EEF1A1; OTUD4; EIF4B; TUBB4B; FLNA; PHB2; CCT3; TRIM21; PRMT5; STK38; SPTAN1; DICER1;
VRK2	TAB1; MAP3K7; BCL2; MAPK8; RAN; MAP2K7; MAPK8IP1; KSR1; MAP2K1;
MAPK8IP1	TAB1; MAP3K7; AKT1; APP; KLC1; MAPK8; MAPK9; SNCA; VRK2; RECQL5; CANX; MAP2K7; TIAM1; LRP1; MAP3K11; LRP2; MAPK8IP3; LRP8;
RAB27B	SYTL2;
TYROBP	SYK; ZAP70; SIRPB1;
SIRPB1	SYK; TYROBP;
TLR4	SYK; RIPK2; PPP4C; MYD88; HMGB1; BTK; IRAK1; BCL10; IRAK2; TOLLIP; MAPK8IP3;
BCKDK	SUMO1; RTCA; CAB39; RNF219; BCKDHA; TRAF4;
BET1	STX5; USO1; USHBP1; GOSR1;
GOSR2	STX5; USO1; ARF1; NAPA;
SEC22A	STX5; USO1;
STX17	STX5; SNAP29;
VTI1B	STX5; NSF; VAMP4; TNK2; STX8; STX7; GOLGB1;
SCFD1	STX5; KAT5; STX18; USO1; USP22; PPBP; DLST; GOSR1; NSF;
GOSR1	STX5; GABARAPL2; USO1; SCFD1; NSF; SNAP25; SEC22B; NAPA; BET1;
RINT1	STX18; ZW10; GFI1B; SPTBN1; RAD50; RBL2;
KLHDC2	STRN4; SFN; UBXN7; EZH2;
AK5	STRN4; RNF114;
PI4KA	STRN4; LCK; CD4; PITPNA; CD7; MTNR1B;
PPBP	STRN4; CSNK2A1; ALB; SCFD1; CELF1; COPS7A; DMWD; PMAIP1;
MCC	STRN; NASP; GNB1; DFFA; UBXN1; PSMD2; PFDN2; COPB2; MARS; NAA10; SMC4; MCM3; PCBP3; MMS19; TUFM; STRN3; CSDE1; EIF2B1; PAICS; RPS3A; PSMA7; EIF3A; CSNK1E; GSPT1; CMPK1; MAPRE1; APEX1; TPM3; KRT18; GANAB; HPRT1; RAP1B; UBE2M; MAP3K3; PTGES3; VHL; EEF1D; CLTC; C11orf58; EPRS; CCNA1; DDX21; RPL23A; PSMD6; MAP2K2; VDAC1; GAPDH; HSPA4L; TAGLN2; STK24; ACACA; EIF6; TARS; EIF3F; EIF3H; NFKBIB; GOT2; AIM…
SLC12A6	STK39; OXSR1;
POLR2M	STK26; PSMC2; SCMH1; MYO9A; AHSP; CEP126; MED26; ANKHD1; RBM4B; DGKZ; RPL7A; THAP1; CEBPG;
GCOM1	STK26; PSMC2; MED26; CEP126; SCMH1; THAP1; RBM4B; CEBPG; AHSP; MYO9A; RPL7A; DGKZ;
GOLGA2	STK26; PPP2CA; CDK1; USO1; STK25; SVIL; PDCD6; RAB1A; TUBGCP4; TRIM29; ABLIM1; RAB2A; POM121; GORASP2;
OLFM2	SRSF5; RPS6; PKM; ST13;
ADAP1	SRSF2; PRKCA; PRKCZ; RPS9; NCL; SF3A3; PSME3; PRKCE; PRKCI; PIK3CA; CSNK1A1; AP3B2; ANP32A; PURA; PRKD1;
DIDO1	SRSF1; HNRNPK; WWP1; WWP2; DVL3;
ATF6	SRF; YY1; GTF2I; NFYA;
PRRX1	SRF; MAFG; MAFF; GTF2I;
SH3GLB2	SREK1; SH3KBP1; UBA5; CCDC158; FKBP4; PA2G4;
ATG9A	SRCAP;
IL6R	SRC; STAT3; WWP1; WWP2; MAGI1; IL6ST;
STAP2	SRC; STAT3; STAT5B; STAT5A; IKBKB; JAK2; CHUK; MYD88;
TRIP6	SRC; RNPS1; ATXN1; ATN1; SMAD1; ILF3; BCAR1; PXN; ACTA1; PTK2; PSMC4; SVIL; PRKAA2; SLC9A3R2; MOB1A; NCK2; PPP1R16A; RBL1; HOXA9; GFI1B; THRAP3; SERBP1; RPS14; P4HB; FHL3; PTPN13; POM121; VCL; HUWE1; TLR2; THRB; RNMTL1; CMBL; RERE; NEDD9; SON;
PDPK1	SRC; PTK2B; YWHAH; YWHAQ; PRKACA; HSP90AA1; ILK; PRSS23; PNN; AKT1; PXN; MAPK8; PRKCZ; MTOR; PTPRC; RPS6KB1; PAK1; IRS1; PRKCB; PRKCD; RPS6KA1; SGK1; PTPN12; PRKCE; AKTIP; PRKCI; G3BP1; PTPRB; ITGB3; PTPRG; RPS6KA3; SLC9A3R2; SND1; PTPN22; RALGDS; PTPRJ; PA2G4;
ITGB3	SRC; PTK2B; ILK; SHC1; AKT1; PXN; FN1; FLNA; FBLN2; PTK2; PDGFRB; DOK1; CAPN1; PDGFRA; PDPK1; ITGB3BP; TLN1; DAB2; EPS8; ITGAV; DAB1; CIB1; FLNB;
AFAP1	SRC; PRKCA; ACTA1; PRKCZ; PRKCG; PRKCB; PRKCD; ACTC1; PRKCE;
GJA1	SRC; MAPK1; MAPK3; PRKCA; CAV1; PRKCG; CSK; PRKCB; TFCP2; PRKCE; TJP1; GJA5; SGSM3;
KCNA5	SRC; DLG1; ACTN2; DLG4; KCNA2; PTPRE;
VCL	SRC; CTNNB1; PRKCA; CLTC; PRPF40A; BCAR1; PXN; ACTA1; CDH1; PKD1; PTK2; ACTN1; TRIP6; GSN; ABI2; C19orf57; TLN1; SORBS2; SORBS1; VASP;
PPP2R4	SRC; CSNK2A1; PPP2CA; CCT5; STRN3; JAK2; BCL2; CCT7; CCT6A; TCP1; CCT3; CCT8; CCT2;
DAB1	SRC; CRK; PLCG1; CRKL; PTPN11; APP; CDK5; ITGB2; SIAH1; APLP1; ITGB3; LRP1; PAFAH1B1; MYO6; ITGB5; LRP2; DAB2IP; LRP8;
PTPN21	SRC; AKAP1; TEC;
BLOC1S5	SQSTM1; BLOC1S3; BLOC1S2; BLOC1S6; DTNBP1; BLOC1S1; BLOC1S4; SNAPIN;
SCN1A	SNTA1;
SF3A2	SNRPB2; SMNDC1; RBM17; USP45; U2SURP; SF3A3; SF3A1; SNRPA1; SNRPD3; HSPD1; WDR61; HTATSF1; SF3B4; TRAP1; SF3B1; SF3B6; CHM; SNRPF; SMURF2; SNRPB; SF3B2; SNRPD1; U2AF2; RAE1; SNRPG; HMG20B; SF3B3; SRSF1; SNRPD2; SNRPE; U2AF1; PUF60;
SCAF11	SNRNP70; SRSF3; SRSF4; SRSF2; SRSF1; U2AF2; SRPK1; PSEN1;
TGFB1	SNIP1; TGFBR1; YWHAE; DAXX; EIF3I; APP; ITGAV; COL2A1; SDC2; DCN; BMP2; MMP9; TGFBR2; FNTA; FKBP1A;
SP100	SNIP1; ETS1; UBE2I; SUMO1; CBX5; SUMO2; SUMO3; HIPK2; CBX3; SAE1; CBX1; UBA2;
VAMP2	SNAP23; SNAP25; VAMP3; RABAC1; STX1A; VAMP8; STXBP3; BCAP31; NAPA; UNC13B; STXBP2; STX11;
STX6	SNAP23; NSF; GOPC; VAMP3; VPS11; VAMP4; VAMP8; EEA1; STX7; VPS18; SNAP29;
SCAMP2	SNAP23; ARIH2; SCAMP1;
LSM6	SMN1; MCRS1; USP15; LSM2; LSM1; LSM8; PRPF4; SNRPD2; POLD2; SART3; USP4; LSM3; LSM7; LSM4;
YEATS4	SMARCB1; TRIM33; RUVBL2; RUVBL1; ACTL6A; TACC2; VPS72; MRGBP;
ARID1A	SMARCB1; SMARCA2; SMARCA4; BAZ1B; RELB; BCL6; SMARCE1; GATA1; ING1; SMARCD1; SMARCC2; HIC1; KLF1; MLLT1;
ARID1B	SMARCB1; SMAD9; SMARCA2; SMARCA4; RELB; SUMO3; KDM5B;
SS18	SMARCB1; EP300; JUN; SMARCA2; SMARCA4; H3F3A; EIF3A; LRP8;
XPC	SMARCB1; ATM; H2AFX; SMAD1; ABCA1; GTF2H1; ATR; ERCC3; RAD23B; LSM3; RAD23A; DDB2; TDG;
KMT2C	SMARCB1; ASH2L; RBBP5; NCOA6; HIST2H3C; ASCL2; KDM6A;
JOSD2	SMARCA2;
EIF3C	SMAD9; SNIP1; ACTB; EIF6; RPTOR; USP20; MTOR; RPS6KB1; EIF3E; EIF3F; EIF3H; EIF3A; NDUFA4L2; EIF3K; USP3; EIF3B; EIF3J;
CTR9	SMAD9; POLR2C; STAT3; KMT2A; PAF1; TCEA1; UBE2B; LEO1; WDR61; BLK; CDC73; PEX2; RTF1; UBE2A;
KDM6A	SMAD9; ASH2L; RBBP5; NCOA6; TLE1; HIST3H3; PPP6R3; WDR5; KMT2D; KMT2C;
DCP1A	SMAD4; YWHAG; XRN1; ZFP36; DCP1B; UPF1; LSM8; TTF2; AGO2; USP4; DCP2; EDC3;
TFE3	SMAD4; YWHAG; VCP; SMAD3; PDCD6IP; TRIM28; PPP2CB; NAP1L1; PSMA3; EPRS; PSMD1; NEDD8; PHB2; EIF3I; SET; PSMA1; CUL2; LRPPRC; NASP; NUP155; E2F3; AKR1B1; CACYBP; EIF3A; GANAB; FSCN1; ECHS1; DHX9; SMARCE1; RPA3; CLTC; HMGB1; PSMA6; MARS;
MDM4	SMAD4; YWHAG; USP7; TP53; UBC; SMAD3; YWHAB; YWHAZ; EP300; RB1; SFN; YWHAH; ATM; YWHAQ; MDM2; CDK1; YWHAE; AKT1; CDKN2A; CASP3; UBE2D1; TP73; E2F1; ARF1; CHEK1; CSNK1A1; CHEK2;
FOXO3	SMAD4; YWHAG; USP7; SMAD2; ESR1; SMAD3; YWHAB; YWHAZ; EP300; YWHAH; YWHAE; AKT1; IKBKB; CHUK; NR1H3; SGK1; FKBP4; GBAS; SIRT1; FOXG1; MCL1; NR1H2; SIRT3; ATG101;
CHEK1	SMAD4; YWHAG; TP53; RELA; CUL4A; CSNK2A1; BRCA1; SFN; SLX4; ATM; CDKN1A; HSP90AA1; UBB; AKT1; XRCC6; CUL1; CHUK; HSP90AB1; XRCC5; PRKDC; ATR; CSNK2B; XIAP; MSH2; RAD51; MSH6; BLM; CDC25C; AATF; MDM4; CDC25A; TP53BP1;
PARD3B	SMAD4; YWHAG; SMAD2; SMAD3; SFN; SMAD1; PARD6B; SMAD7; INSC;
PRPF40A	SMAD4; YWHAG; CHD3; PPP2R2B; RNPS1; UBQLN4; SNRNP70; UBQLN1; WBP11; BRD4; HTT; HNRNPUL1; PRKAR1A; PIAS1; PTPRF; ZCCHC8; SF1; WBP5; VCL; ENAH; BAG6; MAP1LC3A; U2AF2; MECP2; FASLG; SON; WASL; UBE2I; FN1; PIAS4; YLPM1; ZNF451; DIAPH1; SRPK2; PIAS3; AKAP8L; ZHX1; STIM2; PCBP2; UBR4; CUL1;
PARD3	SMAD4; YWHAG; CDC42; SMAD2; SMAD3; YWHAB; YWHAZ; SFN; YWHAH; EIF1B; PRKCI; PRKCZ; PNMA1; F11R; TIAM1; PARD6G; DYNLL1; PARD6A; STK11; SMAD7; DCAF7; PARD6B; PRKCG; ECT2; CCDC88A; PLCB3; INADL; INSC;
DCP1B	SMAD4; XRN1; EXOSC6; UPF2; DCP2; USP4; DCP1A; EDC3; HSPA1L;
ZNF423	SMAD4; USP7; RXRA; SMAD1; RARA; PARP1; RARG;
DNAJB2	SMAD4; UBQLN1; RPS27A; UBA52;
UHRF2	SMAD4; UBE2D3; UBE2D2; CDK2; UBE2D4; UBE2K; UBE2W; PCNP;
BTRC	SMAD4; UBE2D3; SMAD3; RELA; EP300; CTNNB1; NFKB2; NFKB1; PRKACA; NFKBIA; NFKBIB; UBE2D2; TP63; TBK1; AXIN1; CUL1; IKBKB; MYB; GH1; DLG1; COPS4; KEAP1; HNRNPU; SKP1; SUFU; PHLPP1; CDC34; FBXW11; APC; NUDC; PDCD4; JUP; UBA1; CD4; EPOR; HIPK2; CLPX; GHR; CDC25A; TUBGCP3; SUN2;
RMND5B	SMAD4; UBE2D3; EWSR1; UBE2E3; UBE2D2; UBE2D4; SHBG; UBE2E1; UBE2W;
MEX3B	SMAD4; UBE2D3;
PSMD11	SMAD4; TRAF6; SMAD2; TP53; ZBTB16; SMAD3; PSMD13; USP14; NFKB2; LRIF1; SMAD1; RIF1; COPS6; EEF1A1; PSMD6; SETDB1; CRMP1; UNC119; USP20; PTN; EEF1G; PSMC4; SMAD5; TLE1; PSMD7; PSMD14; PSMC5; RUNX1T1; USP15; MED31; RBM48; PSMD10; UCHL5; SLX1B; GDF9; SLX1A; ZHX1; GAPDH; SUMO2; BRD7; TUBB2A; PAAF1; HAP1; IGSF21; CCDC90B;
RAB25	SMAD4; TGFBR1; SMURF2; MED31; ACVR1; ITGB1; RAB11FIP5; BMPR1B; RAB11FIP2;
RHOG	SMAD4; TGFBR1; SMAD1; VAV2; VAV1; ARHGDIA; MCF2L; KTN1; MAP3K11; ARHGDIG; PLD1; VAV3; ECT2;
SMAD5	SMAD4; SNRNP70; SMAD1; RUNX2; RUNX1; SMURF1; FLNA; PTPN12; WWP1; RYR2; TOB1; U2AF2; SFPQ; CHMP3; SNRPA; MEN1; ACVR1; PSMD11; SUV39H1; SF3B1; SMURF2; MBD1; PNKP;
SASH3	SMAD4; SMURF1; SMAD7; BMPR1B;
PRKAR2A	SMAD4; SMAD3; PPP1CB; CFTR; GSK3B; AKAP1; GNA13; RUNX1T1; CBFA2T3; RYR2; AKAP8; AKAP9; AKAP2; EZR; RET; SEMG2; MAP2;
PRKAR1B	SMAD4; SMAD3; EGFR; AKAP1; PRKAR1A; WRN; PPP1R9A;
TOB1	SMAD4; SMAD2; UBC; SMAD3; MAPK1; SMAD9; SMAD1; HNRNPF; SETDB1; PABPC1; HNRNPH1; HNRNPK; SMAD5; DDX5; SCMH1; SMAD6; MAPK9; DDX3X; TARDBP; RPS6KA1; KHDRBS1; CNOT3; CNOT7; HNRNPH3; SKP2; HNRNPA2B1; ERBB2;
ESR2	SMAD4; SMAD2; UBC; ESR1; SMAD3; MED10; SRC; NCOR2; NCOR1; YWHAH; CALM3; CALM2; YWHAQ; SP1; CALM1; MED24; PELP1; MED6; TRIM24; MED14; SREBF1; NCOA6; DNTTIP2; NCOA3; UBE3A; PIAS1; PRMT2; NCOA7; MED17; DDX17; NCOA1; RBM39; MAD2L1; ZBTB17; CDK8; SMARCE1; MED12; MED1; PPARGC1A; PPP5C; LCK; STAT5A; MED16; PIAS3; PIAS2; DAP3; MMS19; AKT1; CCNC; MED21; DDX5; NRIP1; NR0B2;
RHOD	SMAD4; SMAD2; TGFBR1; HRAS; SMURF2; ACVR1; PLXNA1; BMPR1B; CNKSR1;
SMAD6	SMAD4; SMAD2; TAB1; TGFBR1; SMAD1; MAP3K7; RUNX2; SMURF1; SMURF2; STAMBP; SMAD7; TOB1; CTBP1; BMPR1B; PIAS4; RNF111; YAP1;
SMAD9	SMAD4; SMAD2; SMAD3; UBQLN4; PSMD8; FN1; SPTBN1; LMO4; DNAJC7; RFX1; UBQLN1; HUWE1; DNAJA3; PELP1; MBD1; MCM3AP; PSAP; RANBP9; QARS; TOB1; EIF3F; PKP2; ARNT; SVEP1; YWHAQ; ARID1B; EIF3E; ACVR1; KDM6A; GRN; TERF1; SNRNP70; RRBP1; AP2A1; OTUB1; PABPC4; PPARD; TRIP12; EIF3C; CTR9; SF3B1; ACTB; KMT2D; TRIM29; UBE3A; ASH2L; PPP2R5E;
ERBB2IP	SMAD4; SMAD2; SMAD3; SMAD1; HRAS; CDH1; RAF1; RPAP1; SMAD7; ZFYVE9; DLG4; PICK1; ERBB2; CTNND1;
SNW1	SMAD4; SMAD2; SMAD3; RXRA; NCOR2; EP300; RB1; ASCC2; HDAC2; DAXX; VAV2; SIN3A; MYOD1; SKIL; VDR; RARA; CIR1; CKAP5; RBPJ; PABPN1; NOTCH1; SKI; NCOA1; PGR; JDP2; NR0B2; SND1; TCEA2; NCOA2; ACTN2; RBL1; RBL2; LRP2BP;
NOTCH4	SMAD4; SMAD2; SMAD3; PSEN1; PSEN2; RBPJ; FBXW7;
NUP214	SMAD4; SMAD2; SMAD3; NXF1; RAE1; CHM; ZFP36; XPO1; G3BP2; G3BP1; TNPO1; NXF2; IPO5; XPO5; NFX1; NUP107; CLEC4G;
SKIL	SMAD4; SMAD2; SMAD3; NCOR2; NCOR1; TRIM33; PSMC2; ZMYM2; SNRNP70; FAF1; SMAD1; XRCC6; UBE2I; SETDB1; SMURF2; FZR1; PIAS1; UIMC1; GOLGB1; SKI; CDC27; CPNE4; EIF4G2; FN1; RNF111; PIAS4; PTPRF; SNW1; CPNE1; CBX4; FBLN1; PIAS3; SVEP1; DHX30; CPNE2; TTF2; CDC16; LRP1; HIPK3; EEF1G; TDG;
SKI	SMAD4; SMAD2; SMAD3; NCOR1; JUN; SMAD1; SIN3A; SKIL; RARA; HDAC3; SNW1; PML; MECP2; NFIX; HIPK2; GLI3;
SMAD7	SMAD4; SMAD2; SMAD3; EP300; TAB1; CTNNB1; TGFBR1; MAP3K7; PARD3; AKT1; MAPK14; XRCC6; AXIN1; SMURF1; MYOD1; MAP2K6; SMURF2; MBD1; STAMBP; ERBB2IP; BMPR1A; PIAS4; RNF111; PARD3B; TGFBR2; YAP1; DVL1; LEF1; FKBP1A; SASH3; BMPR1B; SMAD6; TTF2; PIAS1; HAT1;
LEF1	SMAD4; SMAD2; SMAD3; EP300; CTNNB1; UBTF; SMAD1; RUVBL1; RUNX2; RUNX1; TLE1; KPNA1; KPNA2; SMAD7; NOTCH1; SUMO2; PIAS4; DAZAP2; ALYREF; PITX2;
CAMK2G	SMAD4; SMAD2; SMAD3; EGFR; CALM1; USP19; STAT1; FLNA; ACTN2; SYN1; ACTN4; PLCB3; ATF1; CREM; PEA15; TIAM1; GRIA1;
TRIM33	SMAD4; SMAD2; CDK9; NCOR1; TRIM24; RUNX1; SSRP1; CBX3; CHD4; RSF1; SMARCA5; YEATS4; PBRM1; CBFA2T3; BAZ1B; RUNX1T1; CBX1; CBX8; SUPT16H; SMARCA4; MBD3; ACTL6A; SAP30; BAZ2A; YAF2; TCF12; TCF4; TAL1; RUVBL1; CBFA2T2; SKIL; SMARCA2; TDP1; SMARCE1;
DVL1	SMAD4; SMAD2; ARRB1; SMAD3; CSNK2A1; CTNNB1; RAC1; ATN1; SMAD1; AXIN1; USP13; SMAD7; DVL3; BRD7; PPM1A; CSNK1E; EPS8; DAAM1; DYNLT1; DAB2;
RAB2B	SMAD4; SMAD1;
CNKSR1	SMAD4; RHOA; RAF1; STK3; RASSF1; MAP2K7; RALGDS; STK4; BRAP; MAP2K2; RHOD; RHOH;
NEK6	SMAD4; PSMD2; RUVBL2; TGFBR1; CCDC85B; GCN1; CCAR2; MCM7; DYNLL1; DNAAF5; PIN1; IPO4; XPO5; NSF; FANCI; SLC1A5; MTHFD1L; HACD3; CDC37; SMURF2; MYO1C; NUP93; SLC3A2; SMC1A; LRPPRC; RBL1; TNPO3; CDK7; RPS6KB1; SMC3; NECAB2; SGK1;
UBE2L3	SMAD4; PRKAB1; TRAF6; CASP8; CBL; BRCA1; VHL; POLR2A; EIF1B; PINX1; UBE3A; SMURF2; WWP2; EPB41; ARIH2; DTX3; PTEN; MID1; ITCH; MKRN3; UBOX5; PARK2; TRIM39; RBCK1; NEDD4;
RALA	SMAD4; PPP2R1B; ARF6; RALBP1; CALM1; HRAS; FLNA; YBX3; RAP1A; CNKSR2; ARF1; PLD1; LRPAP1; RASSF5; REPS1; TSC2; EXOC7; RGL2;
TGFBR2	SMAD4; PIK3R1; UBC; SMAD3; CTNNB1; TGFBR1; CDK1; HSP90AA1; DAXX; EIF3I; PML; SMURF2; AP2B1; PAK1; SMAD7; CCNB1; ACVR1; ARHGEF7; ZFYVE9; TRAP1; PIK3R2; TGFB1; DAB2; ARHGEF6;
TGFBR1	SMAD4; PIK3R1; TRAF6; SMAD2; SMAD3; YWHAZ; CDK4; UBXN1; CTNNB1; UBE2E3; PML; CAV1; RHOG; CHUK; HSP90AA1; TGFB1; SMURF2; SMAD7; CDC20; STX8; FNTA; RAB25; RPS27A; OXSR1; FKBP1A; ARHGAP31; RHOH; TGFBR2; SMURF1; PRPF4; ZFYVE9; AP2B1; SQSTM1; MAPK14; EIF2AK4; ARL4D; CDK14; CDK6; RNF5; RHOA; XIAP; CHN1; STUB1; GNA13; PPP2R2A; UBA52; SOCS6; IKBKB; SMAD6; BTBD2; ARHGEF6; USP45; MAP3K7; WDR33; TRAP1; RNF1…
RRAS2	SMAD4; PIK3R1; SMAD3; XRCC6; RAF1; SMURF2; PAWR; ACVR1; TRAF3; RASSF5; ARAF; BMPR1B; MLLT4; PTPN1; RALGDS; RABAC1; RASGRF1; RAPGEF1; RIN1;
AKT1	SMAD4; PIK3R1; SMAD2; UBC; ESR1; SMAD3; MAP3K5; IKBKG; SRC; YWHAZ; EP300; BRCA1; ATXN1; CDKN1A; AR; PPP2CA; CREB1; MDM2; RAC1; HSP90AA1; ILK; GSK3B; ESR2; PIAS2; PLXNA1; MST1R; PDPK1; PRKCQ; MAPK8IP1; NF2; PEA15; HIST2H2BE; XIAP; ITGB3; MAPKAPK2; CDC37; SETDB1; CHUK; PAK1; MAP2K4; BCL10; TSC2; AKTIP; GAB2; MAP3K8; DNAJB1; RPS6KB1; CDKN1B; TSC1; FOXO1; RAF1; MTOR; BRAF; YAP1; CASP3; PRKDC; HMOX1; …
FBLN1	SMAD4; MOB4; ATN1; APP; SKIL; FN1; ELN; GFI1B; ITGB1; MPG; MFAP5;
MAPK13	SMAD4; HNRNPA1; HSPA5; YWHAB; YWHAZ; FUS; CCT5; EIF4A1; CLTC; EEF1A1; XRCC6; LDHA; NASP; TAF15; PFN1; MAP2K6; DDX3X; CCT2; PRKD1; RAN; CCT3; DHX9; NCL; GAPDH; EEF1D; MAP3K4; RPS14; EPRS; SFPQ; CANX; ATF2; TFG; TAGLN2; PABPC1; PAICS; TMPO; GANAB; UBA1; FASN; HNRNPK; G3BP1; SERBP1; YBX1; MAPKAPK5; PARP1; CACYBP; NONO; ATP5A1; PKM; CCT6A; CCT8; MBP; ANKLE2; NUDC; EEF2; GDI2; HIST1H1E; ILF3; IGF2BP2;
TRAP1	SMAD4; HLA-B; RB1; H2AFX; TGFBR1; TNFRSF1A; HGS; SF3A2; TGFBR2; EXT2; TRAF3IP1;
ATF7IP	SMAD4; HLA-B; FLNB; QRICH1; RPS3A; GTF2H1; AP1B1; PIAS3; ACTB; GTF2E2; DISC1; SETDB1; LAMA4; LAMA5; TTC3; PKD1; CSPG4; MRI1; ACTG1; PAPPA2; PCDH1; MBD1; LUC7L2; MED4; GMEB1; TRIP12; KIF13A; SP1; SVEP1; DNM2; GTF2F1; STRN; RRBP1; SPTBN1; PLEKHB2; POLR2G; A2M; POLR2D; NPR1; POLR2C;
JUNB	SMAD4; FOS; ESR1; SMAD3; BRCA1; MAPK14; MAPK8; BATF; JDP2; FOSL1; PKIA; NINL; TCERG1; FOSL2; BCL6; NFE2L1; MAP2; USP24; MAPK9; SMARCA4;
JUND	SMAD4; FOS; ESR1; SMAD3; BRCA1; MAPK1; TBP; COPS5; MDM2; MAPK3; ETS1; FOSL2; JDP2; MEN1; RFWD2; NFE2L2; ATF3; BCL6; ACTR3; MAPK9; DDIT3; NFE2L1; MAPK8; SLC25A12; BATF;
NELFCD	SMAD4; EIF4G1; EPRS; PHB2; LAMA4; ARAF; COX4I1; COX5A; ARPC4; RPS26; TSG101; MT-CO2; FANCI; NELFE; QRICH2; AAMP; RPS11; SNRPF; RPL22; NELFB; COPB2; SERF2; RPL24; MCM7; DNAJA1; DYNLL1; CDK2; MTA1; TMEM33; RPL21; CCAR2; NELFA; TXN; HIGD1A; COX6B1; RPS14; DNPEP; SSR3; SMC3; SMC1A; SRPRB; RPS9;
NRAS	SMAD4; EEF1A1; RAF1; BCL2; SMURF2; ACVR1; RASSF5; MLLT4; PIK3CA; RACGAP1; PIK3CG; RAP1GDS1; DNAJB1;
HMG20A	SMAD4; DTNB; RBM7; MAGOHB; CCNK;
RHOJ	SMAD4; CDC42; SMAD2; TGFBR1; WAS; PAK1; ACVR1; BMPR1B;
RAC2	SMAD4; CDC42; SMAD1; ACTB; CUL1; PAK2; ARHGDIA; GDI1; NCF2; DEF6;
RAB3B	SMAD4; CALM3; CALM2; TGFBR1; SMAD1; CALM1; CHM; ACVR1; GDI1;
PAPPA2	SMAD4; ATF7IP; IGFBP3;
TSSK3	SMAD4;
TENM3	SMAD4;
GGA1	SMAD3; UBB; RNF11; CLTC; TSG101; ARF1; RAB5A; NECAP2; SORT1; RPS27A; VPS18; SORL1;
RARG	SMAD3; RXRA; NCOR2; NCOR1; SRF; NCOA1; NCOA3; HMGA1; RXRB; RXRG; ZNF423; NR0B2; NR2F6;
MEN1	SMAD3; RELA; CTNNB1; VIM; NFKB2; NFKB1; SMAD1; RPA2; CXXC1; JUND; MYB; KMT2A; ASH2L; RBBP5; SMAD5; WDR5; POLR2B; MYH9; HCFC1; HCFC2; KMT2D;
PAX8	SMAD3; EP300; HSPA1A; NCL; WBP2; HSPA1B; CLSTN1;
RBX1	SMAD3; CUL4A; VHL; COPS5; CTNNB1; UBXN7; COPS6; HSPA1A; DDB1; CUL1; HSPA8; CUL4B; CUL2; RPS6KB1; CUL5; ACTG1; MED8; TCEB2; SKP1; CAND1; CCND3; PGAM5; SKP2; RFWD2; DDB2; FBXO11; GPS1; CUL3; CCND1; TCEB1; UBE2M; TUBA1B; CCND2; CDC34; CDKN1B; NEDD8; PSMA6; DCUN1D1; DET1;
SLC9A3R2	SMAD3; CFTR; PRKACA; TRIP6; EZR; SGK1; ACTN4; OTUD7B; PLCB3; PIK3CA; PDPK1; RDX; PTEN; SIAH1; PDZK1; PHLPP1; TBC1D10A; SLC34A1; SLC22A5;
SVEP1	SMAD3; ATF7IP; SMAD9; SKIL; ZFYVE9;
PCDH1	SMAD3; ATF7IP; ALB;
TERF1	SMAD2; ZBTB16; ABL1; ATM; SMAD9; SH3GL3; UTP14A; PINX1; NR4A1; KPNB1; NME2; ZHX1; RIC8A; GIT1; CDC6; TNKS; MAPRE1; CAPNS1; NBN; NME1; BLM; PFN2;
RIN1	SMAD2; YWHAB; EGFR; YWHAZ; ABL1; YWHAE; HRAS; STAM2; RAB5A; MLLT4; RALGDS; ABL2; RRAS2;
ATAD3B	SMAD2; USP11; MLH1; AGO3; C20orf24; USP20; PNKP; PPP2R2D;
CHGB	SMAD2; UBTF; CBFB; MARK3; YLPM1; POLR2E; ACACA; RXRG; ATXN2; SLC25A6; SAFB2; FGFR3; TWF2; S100A8; PTEN; TUBB2A;
TNRC6B	SMAD2; UBQLN4; CTNNB1; NFKB1; AGO3; AGO4; AGO2;
RNF111	SMAD2; UBE2D3; SMAD3; UBE2E3; UBE2D2; UBE2I; AXIN1; UBE2D1; TSG101; SKIL; UBE2D4; UBE2V1; UBE2K; SMURF2; UBE2E1; SMAD7; UBE2W; UBE2E2; UBE2M; SMAD6; UBE2G2;
MED15	SMAD2; UBC; SMAD3; MED10; MED19; ATXN1; CREB1; MED29; PLSCR1; MED26; MED9; MYB; MED1; MED28; FHL3; ATP5C1; MED25; SREBF1; TRIM11; CDK19; MED6;
AXIN1	SMAD2; UBC; SMAD3; DVL2; CTNNB1; PPP2CA; UTP14A; MAP3K1; PPP2CB; GSK3B; EEF1A1; RUNX2; NCK2; CRMP1; APC; PPP2R5C; PPP2R5B; GAK; TSC2; ANP32A; TRIM29; CSNK1A1; SMAD7; CSNK1E; SH3GL1; PIAS1; SMYD2; DVL3; TSC1; RNF111; DAB2; PPP2R5A; JUP; MAP3K4; DVL1; BTRC;
RSF1	SMAD2; TRIM33; NFKB1; SMARCA5;
BTBD2	SMAD2; TP53; UBXN1; COPS5; TGFBR1; UBR1; SMAD1; COPS6; EEF1A1; SETDB1; CRMP1; C14orf1; UNC119; TRIM5; PTN; TLE1; GBP2; IGSF21; TOP1; RBM48; GAPDH; CCDC90B; GDF9; BRD7;
DRAP1	SMAD2; TBP; TAF9; FEZ1; TTF2; DR1; CDKN2C; NFYB; FOXH1;
PBDC1	SMAD2; STRN4; CTNNB1; BABAM1; PHB; PPP1R16A;
SRSF5	SMAD2; SREK1; NR3C1; MAPK14; SRRM1; SMURF1; SRSF1; SRPK1; DYRK1A; PPARGC1A; OLFM2; SRPK2; TNK2; CD101;
U2AF2	SMAD2; SMAD3; RNPS1; ATXN1; DVL2; SF3A2; PRPF40A; SRSF1; GH1; SCAF11; WT1; SRPK1; FTSJ1; SMAD5; PUF60; EPB41; SRPK2; GEMIN2; TCERG1; MAP1B; THAP1; U2AF1; SF1;
NEDD9	SMAD2; SMAD3; FYN; PTK2B; ABL1; CRK; NCK1; SMAD1; LCK; BCAR1; CRKL; PXN; PTPN11; CDH1; PTK2; LYN; BCAR3; TRIP6; PTPN12; ITCH; PIK3CA; TCF3; RAPGEF1; ZYX;
PAPOLA	SMAD2; REL; YWHAE; SNRPA;
SNAPIN	SMAD2; PRKACA; KAT7; KAT5; MAPK14; EEF1G; SHBG; SNAP23; BLOC1S5; BLOC1S4; BLOC1S2; IMMT; BLOC1S1; DTNBP1; MET; SNAP25; GPRASP1; HAP1; KIF5C; RGS7; DDR1; BLOC1S6; BLOC1S3; IKBKAP;
RAN	SMAD2; PPP2R2B; SMARCB1; EP300; ABL1; SLX4; NR3C1; AR; TGFBR1; RANBP9; SMAD1; ACTB; NXF1; MAPK13; ASAP2; KPNB1; NUP153; CEP126; MBP; RANGAP1; TNPO1; IPO5; VRK2; XPO1; XPO5; RCC1; RANBP2; SLX1B; SSRP1; SMURF2; GADD45G; PTMA; XPO7; IPO11; NEFL; NR4A2; CSE1L; BMPR1B; SLX1A; GIT1; TNPO2; CDKN1B;
POLR3D	SMAD2; POLR2H; POLR1C; HSPA8; POLR2E; POLR3A; POLR3H; POLR2F; POLR3C; POLR3F; POLR1D;
ARL4D	SMAD2; NDRG1; TGFBR1; UBR1; SMAD1; SNRPN; SMURF1; UNC119; TLE1; ARL6IP1; DNAJA1; EIF2B1; PRKCSH; MAPK8IP3; EPRS;
GNAS	SMAD2; MDM2; ETS1; RUVBL1; ACAT2; VIPR1; RIC8A; TTC1; RGS2; SHMT2; FSCN1; OPTN; PAICS; CAV3; TSHR; ADORA1;
LRPAP1	SMAD2; MAPK1; MAPK3; RAF1; MTOR; RALA; SUMO3; SORT1; RTN4; RALGDS; POLA2; LRP1; EIF4EBP1; PPM1G; LRP2; SORL1; LRP8;
DNAJC7	SMAD2; MAP3K3; TAB1; SMAD9; HSP90AA1; DISC1; SMURF1; RAD9A; UBE4B; HUS1; RAD1;
SYT1	SMAD2; IKBKG; NR3C1; CALM1; CBFB; PPARG; NR1H3; GNB2L1; PCBD1; GOLM1; TFCP2; SNAP25; TFAP2A; STX1A; IRF3; SYNCRIP;
SPG20	SMAD2; HSPA5; VIM; UBB; KIF5B; CLTC; EPS15; KPNB1; SMURF2; WWP1; NCL; HSPA9; HSPD1; DYNC1H1; ITCH; ZFYVE9; TUBA1A; LMNB1; AIFM1; KLC2; TXNDC12;
MED6	SMAD2; ESR1; MED10; MED19; MED29; SMAD1; ESR2; MED26; MED9; VDR; RARA; THRA; MED21; MED1; PARP1; MED28; CDK8; MED14; MED15; MED8; MED30; CDK19; MED25; SREBF1;
EIF4A2	SMAD2; EIF4G1; NR3C1; CD2BP2; ACTB; GIGYF2; RPAP2; PABPC1; JAK1; EIF3F; PDCD4; P4HB; EIF3A; EIF3H; CLNS1A; DDX3X; SPAG9; EIF3K; TPM3; EIF4E; EIF4G3; PTPRS; MYO1C; CMBL; EIF4G2; ATRX; DDX24;
CAMK2A	SMAD2; EGFR; HSF1; CALM3; CALM2; CREB1; ETS1; CALM1; CEBPB; KRT18; SRF; DLG1; ACTN1; ACTN2; PARK2; ACTN4; MPDZ; CDK5R1; GRIN1; MAPT; CAMK2B; ATF1; CHMP5; DLG3; NR2F6; NOS1;
SLC25A6	SMAD2; CHD3; IKBKG; STRN4; RELA; NDRG1; MAP3K3; YWHAH; H2AFX; MAX; VIM; TNFRSF1A; MAP3K1; PRSS23; PLSCR1; KRTAP4-12; TNFRSF1B; GNB2L1; TRADD; CHGB; FGFR3; TNFRSF10C; KARS;
GRIPAP1	SMAD2; CCNT1; CASP3; SMURF1; TCEA2; ARL15; GRIA1; GRM7;
TFCP2	SMAD2; CASP8; YWHAZ; CALM3; CALM2; CALM1; XRCC5; DDX5; RNF2; HUWE1; MAP1A; COIL; RBBP6; PIK3CB; GJA1; MAP1LC3C; EIF3A; TCEAL2; KIF1B; SYT1;
RHOA	SMAD2; CASP8; UBC; HLA-B; DVL2; TGFBR1; TNFRSF1A; PRKACA; PRKCA; UBB; HSPA1A; PLCG1; VAV2; FAS; PLD1; VAV3; CNTNAP1; ARHGDIA; ARHGAP1; CRMP1; ARHGAP32; TRIO; ARHGAP5; BCR; MCF2L; PDE6D; KCNA2; RABAC1; SMURF1; NET1; TRPC1; RAP1GDS1; ARHGAP21; CNKSR1; ITPR1; CAV1; DEF6; DIAPH1; ARHGEF11; RASGRF1; KTN1; MAPK8; CASP10; FADD; DOCK7; BID; VAV1; ROCK2; PLXNB1; DAAM1; TNFRSF10B; GNA12; SMURF2; EZR; PPP1R…
IFT57	SMAD2; CASP8; GSTK1; BLOC1S2; IFT20;
PSAP	SMAD2; BRCA1; SMAD9; CFTR; COPS6; CELSR1; GBA; ZBED1; BACE1; MAFF;
LAMA5	SMAD2; ATF7IP; CRKL; FBLN2; DAG1; MUC7;
RANBP9	SMAD2; ARRB1; SMAD3; RNPS1; USP11; SLX4; NR3C1; SMAD9; AR; PPARG; DISC1; UCHL1; USP42; GID8; MPHOSPH8; DYRK1B; RAN; HIPK2; MET; UBE2Z; AXL; BACE1; PMS1; FMR1; TFRC; PPARD; ITGB2; ITGAL; SOS1; HMBS; AIRE;
DMWD	SLX4; YWHAH; ALB; USP19; WDR48; FLNA; FTSJ1; PPBP; NUP155; PHLPP1; HSPB1; CDC37; OAT; PFKP; P4HA2; S100A8;
MAGED1	SLX4; UBR5; GCN1; IARS; FANCI; LRPPRC; NUP160; EIF3J; EIF3E; AKAP8L; XIAP; GET4; ROR2; ATXN10; TUBA4A; DNAAF5; DPM1; PLK1; RBFOX1; PJA2; DYNC1H1; HSPB1; CCAR2; NEDD8; MTHFD1L; NGFR; TELO2; SRPRB; BAG6; NOC2L; NOD1; SMC3; HEATR1; RFX1; TRAF4;
MRPS31	SLX4; EIF6; USP42; LYST; ITGB3BP;
SLX4IP	SLX4; CUL1; PLK1; GABARAPL1; GABARAP; SLX1B; SLX1A; ATG3; STK4; ATG4B; RNH1; COPS7A;
SLX1B	SLX4; CALM3; DDX20; CALM2; CALM1; PSMD6; GEMIN4; PSMA7; CUL1; SMN1; PSMA1; PLK1; RAN; PSMA3; SMN2; GABARAP; PSMA2; PSMB3; SLC25A13; ATG3; PSMB5; SLX4IP; HUWE1; PSMB1; S100A8; PSME3; PSMD11; ATG4B; PSMA6;
SLX1A	SLX4; CALM3; DDX20; CALM2; CALM1; PSMD6; GEMIN4; PSMA7; CUL1; SMN1; PSMA1; PLK1; RAN; PSMA3; SMN2; GABARAP; HUWE1; PSME3; ATG4B; SLX4IP; PSMB1; ATG3; SLC25A13; S100A8; PSMA2; PSMA6; PSMB3; PSMD11; PSMB5;
SLC22A5	SLC9A3R1; SLC9A3R2; PDZK1;
TRPC5	SLC9A3R1; ITPR1; HOMER3; TRPC1; HOMER1; STMN1;
TBC1D10A	SLC9A3R1; EZR; SLC9A3R2;
GOLGB1	SKIL; USO1; CEP126; PON2; PFN2; SOD2; VTI1B;
DDR1	SHC1; PLCG1; PTPN11; IRS1; NCK2; SNRNP40; RGS2; SNAPIN; TTR; COL2A1;
IL4R	SHC1; CD40; PTPN6; JAK2; PTPN11; JAK1; PRKCZ; JAK3; DOK2; GNB2L1; ARIH2; FES; IRS1; INPP5D; IRS2; IL2RG; NCF1;
FYTTD1	SHBG; TSPAN7;
CD101	SH3GL3; PUF60; SRSF5; ST13;
TOE1	SH3GL3; PNN; SUMO1; RPS3A; SQSTM1; APLP1; DNAJA2; AP2A1; UNC13B;
GABBR2	SH3GL3; NSF; ATF4; CERS2;
DPYSL4	SH3GL3; DPYSL5;
EMD	SH3GL3; CFTR; ACTB; COPS6; AGO4; VAV1; LMNA; SH3GL2; LMNB1; FYCO1; CTNNBIP1; AKAP8L; BCLAF1;
TTC1	SH3BP4; TGFBR1; HSPA1A; HRAS; HSPA4; GNAQ; GNAI2; GNAS;
GIPC1	SH3BP4; GEMIN4; MMS19; MCM7; LRP2; RGS19; KIF1B; MARS; ACTN1; RGS1; LRP1; MYO6; SSR4; NOC2L; NTRK2; SDC4; ADRB1; MYO1C; NUP93; COPB2; IGF1R; DRD2; LRP8; NTRK1; ZNF408;
NFU1	SH3BP4; EPM2A; HIRA; NOA1;
PLEKHA1	SH3BP4; CRKL; MPDZ; PTPN13; PLEKHA2;
DNAJA4	SH3BP4;
DTX2	SFN; UBQLN4; PLSCR1; UBE2D4; TRIP13; RBPMS; NOTCH1; NCS1; DTX3; RHOXF2; DTX1;
SAV1	SFN; STK3; STK4;
PLEKHF2	SFN; MAX; CCDC85B; UBE2Z; PRKAR1A; RTN4; LDOC1; NONO; RABAC1; MBIP; BLOC1S6; ZNF263; APPL1; MEAF6;
MAGI1	SFN; CTNNB1; ATN1; RASA1; CDH1; AMOT; WBP2; KIF1B; ASIC3; LRP2; FCHSD2; CLCN5; ADRB1; TFAP2A; NET1; BZW1; ACTN4; SYNPO; IL6R; RPS6KA3; TP53BP2; RPS6KA1; DAG1; RPS6KA2; WBP1; GBP2;
PPFIBP2	SFN; CRK; DTNB; TSG101; PRNP; PTPRC; PPFIA1; PPFIA2; PPFIA3;
HIST2H3A	SETDB1; PRDM1; CBX5; MECP2; DNTTIP2; GTF3C4; NASP; ING1; KDM5C; HDAC9;
ACAA2	SCP2;
RBM17	SCHIP1; SF3A2; SAT1;
GBP2	SAT1; BTBD2; MAGI1; LSM2; FXR1; PPP1R8; TFG;
NR4A2	RXRA; VHL; COPS5; BAZ1B; RARA; RAN; RPS6KA1; EIF3A; PIAS4; RXRB; GTF2I; CISD1;
NR1I2	RXRA; SRC; NCOR2; NCOA1; PSMC5; PPARGC1A; NCOA3; ACTN2; RXRB; RXRG;
PPARA	RXRA; RELA; NCOR2; NCOR1; EP300; MAPK1; MAPK3; HSP90AA1; PRKCA; GADD45A; GADD45B; NCOA1; PPARGC1A; MED1; NR1H3; GADD45G; PRKCD; RXRG; NRBF2; MED24; NRIP1; AIP; DAP3; PRMT2;
TAF11	RXRA; RELA; GTF2B; POLR2A; TBP; TAF7; TAF4; TAF5; TAF15; TAF9; TAF6; CPSF1; TAF1; GTF2E1; TAF12; TAF8; RXRB; TAF13; TRIM24; GTF2F1; TAF10; TAF2;
NR1H2	RXRA; NCOR2; NCOR1; UBE2I; MDFI; VDR; RARA; NCOA6; MED1; NCOA3; NRIP1; SIRT1; RXRB; RXRG; FOXO3; NR0B2;
NRBF2	RXRA; IKBKG; RARA; PPARA; PIK3C3; BECN1; HNF4A; THRB; PA2G4;
IGFBP3	RXRA; CSNK2A1; GTF3C1; CAV1; KPNB1; FN1; CTSL; IGF1R; POLA2; TF; F2; PAPPA2;
RNF8	RXRA; BRCA1; ATM; H2AFX; UBE2E3; CCDC85B; EXOSC2; UBE2D2; UBE2E1; UBE2N; UBE2W; ORC2; UBE2E2; MDC1; TP53BP1; NBN;
CTSL	RXRA; ALB; CUX1; APOA1; CD7; CD74; KNG1; IGFBP3; TF; COL18A1;
MRGBP	RUVBL2; SH3BP4; ACTB; KAT5; VAV2; RUVBL1; ACTL6A; TUBB; HSPA1L; EP400; ING1; VPS72; MEAF6; YEATS4; BRD8; MORF4L2; PLSCR4; TRRAP; RSL1D1;
FDFT1	RUVBL2; RUVBL1; SMNDC1; ARL6IP1; PSTPIP1; ANXA5;
PLSCR4	RUVBL2; PLSCR1; RUVBL1; EFEMP2; KRTAP4-12; ACTL6A; TRIP13; PDCD6; VPS72; MRGBP;
SDF2L1	RRP1B; UEVLD;
PINX1	RRP1B; CALM3; CALM2; EIF1B; CALM1; PSMB5; WWC3; RPL32; UBE2L3; RPS16; RPL29; PAFAH1B2; PABPC4; MAPKAPK2; DDX21; NPM1; RPS26; RPL23A; RPS14; RPS11; SYNJ2BP; STMN1; MAGOH; RPL31; MCRS1; MRPS16; RPS3A; MIF; RPS19; PABPC1; ST13; TERF1; TCEB1; COX5A; PFDN2; SRP14; TXN; VAMP3; TAGLN2; RPL24; RPL35A; SSR3; DHX9; EZR; TSR1; RPL26; CTPS1; RPL18A; PTGES3; MYCBP; RPL35; CYCS; RPL36; MCM7; UBE2N; MT-CO2; SF3…
APOA1	RRP1B; ALB; APP; FN1; ABCA1; CTSL; PCMT1; TTR; TNFRSF10C; SAFB2; CLEC4G; HBA1; TF; HBA2; KRT16;
MLST8	RPTOR; RPS9; MTOR; RICTOR; DEPTOR; CCT2;
PREX1	RPTOR; MTOR; SMNDC1; BZW1; RICTOR;
DEPTOR	RPTOR; MTOR; RICTOR; MLST8;
DDX56	RPS11; MRPS34; RPL31; RPL37; FTSJ3; FBL; MRPS9; USP33; RPL23A; FURIN; RPS9; SRP14; MYBBP1A; TTN; RPL34; MRPS5; RPL32; RPS16; TBC1D4; HIST1H2BI; RPS3A; MRPS25; DHX37; GNL2; RPL26; CRB1; RPL29; RRP12; ZNF408; RPL18A; RPL21;
PRSS23	RPL4; PDPK1; B2M; NOC4L; FXR1; CHP1; RACGAP1; HSPA4; TCF12; NIPBL; ACTG1; PHF23; SLC25A6; PPIA; GRK6; TRAPPC4;
INTS1	RPAP3; RPAP2; TCEA1;
RAD1	RPA2; MAP1LC3B; RAD9A; PARK2; RPA1; HUS1; DNAJC7; FEN1; POLB;
SRSF7	RNPS1; SREK1; NXF1; PCBP2; CDK19; RBBP6;
GID8	RNPS1; SLX4; RANBP9;
NFKBIL1	RNPS1; PNN; GEMIN4; MRPS34;
PRPF4	RNPS1; MEPCE; TGFBR1; SRSF1; PRPF3; USP39; USP15; PRPF4B; LSM2; TXNL4A; LSM8; USP4; PRPF8; DDX23; LSM6; SNRNP40; KDM5B; CLK1; SART3; PRPF6; LSM7; LSM4; ATP5J2;
U2AF1	RNPS1; MEPCE; SRSF2; SF3A2; NXF1; ZRANB2; SRSF1; SRPK1; SF3A3; EPB41; MAP1B; U2AF2; CIR1;
SNRPG	RNPS1; MEPCE; DDX20; CD2BP2; SF3A2; COPS6; CRMP1; C14orf1; SMN1; CEP126; TLE1; SMN2; SNRPB; GDF9; SNRPD3; GEMIN2; SNRPF; SNRPE; CLNS1A;
DDX23	RNPS1; MEPCE; CD2BP2; TP63; TP73; USP39; OTUB1; TOP1; PRPF4; SNRNP40;
SMN2	RNPS1; MED19; POLR2A; DDX20; SNRNP70; RIF1; COPS6; GSK3B; MED26; DDX17; GEMIN4; FBL; MED9; KPNB1; UNC119; GAR1; SMN1; HNRNPH1; DHX9; SFPQ; SLX1A; SNRPD2; SNRPB; FUBP1; SNRPD1; SNRPF; SNRPE; GEMIN2; HNRNPA2B1; MYBBP1A; SNRPA1; SNRPG; ERH; HNRNPR; SNRPB2; BAG6; SNRPD3; HNRNPH3; GDF9; SLX1B; NONO; RBBP6; NOP56; THRAP3;
PRPF3	RNPS1; DVL2; MEPCE; CCDC85B; SNRPN; USP4; DVL3; USP39; GTPBP3; DPY30; SART3; USP15; PRPF4;
TRPC1	RHOA; CAV1; MDFI; PKD2; BMPR2; GRIA1; ITPR1; HOMER3; TRPC5; HOMER1;
RPTOR	RHEB; EIF4EBP1; RICTOR; MLST8; MTOR; RPS6KB1; FKBP1A; DEPTOR; IRS1; EIF3B; EIF3C; PREX1;
GNAO1	RGS7; RIC8A; RGS16; RGS1; RGS14; ADORA1; RGS20; RGS19; DCTN2; GNAI1; OPRD1; CCR5; NGB; TSHR;
GDE1	RGS2; RGS1; RGS16; RGS19;
OSTM1	RGS19; RGS20; GPSM1;
NFIB	RFX1; NFIC; NFIX;
TLE1	RELA; VHL; CTNNB1; UBTF; CDK1; ATN1; RPA2; RUNX2; RUNX1; CUL4B; PRDM1; PEX2; HNF1A; MPHOSPH6; CDKN2C; PFN1; TLE2; SNRPG; BTBD2; HHEX; ARL4D; FOXG1; ERH; SAT1; UTY; PSMD11; FUBP1; AES; IL6ST; KDM6A; RERE; RNF10; LEF1; POLB; HMGB1; DAZAP2; MORF4L2;
AATF	RELA; RB1; ATM; SP1; TSG101; MPP6; DAPK3; PAWR; ATR; RBL1; POLR2J; RBL2; LDOC1; MAPT; DAZAP2; CHEK1; MPHOSPH6; CHEK2;
COMMD2	RELA; NFKB2; NFKB1; RPL31; RELB; IPO4; SF3B6; RPS16; SNRPB2; RPL36; CNIH4; EIF3K; COMMD1; SNRPA1; RPL23A; RPL22; MIF; TAGLN2; DFFA; RPS14; SSR4;
NKRF	RELA; NFKB2; NFKB1; REL; BCL6;
COMMD1	RELA; NFKB2; NFKB1; NFKBIA; REL; AKT1; CUL1; RELB; CUL2; XIAP; COMMD2; TCEB1; SOCS1;
HAX1	RELA; MAP3K3; TSC22D1; CFTR; YWHAQ; TNFRSF1A; SVIL; TNFRSF1B; HCLS1; IL1A; ABCB4; EIF3F; DGKD; CTTN; PKD2; ABCB1;
ASCC2	RELA; JUN; RADIL; KDM1A; MED31; PIK3CD; EEF1D; RPLP1; SNRPB; RPA1; TBC1D17; POLA2; IMMT; ELAC2; URM1; SNW1; FAF1; GFER; FUNDC2; MYH9; TRIP4; GTF3C1; GNL3; SRF; RNF11;
TXNDC12	RELA; HLA-B; MAP3K3; PTP4A3; H2AFX; CFTR; NFKB2; MED29; MAP3K1; BRF2; TSC22D4; SETDB1; RIPK3; C20orf24; TNFRSF1B; TNFRSF14; MLF2; TRADD; PELO; STC2; SPG20; NOA1;
AES	RELA; AR; SH3GL3; ATN1; RUNX1; PRDM1; TLE1; MED31; GTF2E1; GFI1B; HMGB1; GABARAP; HNF1A; TLE3; POU2F1; RPL18A;
NCF1	RELA; ACTB; FASLG; PRKDC; CSNK2B; PRKCB; MSN; SYN1; KHDRBS1; NCF2; TRAF4; IL4R;
TSPAN7	RBL1; FYTTD1;
CBX4	RB1; UBE2I; MED9; KMT2A; SKIL; RING1; MBD1; FHL1; RNF2; CTBP1; CTBP2; KDM5B; BMI1; PHC1;
CBX1	RB1; TRIM33; TRIM28; LRIF1; RIF1; DNMT1; MYOD1; HIST3H3; USP39; CBX5; SUV39H1; HIST1H3B; TRIM24; HIST1H3I; HIST1H3J; HIST1H3H; HIST1H3A; HIST1H3G; HIST1H3C; HIST1H3F; HIST1H3E; CBX3; BAP1; NR2F6; UCHL1; DNMT3A; HIST1H1E; SP100; CHAF1A;
E2F2	RB1; SP1; BCAR1; FHL2; YY1; CDK3; RYBP; SETD8;
NDC80	RB1; PSMC2; MAD1L1; CALCOCO1; ZW10; SMC1A; ZWINT; USHBP1; TOM1L1; KLHL12; AMOTL2; NEK2; MAD2L1; CCDC53; BLOC1S6; BUB1;
ELF1	RB1; NFKB1; SP1; REL; BCL6; HMGA1; NFYA; NFYB;
L3MBTL1	RB1; HIST4H4; HIST1H4A; HIST1H4I; CBX5; HIST2H4A; HIST1H4B; HIST2H4B; HIST1H4K; HIST1H4H; HIST1H4E; HIST1H4J; HIST1H4F; HIST1H4C; HIST1H4L; HIST1H4D; CBX3; HIST1H1E;
KDM5B	RB1; BRD4; SMARCC2; GTF2A1; RCOR1; CDC20; PRPF4; FOXG1; CBX4; TAF2; CDX2; MAF; ARID1B; NR4A3; RNF43;
FMR1	RANBP9; UBE2I; STAU1; FXR2; NCL; PRKAA1; CYFIP2; FXR1; YBX1; NUFIP1;
USP42	RANBP9; SRRM2; AMOT; MRPS31; MRPS34; RAD50;
BACE1	RANBP9; PLSCR1; APP; GGA2; PSEN1; PSAP; CMPK1; FURIN; KHSRP; LRP1;
HMBS	RANBP9;
CALCRL	RAMP2; RAMP3; CALCA;
SLC31A2	RAMP2; RAMP3;
CALCA	RAMP2; CALCRL;
RALB	RALBP1; CALM1; REPS1; REPS2;
DIAPH1	RAC1; PRPF40A; RHOA; SRGAP2; BAIAP2; PKD2; CDC7; CENPA;
NME1	RAC1; POLR1C; NME2; NME1-NME2; FXR2; ITGB1; SET; KSR1; MIF; TERF1; GORASP2; TIAM1; APEX1; NIF3L1;
TLR10	PTPN6; FLNA; MYD88; TLR2; LUC7L3;
FNTA	PTP4A3; TGFBR1; VAV2; HRAS; PTP4A2; HDAC6; ACVR1; TGFB1; CENPF;
CNNM4	PTP4A3; PTP4A2;
CHP1	PTP4A3; PRSS23; BRF2; GAPDH; SLC9A1; KIF1B;
TNPO2	PTP4A3; NXF1; RAN; NUP98; ELAVL1; PIK3CD;
CNNM3	PTP4A3; MDFI; KRTAP4-12; PTP4A2; HNRNPK; RBPMS;
ABCD3	PTP4A3; BRF2; C20orf24; CLN3; MLF2; PELO; USP50; PGRMC1; PHYH;
RABGGTB	PTP4A2; RAB7A; RAB1A; ARAF; RAB5A; RAB27A; RAB11A;
PTP4A1	PTP4A2; ATF7; TUBA1B; ZNF212;
BLOC1S1	PTN; BLOC1S5; BLOC1S4; BLOC1S2; SNAPIN; BLOC1S6; BLOC1S3; DTNBP1; PBX2; MTA1; NOTCH1;
MYH2	PTK2B; USP15; PRKCE; OBSCN; ATG101; DGKD;
ITGB2	PTK2B; SYK; RANBP9; PRKCA; ILK; FHL2; PTK2; GNB2L1; PRKCB; PRKCD; DOK1; ITGAL; CD82; KNG1; COPS3; CYTH2; TLN1; DAB1; RDX;
KCNA2	PTK2B; RHOA; DLG1; CTTN; CNTNAP1; RTN4; DLG4; PTPRA; KCNA5;
ARHGAP5	PTK2B; RASA1; RHOA; PXN; SMURF2; ITGB1; RND1; RND2;
PITPNM2	PTK2B; CPNE1; CPNE4;
DLG3	PTK2B; CALM1; KRT31; CUL2; ABCA1; DLGAP4; DLG1; GRIN1; DLG4; CAMK2A; DLGAP3; APC; KRT82; KIF1B; ERBB4; LIN7A; EXOC7; GRIK5; HIST1H2BI; CNKSR2; LRP2; MAPK12;
KHDRBS3	PSMF1; NELFB; RPAP2; HNRNPK; KHDRBS2; PRMT1; ZNF408; LNX1; HNRNPC; KHDRBS1; RBM7; CCDC33; RBMX; RBBP6; SIAH1; NUDT18; SRSF9;
QKI	PSMF1; HNRNPK; PCBP2; PRMT1; PTBP1; RBPMS; RBFOX1; PCBP1; THAP1; HCLS1; SERF2; PTBP2; C10orf10;
ATXN7	PSMD2; PSMC1; PSMC2; PSMD7; PSMC5; USP22; TAF12; PSMC6; TAF10; HIST1H3B; PICK1; HIST1H3I; HIST1H3J; HIST1H3H; KAT2A; HIST1H3A; HIST1H3G; HIST1H3C; HIST1H3F; HIST1H3E; TP53BP2; TRRAP; SUPT3H; HIST1H2BI; RAD23A;
PAAF1	PSMD2; PSMC1; PSMC2; PSMC3; PSMD6; PSMD8; PSMC4; PSMD7; PSMD14; PSMC5; PSMD10; UCHL5; PSMC6; PSMD1; PSMD11; PSMD12; PSMD3;
UCHL5	PSMD13; PSMD2; RUVBL2; PSMC1; PSMC2; USP14; EIF1B; PSMC3; PSMD6; PSMA7; PSMD8; PSMC4; PSMA1; PSMD7; PSMD14; PSMC5; PSMA3; PSMD10; ADRM1; RAD23B; PSMD3; PSMA2; PSMB3; PSMD4; PSMD12; PSMD11; PSMB5; PSMC6; PSMA6; PTPN2; PSMB1; PSMD1; PAAF1;
PSMD5	PSMD13; PSMD2; PSMC1; PSMC2; PSMC3; PSMC6; UBB; PSMD4; PMS2; PSMD14; PSMD1; PSMD12; PSMD3; ADRM1; PSMD8; PSMD7; PSMC5; PSMC4; PSMD6;
CRB1	PSMD13; DDX56; TSC22D1; ALB; CD2BP2; EXT2; PRKAR1A;
PSMD10	PSMD13; CDK4; RB1; PSMD2; PSMC1; PSMC2; USP14; MDM2; PSMC3; PSMD6; PSMC4; PSMD7; PSMD14; PSMC5; DOK2; PSMD4; PSMD12; PAAF1; PSMC6; PSMD1; PSMD11; HIST1H2BI; UCHL5; PSMD3;
SLC25A22	PSMD13; CASP4; TSC22D1; CLN3; WRAP73; AGO4; TNFRSF14;
MTHFD2	PSMD13;
STX11	PSMC3; SNAP23; PSMA3; SNAP25; CCNK; SNX3; VAMP2;
ATG5	PSMC1; TSN; ATP6V1E1; ATP5J2; ATG3; FGFR1; PGRMC1; NEDD8; MIF; GXYLT1; TECPR1; ATG16L1; RPS16; CAPZA1; UCHL1; GOT2; HPRT1; MAP1LC3B; TAGLN2; CMPK1; NUDC; RAB7A; PSMA7; CDKN2A; RBBP4; GDI2; ATG12; SNX3; PSMA2; LRRC59; NAP1L1; PSMA1; PSMA3; PSME3; FABP5; PA2G4; OTUB1; PAK1; ECHS1; ATG10; RPL3; RRM1; ACAT2; SRP14; MAP1LC3C; P4HB; PCMT1;
MAFF	PSAP; NFE2L2; PRRX1; HOXD12; NFE2L1; NFE2;
GBA	PSAP;
CELSR1	PSAP;
GRK6	PRSS23; SLC9A3R1; SNCA; GIT1; EDNRB;
TRAPPC4	PRSS23; SDC2;
PHF23	PRSS23; EEF1D; LRSAM1;
NIPBL	PRSS23;
GTPBP3	PRPF3; RIBC2; CIC; DCAF8;
ATG101	PRKDC; RB1CC1; UBA5; SSRP1; FKBP4; PDHA1; RPA1; LRPPRC; FOXO3; CDC37; MYH2; LARS; ETFA; ASNS; HK1; TARS; PA2G4;
THOC5	PRKCA; THOC7; CSF1R;
PPP1R14A	PRKCA; PRNP; PRKCZ; PRKCG; PRKCE; PRKD1; CSNK1E; CSNK1A1;
SEMG2	PRKCA; PRKAR2A; PIK3R2; SEMG1; TGM1;
POLB	PRKCA; PCNA; KAT7; TLE1; PNKP; APEX1; TAF1D; RAD1;
SDC2	PRKCA; MYB; FN1; PRKCG; EZR; PRKCB; EPHB2; FGF2; TGFB1; SDCBP; ITPR1; CASK; TRAPPC4;
STXBP1	PRKCA; HGS; APP; USO1; PRKCG; PRKAR1A; PRKCB; TUBA4A; CDK5; CDK5R1; MAPT; TUBB2A; STX1A; PLD1;
DGKD	PRKCA; HAX1; IGSF21; MYH2;
SDC4	PRKCA; CXCR4; PXN; GIPC1; PRKCD; FGF2; SDCBP; CASK;
RGS2	PRKCA; CALM1; HSPA8; DYNLL1; PPP1R9B; GDE1; EIF3E; PRKCG; COPB2; GNAQ; PRKCB; PARK2; NINL; GIT1; PRKCSH; NIPSNAP1; PRKG1; GNAI3; DDR1; GNAS;
TNNI3	PRKCA; ACTA1; PKD2; LYST; TRIM21;
VASP	PRKACA; WAS; PLSCR1; WASL; ACTA1; NR4A1; SAT1; WWP2; ACTG1; GSN; NOL3; VCL; PFN2; ZYX; PFN1; FYB; PRKG1;
SNAP25	PRKACA; STX5; PRKCA; HGS; KIF5B; ITSN1; SCAMP1; CENPF; STX1A; NAPA; VAMP2; STX11; CCDC53; SNAPIN; SYT1; VAMP8; DNM1; UNC13B; GOSR1;
NOS1	PRKACA; HSP90AA1; PRKCA; PTPN6; DYNLL1; CTBP1; SYN1; SNTA1; DLG4; CAMK2A; HMOX1; CAV3; ADRB1; NOSIP;
GJA5	PRKACA; GJA1;
STIM2	PRKAB2; PRPF40A; PRKAA2;
GYG1	PRKAB2; PRKAA2; GYS1; POM121;
ULK1	PRKAB2; GABARAPL2; RB1CC1; USP10; PRKAA2; GABARAP; PRKAA1; G3BP1; PRKAG1; CDC37; SDCBP; ATG4B;
CCDC88A	PRKAB1; YWHAH; DISC1; PARD3; AKT1; PPARG; NDEL1;
KIF5B	PRKAB1; YWHAG; SMAD2; IKBKE; CDC5L; IKBKG; YWHAB; YWHAZ; NDRG1; SFN; YWHAH; VHL; MEPCE; ARF6; YWHAQ; VDAC1; SNAP25; KIF5A; SPG20; NME2; KLC1; DTNB; KLC2; SNAP23; FYCO1; MARK2; KTN1; TNFRSF10D; PCBD1; NME1-NME2; KIF5C; RRBP1; NCOA2; BCAR3;
GMPS	PRKAB1; USP7; IKBKE; HLA-B; BABAM1; SUMO4; HLA-C; DDA1; PRKAG2; TCEAL1;
UFM1	PRKAB1; UBE2D3; UBE2E3; UBE2D2; UBE2D1; UBE2D4; UBE2E1; UBE2W; UBA5; CDK5RAP3;
USP5	PRKAB1; UBC; DVL2; PMS1; RNF11; TNFRSF10D; TADA3; USP13;
EIF3K	PRKAB1; TRAF6; VHL; EIF1B; ACTB; EIF6; FTSJ1; EIF3F; EIF4A2; CCND3; EIF3H; EIF3C; COMMD2; EIF3A; CDC34; EIF3J;
GDI2	PRKAB1; TRAF6; VHL; ARF6; EIF1B; ATG5; MAPK13; EIF6; GH1; PAK2; TNFRSF14; SGK1; RAB5A; RAB11A; RAB8A; RAB2A;
DDB1	PRKAB1; TRAF6; UBC; IKBKG; MED19; MAP3K3; CUL4A; ABL1; CDKN1A; UBXN1; TSC22D1; COPS5; ALB; GSTK1; UBXN7; MAP3K1; ILK; PCNA; COPS6; RFWD2; DDB2; COPS4; LMO4; COPS7A; SUPT3H; SKP2; DDA1; DTL; DET1; CUL4B; BRAP; FAF2; DCAF8; COPS2; NF2; WDR5B; COPS3; APC; TLE2; RBBP5; VAMP3; SNRNP40; RPS9; COPS7B; VPRBP; GPS1; KAT2A; GPN1; RBX1; POLR2J; COPS8; DCAF7; PHIP; WDR5; NEDD8; TNFRSF1B; PMS2; EED; WDR26;
MIF	PRKAB1; TRAF6; TP53; IKBKE; STRN4; HLA-B; VHL; COPS5; EIF1B; ILK; CFLAR; ATG5; COPS6; PINX1; FTSJ1; TNFRSF14; TNFRSF10D; EPB41; ZNF408; COMMD2; CD74; FBXO11; GORASP2; MPG; NME1;
ST13	PRKAB1; TRAF6; SMAD2; IKBKE; MAP3K3; ALB; HSP90AA1; HSPA1A; PINX1; VAV2; GABARAPL2; NME2; NME1-NME2; TNFRSF14; PCBD1; TNF; ASF1A; CD101; OLFM2; F2;
UBE2D3	PRKAB1; TRAF6; MUL1; CHFR; NFKB1; TRIM2; PJA2; RNF10; TOPORS; AMFR; RING1; DTX3L; RNF4; MKRN3; UBOX5; RNF11; ARF6; RNF150; MID1; TRIM25; UBE3A; BRCA1; VHL; BIRC8; MAP3K1; RNF43; TRIM5; RNF13; SIAH1; NEDD4; DTX3; GH1; MEX3B; SAT1; ZNRF4; RNF185; RMND5B; HDAC6; ZNRF1; LRSAM1; TRIM27; RBCK1; DTX1; TRIM55; ARIH2; RNF114; IKBKG; RNF103; RNF111; RNF5; RNF130; TRIM39; DZIP3; XIAP; DAPK3; BRIX1; UHRF2; R…
PSMD1	PRKAB1; TRAF6; IKBKE; PSMD13; HLA-B; PSMC1; USP14; NFKB2; TNIK; SMAD1; PSMD5; CD40; TFE3; PSMD6; GABARAPL2; PPARG; PSMC4; HSP90AB1; PSMD7; PSMD14; PSMC5; TNFRSF10D; BCAR3; PSMD10; UCHL5; PSMC6; PAAF1; ADRM1;
CDC37	PRKAB1; TRAF6; IKBKE; IKBKG; SRC; CDK4; MAP3K3; CSNK2A1; AR; EIF1B; HSP90AA1; MAP3K1; MAP3K14; CFLAR; MAP3K7; AKT1; CSNK2A2; TBK1; RIPK3; CDK2; IKBKB; CHUK; ATG12; RAF1; NEK6; HSP90AB1; TNFRSF14; POLR1E; CDK6; SGK1; STK11; PRKCI; PRKAA1; CDK3; CDK5; BRAF; CDK7; SMYD2; ULK1; ATG101; DMWD;
PA2G4	PRKAB1; TRAF6; IKBKE; HLA-B; RB1; AR; HDAC2; PRKCA; ATG5; EIF6; SIN3A; SUMO4; RPL4; NPM1; MTOR; USP39; EXOSC5; NCL; ATR; E2F1; PRKCG; RPL21; PRKCB; TOP1; RPL28; UBA5; SGK1; PRKAA1; DDA1; GBAS; PDPK1; PRKAG1; PIK3C2A; PABPN1; RPL24; ATG101; HIST1H1A; ERBB3; RPLP0; NRBF2; SH3GLB2;
EIF2S3	PRKAB1; TRAF6; IKBKE; HLA-B; NDRG1; CASP4; EIF1B; GH1; EIF2S1;
PFN2	PRKAB1; TRAF6; HLA-B; VHL; ACTB; EEF1A1; SIN3A; HTT; WDR33; EPB41; ACTG1; PTPRS; SYN1; DLST; DNM1; IK; TERF1; MUC7; SGTA; VASP; GOLGB1; FHOD1;
PREP	PRKAB1; TRAF6; HLA-B; KNG1; NTS;
RCC1	PRKAB1; TRAF6; HLA-B; CDK1; TNIK; RAN; BCAR3; XPO1; PTMA; TAL1; NUP98; HIST2H2BE; CSNK1A1;
RTN4	PRKAB1; TRAF6; FYN; SRC; ABL1; CRMP1; NME2; BCL2; NME1-NME2; FXR2; WWP1; SPG21; BCL2L1; CNTNAP1; TUBA4A; NAPA; LRPAP1; PLEKHF2; MBP; COL4A3BP; KCNA2;
MSN	PRKAB1; TRAF6; CASP8; IKBKE; HLA-B; H2AFX; TNFRSF1A; RHOA; TSC1; CDK2; SLC9A3R1; FADD; MAPK8; FASLG; PPM1B; FAS; HLA-C; EZR; ELF3; CASP10; ARHGDIA; SPTAN1; BID; NCF1; BCAP31; PPM1A; PON2; TNFRSF10B; PRKCQ; CD93;
PRKAG2	PRKAB1; PRKAB2; GANAB; PRKAA2; MAP1LC3A; FKBP4; PRKAA1; MAP1B; EIF3A; PRKAG1; TARS; GMPS; ASNS; MAP1A;
CISD1	PRKAB1; NR4A2;
PRKAG1	PRKAB1; MCM2; BABAM1; PRKAB2; PRKAA2; FKBP4; PRKAA1; TARS; PRKAG2; PA2G4; ULK1;
PRKAA2	PRKAB1; MAP3K5; PRKAB2; SMC1A; AMOT; RB1CC1; STIM2; PRKAA1; ACACA; PRKAG2; STK11; MAP3K6; GYG1; PRKAG1; HNF4A; TRIP6; ULK1; MLF2; DNAJB1; GYS1; PIK3CG; DFFA;
PRKAB2	PRKAB1; MAP3K5; GCN1; PRKAG1; PRKAG2; RB1CC1; MAP3K6; PRKAA2; PRKAA1; GYG1; STIM2; ULK1; NET1; GYS1; FANCI; PRKDC;
HNRNPUL1	PRKAB1; LYAR; TP53; MEPCE; NXF1; PRPF40A; CRMP1; TSG101; ATG12; C14orf1; PPARG; BRD7; PRMT2; MARS; POLR1E; CNBP; RTCA; MED31; NXF2; PRMT1; RPS9;
TSR1	PRKAB1; LYAR; EIF1B; MAP3K14; PINX1; SMNDC1; SUMO3; BMPR2;
CNIH4	PRKAB1; ILK; TNFRSF14; COMMD2;
DHX36	PRKAB1; ILK; GSK3B; CBFB; ATG12; RPS9; PHB; CDK5RAP3;
PLP2	PRKAB1; IKBKE; VHL; SHBG; DLGAP4; BCAP31; IKBKAP;
SF3A1	PRKAB1; IKBKE; SMAD3; CDC5L; NCOR1; VHL; ARF6; SP1; ILK; SF3A2; GSK3B; RAE1; SMURF1; CHM; ATG12; TNFRSF10D; SF3A3; VDAC1; TCEA1; WDR61; TCERG1; SMYD2; MAP1LC3C;
VAMP3	PRKAB1; IKBKE; IKBKG; VHL; EIF1B; PINX1; DDB1; NELFE; SNAP23; EPB41; VAMP8; STX6; BCAP31; VAMP2;
PRKAA1	PRKAB1; HSPA5; CFTR; HSP90AA1; PRKAB2; RAF1; FXR2; MTOR; PRKAA2; PARP1; FMR1; SUPT16H; ACACA; CAB39; SND1; TOMM34; TSC2; PA2G4; PRKAG1; ULK1; CDC37; DDA1; G3BP1; RPL35; CPE; PRKAG2;
NUDC	PRKAB1; HLA-B; MAP3K3; VHL; ARF6; EIF1B; TNIK; ATG5; MAPK13; EIF6; PAK2; PLK1; TNFRSF10D; VDAC1; HLA-C; ELF3; BTRC; FBXW11; TIMP2; PAFAH1B1;
F10	PRKAB1; F8;
HMGB3	PRKAB1; EIF1B;
GYS1	PRKAB1; CSNK2A1; SLX4; PRKACA; PRKAB2; GSK3B; PRKAA2; GABARAPL1; GYG1; OTUD5; EPM2A; MAPKAPK5;
BCCIP	PRKAB1; CDKN1A; CTNNB1; EIF6; CDK2; PTN; ITSN2; RAD51; BRCA2;
RNF219	PRKAB1; CD40; GSK3B; BRF2; WRAP73; ATG12; RTCA; TNFRSF14; POLR1E; BCKDK;
CASP14	PRKAB1; CASP8; CASP4; CASP1; CASP2; CAPN1; USP53; CASP10; OTUB1;
PDHA1	PRKAB1; BABAM1; USP19; EIF6; DLAT; ATG101; PDK2; ITGB3BP;
NSF	PRKAB1; ARRB1; BABAM1; STX5; APP; GABARAPL2; C14orf1; USO1; NEK6; CEP126; SNAP23; PTPRC; SCFD1; EIF3E; PTPRJ; SAP18; GOSR1; GABBR2; LUC7L2; STX6; PTPRG; PTPRB; STX7; VTI1B; FUNDC2; RPLP1; GABARAP; NAPA; STX8; DRD2; SNAP29; RGS20; EEA1; STX1A; PTPN12;
QPCTL	PRKAB1; AGO3; GSK3B; AGO4; POLR1E; CDKN2C;
ELAVL1	PPP2R2B; SREK1; H2AFX; RUVBL1; KPNB1; RPAP1; KPNA1; XPO1; TOP1; POLR2J; SET; TAF10; CARM1; TNPO1; PAIP2; TNPO2; ANP32A;
HCFC2	PPP2R2B; KMT2A; ASH2L; RBBP5; WDR5; HCFC1; MEN1;
KRT16	PPP2R2B; ALB; TANK; APOA1;
ANXA5	PPP2R1B; EIF4G1; H2AFX; ACTG1; EED; ITGB5; FDFT1; COL2A1;
CFTR	PPP2R1A; VCP; UBC; HSPA5; PPP2R1B; PSMD2; UBB; DNAJA1; GNA11; GOPC; SLC9A3R2; VPS4A; PRKAA1; SLC9A3R1; BCR; PDZK1; DAB2; RNF5; SNAP23; TPM3; HSPA1A; STX1A; EZR; PRKAR2A; HSPA8; DNAJA2; AMFR; CLTA; CANX; LMNA; AIFM1; SVIL; LGALS3; HSPA1L; TRIP12; PCMT1; S100A9; SEC61A1; KPNB1; DNAJB1; HAX1; UBE3A; TXNDC12; GRN; TJP1; TIAM1; HSPB1; BCAP31; PRKACA; PRKDC; REPS1; AP1B1; ATAD3A; TCEB1; HCLS1; TMOD3; C…
MARK4	PPP2R1A; USP7; CDC42; UBC; YWHAB; YWHAZ; YWHAH; HGS; PPP2CB; YWHAE; SMARCA4; MARK2; ACTA1; TUBG1; PRNP; HSPA4; TUBB; MYBBP1A; PRKCG; PARD6A; DOCK7; USP21; MAPT; HPS6; RNF41; TUBA1A; MAP2; STK11; PNMA1; PARD6G; TUBA4A; MYH9; PRKCI; MYH10;
NFKB2	PPP2R1A; UBC; HSPA5; IKBKG; RELA; PPP2R1B; PSMD13; NFKBIE; PSMD2; CALM3; RUVBL2; NR3C1; PSMC1; CALM2; HSPA6; FBXW7; RPS16; REL; PSMD11; TRAF3; CLTC; MEN1; HSPA8; HNRNPC; HDAC4; BCL3; HSPA1A; DNAJA3; RPS19; MAP3K14; NFKBIB; NR5A1; HSPA1L; BTRC; HNRNPM; RELB; TNIP2; NFKB1; PSMA6; RPS11; RUVBL1; PRPF8; HDAC5; FBXW11; IKBKB; TNIP1; RPL6; TUBA3C; DHX9; PSMD1; RPS14; DDX3X; PABPC1; CCT3; SKP1; MAP3K8; …
PMS1	PPP2R1A; UBC; CDK9; CDC5L; MLH1; MCM6; PSMC1; RANBP9; CCNT1; SBF1; RANGAP1; RFC2; AKAP9; USP13; MOV10; CUL3; USP5; UBAP2L; IPO5; CUL1; KPNA2; UBR5; CYLD; TOP1; RFC1; SMC3; NONO; ATR; SBF2; POLR1C; BRCA2; RFC4; PIK3C2A; MMS19;
ARIH2	PPP2R1A; TP53; UBE2D3; UBE2E3; UTP14A; DISC1; KAT5; UBE2D2; EEF1A1; UBE2D1; UBE2D4; PTN; UBE2V1; EEF1G; CEP126; UBE2E1; UBE2L3; BUB1; UBE2E2; UBE2L6; DLST; IL4R; SCAMP2; ENSA;
ANAPC10	PPP2R1A; SMAD2; SMAD3; CDC20; CDC27; CDC23; ANAPC1; CDC16; LRP1; ANAPC7; APC2; ANAPC4; LRP8; LRP2;
EIF1B	PPP2R1A; PSMD13; EWSR1; CALM3; FUS; CALM2; RPL31; EIF2S3; PSMA2; SSR4; AASDHPPT; EIF2S1; MIF; NUDT21; EIF3I; TSN; RPL35; EIF3E; TP53BP1; FSCN1; PINX1; CACYBP; ERH; RPS26; UBE2L3; EIF3A; RPS9; ARPC4; UBE2I; PSMD6; RPS14; ACTR3; TSR1; TALDO1; ACAT2; RPL26; PSMA3; PCBP1; PAICS; FTSJ1; RPL22; RPS19; EIF3H; CDC37; RPS3A; ETFA; PGRMC1; CDKN2A; RPL32; OAT; ANXA2; UCHL5; RPS11; CALM1; HMGB3; SHMT2; EEF1E…
FTSJ1	PPP2R1A; PPP2R2B; PSMC1; EIF1B; PCNA; CDKN2A; EEF1D; RUVBL1; TMEM33; RBBP4; PSMA6; GDI1; WWC3; SGTA; ATP5J2; NEDD8; MDN1; P4HB; PIN1; NASP; IGF2BP1; CACYBP; ACAT2; FSCN1; PSMB1; RPS11; CYCS; OXSR1; GOT2; PSMD3; PTGES3; RRM1; NUDT5; RAP1A; DRG1; ECHS1; ANXA2; TPM3; PSMC6; MIF; ETFA; LRRC59; AIMP1; PSME3; PRMT1; RPS3A; HPRT1; TACC2; CNBP; PSMA1; PSMA3; DMWD; PSMB3; RAB11A; TAGLN2; RPS9; SRPRB; PHB2…
NME1-NME2	PPP2R1A; PPP2R2B; DIS3; RUVBL2; POLR2H; POLR1C; KIF5B; PSMA7; NME2; NIF3L1; PSMA2; MAGOH; NME1; RPS19; ATIC; SET; PGRMC1; GORASP2; HIST1H2BI; FXR2; RPS16; PAFAH1B2; PSMD12; RPN2; DYNC1H1; ST13; RAD23A; PPP1R8; PCBP1; UBE2N; RTN4; RBBP7; LSM2; G3BP1; CACYBP; UBE2K;
RBM7	PPP2R1A; PPP2R2B; CCDC85B; SRSF3; HNRNPK; PPP2R2D; HMG20A; RBMX; KHDRBS3; SF3B2;
ZCCHC8	PPP2R1A; PPP2R2B; BRCA1; PRPF40A; PPP2R2D;
PPP2R5E	PPP2R1A; PPP2R1B; SMAD9; PPP2CA; PPP2CB; CHEK2; SGOL1; SGOL2; RACGAP1;
PPP2R2C	PPP2R1A; PPP2R1B; SLX4; PPP2CA; CCT5; BAG2; CCT7; CCT6A; TCP1; CCT3; CCT2; ARL2; CCT8;
PPP2R2D	PPP2R1A; PPP2R1B; SLX4; MLH1; PPP2CA; CCT5; PPP2CB; PPP4C; SKIV2L2; ATAD3B; CCT7; CCT6A; CCT8; SUPT5H; CCT3; TCP1; TCEAL1; CCT2; ZCCHC8; RBM7;
PARK7	PPP2R1A; PPP2R1B; SLX4; BABAM1; AR; DAXX; UBE2I; USP19; SUMO1; LIN54; PIAS2; LIN37; UBA2;
SGOL2	PPP2R1A; PPP2R1B; PPP2R2B; ALB; PPP2CA; PPP2R5D; PPP2R5A; SET; PPP2R5E; PPM1A;
PPP2R5A	PPP2R1A; PPP2R1B; PPP2CA; SHC1; TP63; AXIN1; JAK2; GNL3; NOS3; PPP2R5D; BCL2; SGOL2; CTLA4; SGOL1; CSNK1A1; CHEK2; APC; EIF2AK2; PPP2R5C; NEK1; MAPT;
SGOL1	PPP2R1A; PPP2R1B; PPP2CA; PPP2CB; XRCC6; PPP2R5D; PLK1; XRCC5; PRKDC; PPP2R5A; RPL28; SET; PPP2R5E; RPLP1; PPP2R5B; LRRC59; PPM1A; PPP2R5C; RPL7A;
PPP2R5D	PPP2R1A; PPP2R1B; PPP2CA; PPP2CB; PPP4C; NEK1; PPFIA1; PPP2R5A; SGOL1; CHEK2; SGOL2; ARL2; CDC25C;
DOCK5	PPP2R1A; PPP2R1B; PPP2CA; CCT5; CCT7; CCT6A; TCP1; CCT3; CCT2; CCT8;
PPP2R5B	PPP2R1A; PPP2R1B; PPP2CA; AXIN1; SGOL1; IER3; CHEK2;
PPP2R2A	PPP2R1A; PPP2R1B; NDRG1; MLH1; PPP2CA; TGFBR1; PPP2CB; STRN3; MTOR; RPS6KB1; ATR; GRIN2D; GRIN1; FAM107A; TCEAL1; CHEK2; EIF4EBP1;
PPP2R5C	PPP2R1A; PPP2R1B; EP300; PPP2CA; PPP2CB; AXIN1; PXN; PRKCD; PPP2R5A; CHEK2; SGOL1; IER3;
RAB18	PPP2R1A; PPP2R1B; CHM; PDE6D; TOM1L1;
PRR14	PPP2R1A; PPP2CA; SH3BP4; PPP2CB; CBX5;
ANKLE2	PPP2R1A; PPP2CA; PPP2CB; MAPK13;
PPP2CA	PPP2R1A; MOB4; TP53; STRN4; RELA; PPP2R1B; PPP2R2B; PDCD10; STRIP1; MAPK1; TRAF3IP3; STK26; IGBP1; PPP2R2A; TRIP13; PPP2R5D; TCP1; CCT5; STRN; BCL2; CCT7; CCT8; CCT6A; STK24; SGOL2; VDR; PPP2R5E; CDK2; CTTNBP2NL; EEF2; ARL2; DVL3; PPFIA3; PPP2R5C; PRKCD; PPP2R5B; SGK1; MAPT; PPP2R5A; STK25; DOCK5; PPFIA1; PPP2R2D; SIKE1; PRR14; PPP2R2C; PPFIA2; CCT2; SGOL1; STRN3; RACGAP1; PTN; CDK6; AXIN1; CTTNB…
CTTNBP2NL	PPP2R1A; MOB4; STRN4; PPP2R1B; PDCD10; STRIP1; STK26; PPP2CA; STK24; ZRANB1; STK25; STRN; STRN3; STRIP2; PPP2CB; CTTNBP2;
CTTNBP2	PPP2R1A; MOB4; STRN4; PPP2R1B; PDCD10; STRIP1; STK26; PPP2CA; CTTNBP2NL; CCT5; STK24; PPP2CB; STRN; STRN3; ZRANB1; CCT8; CCT3; CCT6A; STK25; TCP1; CCT2; STRIP2; CTTN;
TRAF3IP3	PPP2R1A; MOB4; STRN4; PPP2R1B; PDCD10; STRIP1; FGFR1OP2; STK25; CCT5; STRIP2; SIKE1; STK26; STK24; TCP1; STRN3; CCT8; CCT3; STRN; BCL6; PPP2CA; DYNLL1; TRAF3;
STK26	PPP2R1A; MOB4; STRN4; PDCD10; STRIP1; TRAF3IP3; RAF1; CTTNBP2NL; STRN; MBP; CTTNBP2; STK24; STRN3; SLMAP; STRIP2; GCOM1; GOLGA2; PPP2CA; SIKE1; POLR2M; EPHB2; STK25; FGFR1OP2;
NME2	PPP2R1A; MOB4; PPP2R2B; DIS3; RUVBL2; VIM; PPP2CA; POLR2H; POLR1C; KIF5B; PSMA7; HERC5; RTN4; ATIC; PAFAH1B2; UBE2K; PSMA2; PPP1R8; RPN2; NME1-NME2; FXR2; UBE2N; RPS19; DYNC1H1; NIF3L1; G3BP1; SET; NME1; PSMD12; RAD23A; PGRMC1; MAGOH; RBBP7; PCBP1; CACYBP; DNM1; RPS16; LSM2; ST13; GORASP2; TERF1; SVIL; HIST1H2BI;
SLMAP	PPP2R1A; MOB4; PDCD10; STRIP1; STK26; PPP2CA; STK24; PPP2CB; STRN; STRN3; STK25; SIKE1; ZRANB1;
STK25	PPP2R1A; MOB4; IKBKG; STRN4; PPP2R1B; YWHAZ; PDCD10; STRIP1; TRAF3IP3; STK26; PPP2CA; CTTNBP2NL; STK24; STRN; FGFR1OP2; STRN3; CTTNBP2; PTPN13; TCP1; USP36; GOLGA2; SLMAP; STRIP2; SIKE1;
SIKE1	PPP2R1A; MOB4; IKBKE; STRN4; PPP2R1B; PDCD10; STRIP1; TRAF3IP3; STK26; PPP2CA; STK24; PPP2CB; TBK1; STRN; FGFR1OP2; STRN3; STK25; STRIP2; SLMAP;
GNA12	PPP2R1A; MAP3K5; HSP90AA1; PRKCA; ACTB; RHOA; CDH1; GNA13; PPP5C; ARHGEF11; BTK; PRKCB; PRKCD; PRKCE; NAPA; GNB1; CDH2; TEC; TSHR;
HSF2	PPP2R1A; HSF1; UBE2I; NUP62; SUMO2; SUMO3;
PPP5C	PPP2R1A; ESR1; MAP3K5; EGFR; HSP90AA1; DISC1; ESR2; USP49; GNA13; CPNE4; CPNE2; CSE1L; CDC27; CPNE1; PHLPP1; MAPT; GNA12; CDC16;
BCAR3	PPP2R1A; EGFR; PSMD2; TRIM28; FUS; KIF5B; EEF1D; RUVBL1; BCAR1; PABPC1; CTPS1; GOT2; PCBP1; ANXA2; NASP; RCC1; LRRC59; PSMA2; SET; NEDD9; KHSRP; LMNB1; GSPT1; TSN; PSMD1; RPL3; PFKP; SERBP1; TARS; NOSIP; RPL23A; TPM3; IARS;
GRIN1	PPP2R1A; CTNNB1; FUS; CALM1; HSPA1A; CLTC; PLCG1; HRAS; DLGAP4; PRKCG; ACTN2; HNRNPU; TRAF3; PRKCB; PRKCE; MYH9; MAP2; DNM1; GRIN2D; AKAP9; PPP2R2A; NEFL; DLG3; SPTAN1; LRP8; CANX; RPS6KA3; DLG4; EPHB2; ERBB4; TJP1; CAMK2A; CDH2; MAP2K2;
PPFIA2	PPP2R1A; CDC5L; PPP2CA; PPFIA1; PTPRS; PPFIBP2; GIT1; PTPRG; PPFIA3; CAST; PTPRF;
PPP2R2B	PPP2R1A; CDC42; TP53; HSPA5; PPP2R1B; MCM5; PCMT1; HSPA9; FTSJ1; VHL; CCT5; HSPA1A; CCT3; NME1-NME2; SMC4; HSPA8; ELAVL1; S100A9; PRPF40A; HNRNPU; JUP; DDX17; HNRNPA2B1; HSP90AA1; RPL21; ANXA2; DCD; NME2; CCT8; PPP4C; PRDX1; HCFC1; RPL6; RPS6; DYNLL1; PPP2CA; HNRNPK; CCT7; PPP2CB; BAG2; RPS4X; KRT33B; RAC1; PTK2B; ACACA; C1QBP; DDX3X; HSPA1B; PAK2; HNRNPL; TUFM; HNRNPH1; CCT6A; RPS14; MYO9A; CCT2…
CTNNBIP1	PPP2R1A; CASP4; CTNNB1; GOT2; APC; RPA3; JUP; EMD;
GRIN2D	PPP2R1A; ABL1; CRK; CTNNB1; FUS; HSPA1A; CLTC; HRAS; DLGAP4; PRKCG; HNRNPU; TRAF3; PRKCB; PRKCE; MAP2; DNM1; IL16; PPP2R2A; GRIN1; MAP2K2; SPTAN1; CDH2; INADL; RPS6KA3; DLG4; TJP1;
ARL2	PPP2CA; PPP2CB; UNC119; PPP2R5D; PPP2R2C; PDE6D;
PPP1R12C	PPP1CB; IL16; PAFAH1B2; MYL2;
RYR2	PPP1CB; ALB; CFTR; PPP1CA; PRKACA; MDM2; SMAD5; PPP1CC; PRKACB; PRKAR2A; ITPR1; HOMER1;
PPP1R9A	PPP1CA; WDR48; PPP1R9B; RPS6KB1; PPP1R2; ACTG1; PRKAR1B; TGOLN2;
ZFYVE16	PPP1CA; RNF11; EEA1; TOM1;
DCX	PPP1CA; PPP1R9B; AP2M1; NFASC; CDK5; TRIM39; PAFAH1B1; AP1M1;
LMTK2	PPP1CA; PPP1R2; CDK5; CDK5R1;
KANK1	PPP1CA; BAIAP2;
RBM4B	POLR2M; HNRNPM; GCOM1; MRPS9;
AHSP	POLR2M; GCOM1; ZC3H12A; HBA2; HBA1;
USP44	POLR2G; USP49; TCOF1;
STK19	POLR2G; SF3B4;
NELFA	POLR2A; NELFCD; NELFB; NELFE; TCEA2;
GPN1	POLR2A; MBD2; CCT5; RPAP3; RUVBL1; DDB1; HSPA8; RPAP2; WDR48; HNRNPH1; RPAP1; HSP90AB1; PUF60; TCOF1; CCT6A; KPNA2; HNRNPD; HNRNPU; TCP1; HSPA9; EFTUD2; POLR2J; XPA; ZBED1; PIH1D1; MED17; POLR2B; CCT8; POLR3A;
PAF1	POLR2A; KMT2A; CTR9; LEO1; RTF1; CDC73; TCEA1; POLR2F; WDR61; NR2F6;
DYNC1I2	PNN; DYNLL1; DCTN1; DYNLT3;
SBF1	PMS1; SUV39H1; SIRT3; MTMR2;
USP13	PMS1; ATXN3; SMC1A; USP5; DVL1; TRIM55; BAG6; CYLD; TRIM63; UFD1L; KCTD3; UBL4A; FNBP1L; TCAF1; SMC3; CACYBP; DIABLO; NPLOC4; LAPTM5; MRPL20; DLST; ITCH; FUNDC2; NEDD8; FAF2;
RND1	PLXNA1; PDE6D; PLXNB1; ZNF212; ARHGAP5;
SEMA6D	PLXNA1;
ADAMTSL4	PLSCR1; KRTAP4-12; GLRX3; SORBS3; FHL3; TUBGCP4; DNPEP; SPRY2; STK16; COL8A1;
PHLDA1	PLSCR1; HSPA4L; MDFI; KRTAP4-12; HSPA4; PABPC4; RPL14;
ABHD5	PLIN2;
PKD2	PKD1; HAX1; ACTN2; DIAPH1; CD2AP; TRPC1; TNNI3; TPM1;
COL2A1	PKD1; FN1; TNFRSF10A; ANXA5; TGFB1; BMP2; DDR1; TGFBI;
NUP85	PIK3R1; VIM; PRKACA; USP49; EEF1G; USP36; NUP107; NUP43; SEC13;
CD4	PIK3R1; UBC; SYK; ACTB; LCK; CXCR4; EPS15; UNC119; PTPRC; SPG21; BTRC; ZAP70; CCR5; PI4KA; LGALS1; IL16; LAT; TFRC; CD82; CD2; TNFRSF10A; CD5;
IL1R1	PIK3R1; TRAF6; UBC; MAP3K14; MYD88; TOLLIP; IRAK2; IL1A; TOM1;
NTRK2	PIK3R1; TRAF6; UBC; FYN; NCK1; SHC1; UBB; PLCG1; NGFR; DYNLL1; PTPN11; GIPC1; SQSTM1; NCK2; KIDINS220; PTPN1; RASGRF1;
CDC42	PIK3R1; TRAF6; KTN1; PAK4; DNAJA3; PARD6A; PAK7; WASL; PDE6D; PARD6B; TRIP10; CDC42EP2; ARHGAP1; PARD6G; PRKCZ; ITSN1; EIF2AK2; LRIF1; ARHGDIG; WAS; RPS6KB1; BAIAP2; GDI1; UNC119; ARHGAP31; TNK2; PRKCI; LCK; FNBP1; RIF1; C14orf1; MCF2L; PPP2R2B; ARHGEF7; CNTNAP1; PARD3; UBR1; ANXA2; TP53; VAV1; MARK4; ARHGDIA; PAK2; RHOJ; PLD1; CASP7; MYO9A; PRKCA; VAV3; ETFA; NCF2; PAK1; MAP3K4; MAP3K11; STAU1; …
RAC1	PIK3R1; TRAF6; CDC42; PPP2R2B; DVL2; NCK1; STAU1; PRKCA; DIAPH1; ARHGDIA; CNTNAP1; VAV1; SYNJ2; PAK1; NCF2; ARHGAP1; PARK2; RAP1GDS1; AKT1; PRKCD; PARD6B; PAK7; PARD6G; PLXNB1; ARHGAP32; EIF2AK2; VAV3; SET; MYD88; ARHGDIG; MCF2L; PRKCI; KTN1; ARHGEF7; PARD6A; STAT3; ACTB; DVL1; TUBA4A; NME1; ACTA1; DMPK; DEF6; HACD3; ARHGAP17; BAIAP2; TNF; VAV2; MAP3K4; TEC; RALBP1; FHOD1; TRIO; RGL2; CASP3; CHN1…
PSEN1	PIK3R1; TRAF6; CASP8; CASP4; CTNNB1; PRKACA; UBQLN1; CASP1; GSK3B; CASP3; ERN1; HERPUD1; APP; CDH1; SCAF11; FLNA; BCL2L1; CTNND1; NOTCH1; CASP6; MAPT; JUP; NOTCH4; CDK5; FBXW7; FLNB; BCL2; BACE1; GDI1; PRKCZ; RAB11A; CIB1; CASP7; PSEN2; CLSTN1;
TEC	PIK3R1; TP53; IKBKG; RAC1; SHC1; WAS; PLCG1; RHOA; JAK2; JAK1; GNA13; LYN; FASLG; VAV1; PTPRC; KIT; BTK; PTPN12; DOK1; GNA12; PIK3R2; PTPRJ; PTPRB; SOCS1; PTPRG; PLCG2; PTPN21;
GTF2H1	PIK3R1; TP53; ESR1; MCM2; ATF7IP; PSMC2; AR; PLCG1; MMS19; E2F1; GTF2E1; ERCC3; GTF2H2; KIF13A; ERCC2; CDK7; XPC; FUBP1; HNRNPU; TCEA1; GTF2E2; XPA;
SOCS6	PIK3R1; TGFBR1; TUBB4B; INSR; SMURF2; KIT; ACVR1; BMPR1B; RBCK1; PIK3R2; TUBA1A; TCEB1; TCEB2; IRS2;
PIK3AP1	PIK3R1; SYK; ITSN1; BTK;
WBP11	PIK3R1; SRC; PPP1CB; VIM; CD2BP2; PQBP1; TRIP10; MCRS1; RUNX1T1; PRPF40A; DDX17; ARF1; NCK2; GIGYF2; PPP1CC; PCBP1; ITSN1;
RXRA	PIK3R1; SMAD2; ZBTB16; ESR1; TBP; NR0B2; PPARG; NSD1; NCOA3; UBQLN4; ARNTL; POU2F1; IGFBP3; MYOD1; GADD45G; NR1H4; SRF; RELA; NFKB1; NR4A1; PRMT2; NCOA4; CTNNB1; SP1; TDG; PML; NRIP1; NCOA2; RNF8; GADD45A; NR2F6; NCOA6; VDR; NR2F1; GATA2; BRD8; PPARGC1A; HDAC3; NR1H2; HDAC4; ZNF423; RARG; THRB; PPARA; CTSL; TRIM24; EDF1; NCOR2; DNTTIP2; NCOA1; RARA; TAF11; FUS; TRIP10; SMARCD3; TADA3; SRC; NFKBIB…
HGS	PIK3R1; SMAD2; UBC; SMAD3; EGFR; UBQLN4; NF2; KRT18; CEP55; UBE2I; MET; UBA52; EHMT2; TRAP1; TSG101; CRMP1; LDOC1; STAM; MARK4; HAP1; STAM2; NMI; EPS15; DCTN2; IL2RB; SUN2; PPP1R16A; CLTC; TUBB; UBA1; NEDD4; CASK; HNRNPDL; EXOC7; GFI1B; KRT19; NEDD8; VPS37C; UBQLN1; LYST; ARL6IP1; SF3B3; BEGAIN; PAK1; UBB; USHBP1; APP; RPS3A; DAZAP2; SNAP25; MTHFD1L; TUBB2A; CCDC33; MIF4GD; GGA2; DLG4; TOM1L1; BS…
INPP4A	PIK3R1; SMAD1; CAPN1;
GNAQ	PIK3R1; SLC9A3R1; VIPR1; BTK; RGS2; CCR5; GRM7; PIK3CA; TSHR; RIC8A; ADRBK1; RGS16; RGS7; TTC1; HTR2C;
TLR2	PIK3R1; RAC1; HRAS; RIPK2; MYD88; TRIP6; HMGB1; IRAK1; TICAM1; TOLLIP; TLR10; MAPK8IP3;
FGFR2	PIK3R1; PTK2B; PLCG1; PAK4; FGF2;
FES	PIK3R1; PSMD13; HSP90AA1; RASA1; STAT3; BCAR1; JAK2; MDFI; JAK1; HSPA4; JAK3; FKBP4; BCR; IRS1; FKBP5; PLXNA1; DOK1; DPYSL5; IRS2; IL4R; PTGES3; PPID;
PPFIA3	PIK3R1; PPP2CA; PPFIA1; PTPRS; PPFIBP2; GIT1; PPFIA2; PTPRF; PTPRG; CAST;
AGAP2	PIK3R1; PLCG1; NF2; HOMER1;
MME	PIK3R1; NDRG1; CSNK2A1; RUVBL2; ACTB; SHC1; PCNA; HSPA1A; EEF1A1; RUVBL1; HSPA8; CDK5RAP3; INPP5D; ATP5J2; HSPB1; SSR4; PIK3CB; CSNK2B; MRPS25; RBM39; NOLC1; TNPO1; MYH9; LYN; IRAK2; UTRN; SLC9A3R1; HSPA1B; SLC16A1; LMNA; XRCC5;
CD3E	PIK3R1; NCK1; SYK; SHC1; LCK; UNC119; JAK3; NCL; CD3EAP; ZAP70; NCK2; PTPN22;
DTNBP1	PIK3R1; NCK1; PLCG1; DTNB; BLOC1S5; KIAA0408; BLOC1S2; BLOC1S1; BLOC1S3; BLOC1S6; CCNA2; SNAPIN; RAB11A; IPO5; ABI3; PSME3; CCND3;
PFN1	PIK3R1; NCK1; LRIF1; ACTB; RIF1; MAPK13; WASL; ACTA1; CRMP1; C14orf1; UNC119; TLE1; VIPR1; MLLT4; RHOQ; DNM2; VASP; ENAH;
JAK3	PIK3R1; IKBKG; PTK2B; CD40; LCK; STAT3; STAT5B; CXCR4; STAT5A; STAM2; PTPN6; JAK2; SOCS3; JAK1; PTPN2; CD3E; STAM; PTPRC; IL7R; KHDRBS1; IL2RB; SOCS1; IL4R; FES; IL2RG; PRMT5; IRS2; IRS1; CD247; INPP5D;
TSHR	PIK3R1; HSPA5; STAT3; JAK2; GNAO1; FN1; JAK1; GNA13; GNAI1; GNAQ; GNA12; GNAI2; CANX; GNAS; RABAC1; GNAI3; CALR; FLNB; GNA11;
CHAF1A	PIK3R1; FYN; TRIM28; NCK1; PCNA; PLCG1; CDK2; RBBP4; NPM1; MBD1; CBX5; ZNF408; TCERG1; HIST1H3B; HIST1H3I; HIST1H3J; HIST1H3H; HIST1H3A; HIST1H3G; HIST1H3C; HIST1H3F; ASF1B; HIST1H3E; ASF1A; BLM; CBX1; CENPA;
FCGR2A	PIK3R1; FYN; SYK; SHC1; LYN; HCK; LAT; BLK; LGALS3;
DOK1	PIK3R1; FYN; SRC; ABL1; NCK1; RASA1; SHC1; LCK; PLCG1; PTPN6; CRKL; INSR; LYN; HCK; DOK2; FES; KIT; CSK; ITGB1; NCK2; MAP4K4; TEC; ITGB3; ITGB5; GRB10; RET; INPP5D; FGR; ITGB2; YES1;
IL7R	PIK3R1; FYN; PTK2B; STAT3; STAT5B; STAT5A; JAK1; LYN; JAK3; IL2RG;
CTLA4	PIK3R1; FYN; LCK; STAT5B; STAT5A; JAK2; PTPN11; LYN; AP2M1; PPP2R5A; AP1M1;
TYK2	PIK3R1; FYN; CBL; STAM2; PTPN6; CRKL; STAT1; JAK1; LYN; VAV1; XRCC5; PRMT5; PTPRC; GNB2L1; IRS1; PDGFRB; IL6ST; PTPN1; STAT2; GHR; IRS2; EIF2AK2;
CD5	PIK3R1; FYN; CBL; CSNK2A1; PRKCA; RASA1; LCK; PTPN6; PRKCG; HNRNPU; ZAP70; PRKCB; CD4; CD2; DYNLT3; CD247; CD27; CD79A;
CD7	PIK3R1; CTSL; LGALS1; SNAP29; PI4KA;
ARHGAP1	PIK3R1; CDC42; SRC; RAC1; RASA1; WAS; RHOA; PTPN11; HSP90AB1; TUBA4A; KIF1B; ITPR1; SMARCD3;
LCK	PIK3R1; CDC42; ESR1; IKBKG; CBL; PTK2B; MAPK1; NR3C1; SYK; PRKACA; MAPK3; HSP90AA1; PRKCA; NFKBIA; RASA1; ACTB; SHC1; ESR2; DOK2; CTLA4; DLG1; PTPRC; PI4KA; ZAP70; PTPN6; ITK; NEDD9; CD5; CD4; JAK3; PAK2; FAS; KHDRBS1; PTPRF; UNC119; LAT; DOK1; PTPRG; MED28; CTNND1; PRKCQ; ARHGAP17; CD2; NOTCH1; CCR5; STAT5A; CD79A; GAB2; PTPN12; PTPN22; BCAR1; PIK3CA; KIT; PTPRJ; PTPN11; IL2RB; CDC25C; CD3E; PAG…
ARHGAP32	PIK3R1; CDC42; ARRB1; FYN; SRC; SFN; ATXN1; CRK; CTNNB1; NCK1; RAC1; AKT1; PLCG1; RHOA; BCAR1; CRKL; CDH1; NF2; DLG4; NTRK1; CDH2; GAB2; MEGF10;
PIK3CB	PIK3R1; CBL; YWHAQ; MME; HCK; PRKCD; TFCP2; PRKCE; PIK3R2;
PIK3CA	PIK3R1; CBL; YWHAH; LCK; HRAS; SLC9A3R1; DDX5; RPS6KB1; SH3KBP1; ATR; IRS1; GNAQ; PRKCD; SQSTM1; PDGFRB; NOTCH1; SGK1; UFD1L; GSN; ADAP1; DGKZ; NEDD9; SLC9A3R2; TICAM1; IRS2; PIK3R2; NRAS; APPL1; ERBB3;
TLN1	PIK3R1; CBL; PTK2B; PXN; ACTA1; PKD1; PTK2; ITGB1; BCR; VCL; ITGB2; ITGB3; LRP2; ITGB5;
PIK3CD	PIK3R1; ASCC2; NCK1; HRAS; PIK3R2; IRS2; PIK3CG; TNPO2;
HCK	PIK3R1; ARRB1; CBL; ABL1; RASA1; ACTB; WAS; PLCG1; STAT3; BCAR1; TSG101; UNC119; HNRNPK; PAK2; INPP5D; IL6ST; PLCG2; PIK3CB; RAPGEF1; KHDRBS1; WIPF1; DOK2; BCR; FASLG; SOS1; ABL2; DOK1; DNM2; KIT; SH3KBP1; IRF2BPL; SF3B3; ASAP1; BTK; PIK3R2; NCL; FCGR2A; CD2AP; LCP2; VAV1; CSK;
UVRAG	PIK3C3; BECN1; VPS11; VPS16; VPS18; PTPRA; VPS33A; VPS33B;
CLPTM1L	PIK3C3;
HLTF	PHLDA3; USP7; CIAO1; PCNA; BRF2; UBE2Z; RPAP1; EEF1G; UBE2N; UBE2V2;
SAAL1	PHLDA3; USP19; MARK3;
UFL1	PHLDA3; UBE2D3; CASP4; PTP4A3; UBE2E3; GSTK1; UBE2D2; UBE2D1; UBE2D4; UBE2E1; UBE2W; CDK5RAP3;
CUL4A	PHLDA3; UBC; CAND1; PHIP; CDKN1A; DDB2; COPS2; RBX1; NEDD8; COPS5; RNF7; DET1; CUL4B; NF2; SKP2; DTL; HSP90AA1; DDB1; TSC22D1; HSPA1A; CDKN1B; UBXN7; EED; COPS3; COPS6; COPS8; DCAF8; GSTK1; PCNA; COPS7A; DDA1; WDR5; CHEK1; COPS7B; COPS4; SAP130; TUBA1B; RFWD2; RBBP5; VPRBP;
TRIO	PHLDA3; RAC1; DISC1; RHOA; FLNA; PTK2; PTPRF;
ZW10	PHLDA3; PTP4A3; TSC22D1; GSTK1; BRF2; MAD1L1; STX18; RINT1; ZWINT; NDC80; DCTN2; BUB1B; BUB1;
TOMM22	PHLDA3; PTP4A3; TOMM7; BAX;
SSR3	PHLDA3; PTP4A3; NELFCD; GSTK1; PRRC2A; PINX1; BRF2; C20orf24; WRAP73; BRE; SSR4; TCEAL1;
IGBP1	PHLDA3; PPP2CA; CCT5; PPP2CB; PPP4C; CCT7; CCT6A; TCP1; CCT3; PPP6C; CCT8; MID1; CCT2;
WWC3	PHLDA3; PINX1; FTSJ1; SMNDC1; CDK5RAP3;
SNRPF	PHLDA3; MEPCE; NELFCD; DDX20; CD2BP2; MAP3K1; SF3A2; SMN1; PSMA3; SMN2; SNRPB; GEMIN2; SNRPD2; SNRPE; WDR77; CLNS1A; SNRPG;
C20orf24	PHLDA3; GCN1; CCAR2; TUBGCP4; RPN2; ATAD3A; HNRNPM; SSR4; CERS2; HACD3; ARMC6; SLC25A12; ATAD3B; ATXN10; TXNDC12; XPO7; DYNC1H1; NUP93; TMEM33; CLPX; SSR3; FANCI; IPO11; TNPO3; AIFM1; PSMD3; DDX3X; ABCD3; DDX5;
BAZ1B	PHLDA3; ESR1; SMARCB1; TRIM33; PCNA; BAZ2A; MYO1C; SMARCD1; VDR; ARID1A; SMARCC2; MYH1; SMARCA5; SUPT16H; CDT1; SMARCC1; SMARCE1; POLR1B; ACTL6A; NR4A2;
SLC3A2	PHLDA3; EGFR; PTP4A3; TSC22D1; ARF6; GSTK1; BRF2; NEK6; PHB2; ITGB1;
ATXN10	PHLDA3; EGFR; PTP4A3; GSTK1; ILK; MAGED1; C20orf24; WRAP73; MAGEA6; PHB2; TNFRSF14; SAP18; BSG;
MAPRE2	PHLDA3; CLASP2; TRAF3IP1; APC; NIF3L1;
FAM96B	PHLDA3; CIAO1; MLF2;
MYO1D	PHLDA3; CIAO1; IKBKG; MAP3K3; TSC22D1; MAP3K1; ILK; SHC1; RIPK3; CHUK; RIPK2; PPP4C; PELO; UBASH3B;
IMMT	PHLDA3; CHD3; UBQLN4; ASCC2; ARF6; GSTK1; KDM1A; STX5; CCT5; LRIF1; DISC1; PRRC2A; CLN3; TSG101; MAGEA6; CEP126; SNAPIN; BAG6; CSTF2; EIF3F; FUBP1; SRRT; EIF3H; AKTIP; FEZ1; PIAS4; HJURP; BMI1; HAP1;
SRPRB	PHLDA3; CASP4; VHL; PTP4A3; TSC22D1; NELFCD; ARF6; USP14; GSTK1; ILK; NFKBIB; MAGED1; BRF2; USP19; EIF6; FTSJ1; MAGEA6; TNFRSF14; USP50; CDK5RAP3; NDN;
EXOC6	PHLDA3; ALB;
MRPS10	PHLDA3;
EFHD1	PGRMC1; FBXO11; KRT33B;
RAMP3	PDCD6IP; VIPR1; CALCRL; HSPB3; SLC31A2;
CHMP4C	PDCD6IP; USP8; VPS4A; CHMP4A; STAMBP; CHMP4B;
PLXNA2	PDCD6IP; UBAP2L; DHX37;
VPS28	PDCD6IP; TSG101; GABARAP; VPS37C; BCR; ASF1A; UBA52;
TNFRSF10D	PDCD6IP; TRIM28; PSMC1; KIF5B; RBBP4; GANAB; DHX9; USP5; MARS; PSMD1; SF3A1; MYH10; CYCS; TNFSF10; TNFRSF10B; SF3B3; LARS; PABPC4; CSDE1; LRPPRC; SHMT2; GSPT1; NUDC; TNFRSF10A; DARS; HNRNPM; XPO5; COPB2; MIF; CALR;
CEP55	PDCD6IP; MAPK1; CDK1; HGS; TSG101; PLK1; VPS37C; AKAP9; POM121;
VPS37C	PDCD6IP; HGS; TSG101; ABI2; VPS28; CEP55;
CHMP4B	PDCD6IP; EXOSC9; UBE2I; VPS4A; CHMP4A; STAMBP; PRKAR1A; CHMP3; CHMP4C; CHMP5; HIPK2; PIAS2; CHMP1B;
CHMP4A	PDCD6IP; ETS1; VPS4A; STAMBP; CHMP4B; CHMP4C; CHMP5;
ATN1	PDCD6IP; DVL2; EWSR1; VIM; NOC2L; PRRC2A; MBP; WWP2; SYVN1; WWP1; LRP2; DVL1; WDR5; MAGI1; PLSCR1; RHOXF2; PSME3; LYST; ATRX; CBFA2T2; NCK2; RBFOX1; BAIAP2; TLE1; BAG6; GRN; KRTAP4-12; CENPJ; RERE; RBM10; CASP1; SIAH1; RUNX1T1; FBLN1; RBPMS; EFEMP2; CBFA2T3; FBLN2; MDFI; KAT7; ITCH; TRIP6; KRT31; MEGF6; DMPK; CASP3; PSMA3; AES; GAPDH;
MAP1LC3A	PDCD6IP; CLTC; PRPF40A; MAP1LC3B; KEAP1; STK4; SQSTM1; PIK3C2A; ATG4B; PRKCI; PRKAG2; GBAS; PIAS4; MAP1A; RASSF5; CLTA; SAFB2; FYCO1; STK3; TUBA4A; MAP1B; ATG3; NIPSNAP1;
CHMP5	PDCD10; SMARCA4; CHMP4A; STAMBP; CAMK2A; CHMP4B; CHMP1B;
KRIT1	PDCD10; RAP1A;
KCTD13	PCNA; KAT7; LNX1; POLD2; VTA1; NUDT18;
HOMER1	PARK2; ABI3; GRM5; GRIA1; AGAP2; ITPR1; RYR2; HOMER3; TRPC1; TRPC5;
INSC	PARD3; PARD3B; GPSM1;
ABI3	PAK2; SNAP23; SOS1; RUNX1T1; PAK1; KIAA0408; KRT15; DTNBP1; EIF3H; WASF2; HOMER1; HOMER3; ENAH; CYFIP2;
NUP62	NXF1; RAE1; DTNB; HSF2; NXF2; IPO5; CCDC53; G3BP2; NFX1; XPO1; KPNB1; RANBP2; TRAF3; PBX2; NUP153; GTF2E2; G3BP1; KPNA1; IK; THAP1; DDX3X; GORASP2; PTMA; CHM; NUP98;
NUP107	NUP85; NUP98; NUP214; NUP160; SEC13; NUP43;
CCDC53	NUP62; PTN; MCRS1; GDF9; LUC7L2; SNAP25; ABI2; NDC80; BLOC1S6; OPTN;
NXF2	NUP62; NUP153; HNRNPUL1; MAP1B; NUP214; APEX1; MAP1A;
CLP1	NUDT21; TSEN15;
PHLDA3	NTRK1; SRPRB; HNRNPM; TMEM33; XPO5; FAM96B; SSR4; DNAAF5; ARMC6; CCAR2; MYO1C; ZW10; DDX5; EFTUD2; HLTF; SMC4; ATXN10; PDCD6IP; NOC2L; EXOC6; SAAL1; TNPO3; IPO11; SNRPF; LBR; TRIO; IPO4; IMMT; RPN2; QARS; GNL3; SFXN1; SSR3; RFC3; SLC3A2; ATP6V1H; SLC25A12; NUP93; DPM1; UFL1; MRPS16; MCM5; POLR1C; PRPF6; MYO1D; MAPRE2; MTHFD1L; GCN1; TOMM22; BAZ1B; LRPPRC; WWC3; IGBP1; RFC2; DYNC1H1; DNAJA3; C20or…
SNAP29	NSF; ZWINT; STX1A; IGF1R; STX7; AP2A1; CD7; STX17; STX6;
STX7	NSF; GTF2I; VPS11; VAMP8; STX8; VTI1B; SNAP29; NAPA; VPS18; STX6; VPS16;
WDR12	NOTCH1; BOP1; PES1;
NOSIP	NOS3; BCAR3; NOS1;
ARRB2	NOLC1; RBM10; MCM3; TUBB4A; RPL35A; C5AR1; ARPC5L; RPA1; ALYREF; POLR2E; MYH10; ITCH; PPIA; CTPS1; MAPK1; HSPA1A; CTNND1; IGF2BP1; CPNE1; XRCC6; TCOF1; ANXA2; PFKFB3; MAPK10; UBA52; RPL3; YWHAB; STC2; LEO1; AP2B1; GAPDH; SMARCC2; RPLP1; CENPF; TUBA1A; CLTB; YWHAQ; DDX27; CCT6A; TUBB4B; EEF1A1; CSNK2A1; MED8; RPN2; MAP1B; HSPA1L; MDM2; S100A9; CAPZA1; POLR1C; TUBA3C; PRMT1; PTBP1; NCL; ACTB; PES1;…
NLRP3	NLRC4; PYCARD;
SORT1	NGFR; CDK2; GGA2; GGA1; LRPAP1; NTS;
PRKACB	NGFR; CBFB; RYR2; PITX2; PKIA;
ANKRD28	NFKBIE; TBK1; USP49; PLK1; NCL; PPP6R3; PPP6C; USP21; PPP6R1; PPP6R2; AP2M1;
PPP6R1	NFKBIE; TBK1; USP49; ANKRD28; PPP6C;
FBXW11	NFKBIE; NFKB2; NFKB1; FAF1; NFKBIA; NFKBIB; CUL1; KHDRBS2; SKP1; BTRC; ZRANB1; PDCD4; CLPX; ATG4B; TUBGCP3; TRIM21; NUDC; SUN2; CDC25A;
IL1A	NFKBIE; CASP1; HAX1; CAPN1; NDN; IL1R1;
ZNF212	NFKBIA; FHL2; ZNF408; CSK; ATF4; RND1; PTP4A1; ATF3;
TNR	NFASC;
SGSM3	NF2; GJA1;
COX6B1	NELFCD; MT-CO2;
DNPEP	NELFCD; MDFI; KRT31; SAT1; RBL1; KRT36; TBC1D4; KRT82; ADAMTSL4;
QRICH2	NELFCD; GAPDH; NUP98; MAGEB2; SSSCA1;
AAMP	NELFCD;
MTMR2	NEFL; SBF1;
NDUFAF4	NDUFAF3;
NDUFA2	NDUFA13;
TLE3	NDRG1; CUL4B; AES; FOXG1;
AP1M2	NDRG1; AP2B1; AP1B1; GAK; TGOLN2; EHD2; AP1S1; AP1G1; AP1M1;
CBFA2T2	NCOR2; NCOR1; TRIM33; ATN1; SIN3A; RUNX1; CBFB; MDFI; RUNX1T1; TAL1; CBFA2T3; RERE;
TBL1X	NCOR2; NCOR1; CTNNB1; HIST1H4A; HDAC3; TAB2; HDAC5; SKP1; HIST2H4A; CTBP1; CACYBP; HIST2H2BE; THRB; HIST2H3C; SIAH1;
INPP5K	NCOR2; LNX1; ARL6IP1; DCD;
TXNRD2	NCOR1; PSMC3; NCOA2; NCOA6;
LIN54	NCOR1; HIST4H4; HIST1H4A; HIST1H4I; HDAC3; RBBP4; NPM1; HIST2H4A; RBL2; HNRNPA2B1; HIST1H4B; HIST2H4B; HIST1H4K; HIST1H4H; HIST1H4E; HIST1H4J; HIST1H4F; HIST1H4C; PARK7; HIST1H4L; MYBL2; TNF; HIST1H4D; B2M; NSFL1C; LIN37;
ACTN2	NCOR1; DISC1; KAT2B; SNW1; NCOA2; DLG1; NR1I2; DLG4; KCNA5; TTN; ACTA2; CAPN1; COIL; TUBA4A; CAMK2G; MED14; UTRN; GRIN1; PKD2; ATXN2; NRIP1; CAMK2A;
TLR9	NCK1; HRAS; MYD88; BTK; MAPK8IP3;
BNIP1	NCBP1; STX18; BCL2; BCL2L1; NAPA;
POLDIP3	NCBP1; SRSF2; USP20; RPS6KB1; EIF4A3; POLD2;
SRSF9	NCBP1; SAFB; YBX1; NOL3; C1QBP; TRA2B; HNRNPR; KHDRBS3;
EIF4G3	NCBP1; EIF4A1; VAV2; PABPC1; USP10; EIF3F; EIF4A2; EIF3H; EIF4E;
TLR8	MYD88; BTK;
TMBIM4	MYCBP; OTUD4; RPN2; PRMT1; DFFA; SSR4; HNRNPL; COX4I1; RPL22; SUN2; USP24; PSMB5; HACD3; RANGAP1; COX5A; TXN;
PTCHD2	MYCBP; MDFI;
ARHGEF40	MYCBP; MAPT; STC2;
LDOC1	MYC; ZBTB16; CCDC85B; UTP14A; HGS; PSMF1; KRT18; PSMA1; FXR2; KRT15; ZNF408; LNX1; NRIP1; SMARCD1; FOSL1; PLEKHF2; AP1M1; ATF4; ABLIM1; FAM107A; AATF;
MYCBP2	MYC; YWHAG; YWHAB; USP11; SFN; RAE1; CHM; WDR48; PTPN12; BAK1;
CSE1L	MYC; YWHAG; TP53; IKBKG; EGFR; CFTR; USP19; STAT1; CDH1; KPNB1; RAN; TNFRSF1B; KPNA1; PPP5C; KPNA2; HNRNPL; KPNA6; RPL22;
TIAM1	MYC; YWHAG; SRC; YWHAH; ALB; CFTR; RAC1; PRKCA; PARD3; HRAS; PRKCZ; ABCA1; PPP1R9B; PRKCG; PRKCB; PRKCD; PRKCE; CAMK2G; MAPK8IP1; NME1;
CCT2	MYC; YWHAG; MOB4; STRN4; PPP2R2B; MAP3K3; MEPCE; PPP2CA; ACTB; STK24; PPP2CB; MAPK13; VAV2; TBK1; STRN; RIPK3; STRN3; SUMO4; PPP4C; CTTNBP2; PPP2R2D; TCP1; RFWD2; PPP2R2C; ATG16L1; CDK7; FCHSD2; DOCK5; CCNE1; IGBP1; MLST8; PPP2R4;
HEATR1	MYC; XRN1; PTP4A3; TSC22D1; ILK; MAGED1; PELO;
SKIV2L	MYC; XRN1; EXOSC10; EXOSC4; SNRPB; WDR61;
MYCBP	MYC; VHL; COPS6; CD40; PINX1; PTCHD2; AKAP1; TMBIM4; AGO4; OTUD4; ARHGEF40; CPNE4; SSRP1; GDF9; PTN; C10orf10; CPNE2; CPNE1;
HUWE1	MYC; USP7; SMAD2; TP53; ATM; UBXN1; SMAD9; UBE2E3; RNF11; CDKN2A; VCPIP1; USP49; FAF2; TRIP6; PRKAR1A; SLX1B; SLX1A; LAPTM5; TFCP2; USP50; CDC6; MCL1; UBL4A;
GIGYF2	MYC; USP11; WBP11; SNRPN; EIF4A2; SNRPC; GRB10; RBM12; SNRPB;
RANBP2	MYC; UBC; ALB; MDM2; UBE2I; NUP62; SUMO1; KPNB1; AIRE; HDAC4; RAN; KPNA1; XPO1; PARK2; SUMO2; CDC73; SUMO3; SAE1; TNPO1; IPO5; UBA2; RANGAP1;
MAP2K1	MYC; TRAF6; YWHAB; EGFR; HLA-B; YWHAZ; EP300; MAPK1; MAPK3; MAP3K1; YWHAE; HSPA1A; MAPK14; HRAS; HSPA8; RAF1; PRKCZ; VAV1; PAK1; TRAF3; MAP3K4; MAP3K8; ARAF; PRKCI; CDK5; VRK2; KSR1; BRAF; CASP9; LAMTOR3; BIRC6; MAPK8IP3; GRB10; RPS6KA2; CPNE1; RPS6KA4; CPNE4; HSPA1B; ELK1;
PSMC1	MYC; TRAF6; VCP; PSMD13; HLA-B; PSMD2; ATG4C; ATXN7; PSMD7; PSMC6; UCHL5; PSMA1; PSMC2; PAAF1; TNFRSF10D; PSMD10; PSMD6; PSMC5; PMS1; EEF1D; PSMD14; PMS2; FTSJ1; PSMD1; PSMD5; USP14; CCDC85B; ATG5; PSMC4; PSMA7; NFKB2; TNIK;
IRAK1	MYC; TRAF6; UBC; IKBKG; JUN; TAB1; HSP90AA1; MAP3K7; AKT1; MAPK14; STAT3; HRAS; CLN3; IKBKB; CHUK; SUMO1; RIPK2; FADD; PRKCZ; TAB2; MYD88; BTK; SQSTM1; PRKCI; MBP; TLR2; IRAK4; TOLLIP; IRAK2; TIFA; TLR4; TRAF4; IRF7; NTRK3; BCL10;
PSMD4	MYC; TRAF6; UBC; EGFR; PSMD13; HLA-B; USP14; SCHIP1; PSMD5; UBQLN1; UBB; PSMD6; CUL1; MYOD1; PSMD7; PSMD14; NEDD8; PSMD10; STUB1; UCHL5; CCNB1; RAD23B; ADRM1; RAD23A; TCF3;
PSMA2	MYC; TRAF6; IKBKE; VHL; EIF1B; TNIK; ATG5; PSMD6; PSMA7; CUL1; NME2; NME1-NME2; PAK2; PSMA1; PLK1; PSMA3; BCAR3; HLA-C; UCHL5; SLX1B; SLX1A; PSMA6; PON2; HUS1; PSMB5; PSMB1; PSMB8; MPG; PSMB3;
PSMC2	MYC; TRAF6; IKBKE; PSMD13; NDRG1; GTF2B; TBP; PSMD2; PSMC1; PSMD10; PSMD5; POLR2M; NDC80; UCHL5; PSMD7; GH1; PSMD14; PAAF1; USP14; PSMC5; PSMC4; PSMC6; GTF2H1; GTF2F1; GCOM1; PMS2; PSMD6; ATG4C; SKIL; SUMO4; ATXN7; MPG;
PSMD3	MYC; TRAF6; IKBKE; PSMD13; HLA-B; PTP4A3; USP14; NFKB2; PSMD5; PSMD6; BRF2; C20orf24; WRAP73; GH1; FTSJ1; PSMD7; PSMD14; PSMC5; PSMD10; UCHL5; PAAF1; ACTR3B;
PSMC6	MYC; TRAF6; IKBKE; PSMD13; HLA-B; PSMD2; CRK; PSMC1; PSMC2; USP14; NFKB2; CCDC85B; PSMC3; PSMD5; PSMD6; FTSJ1; PSMC4; PSMA1; PSMD7; PSMD14; PSMC5; PMS2; PSMD10; UCHL5; PSMD1; PAAF1; ATXN7;
PCBP1	MYC; TRAF6; IKBKE; HLA-B; VHL; EWSR1; TSC22D1; RUVBL2; GSTK1; EIF1B; SRSF3; TNIK; WBP11; RUVBL1; TSC22D4; WRAP73; GH1; PABPC1; NME2; NME1-NME2; HNRNPK; PUF60; BCAR3; PCBP2; PTBP1; HNRNPD; HLA-C; TCERG1; QKI; TAF10; LMNA;
TP53BP1	MYC; TP53; RELA; EP300; BRCA1; ATM; HIST4H4; H2AFX; EIF1B; NFKB1; RPA2; DYNLL1; E2F1; RPA1; CHEK1; MDC1; BLM; CHEK2; RNF8; NEK1;
PLK1	MYC; TP53; MCM3; MCM2; SLX4; CTNNB1; BABAM1; MAGED1; PSMA7; TSC1; MCM7; USP20; TUBG1; NPM1; PSMA1; CHEK2; PSMA3; SLX4IP; PSMB3; PIN1; CYLD; BRCA2; PSMB5; PSMA6; CDC25C; SGOL1; PSMB1; GET4; RECQL5; TUBA4A; GTF3C3; NUDC; SPAG9; PPP6R2; BIRC6; CEP55; ANKRD28; CCNB1; DCTN1; PSMA2; STK3; ECT2; TSC2; SLX1B; TUBB; SLX1A; BUB1; NINL;
TADA3	MYC; TP53; ESR1; RXRA; EP300; BRCA1; XRCC6; HSPA8; TAF9; RARA; RFX1; KAT2B; USP5; USP22; SAP18; TAF10; KAT2A; PIAS4; ING5; EIF3J; SUPT3H;
NFYB	MYC; TP53; EP300; TBP; SP1; TP73; YBX3; YBX1; C1QBP; NFYA; ELF1; DRAP1;
PPP1CA	MYC; TP53; CDC5L; CDK4; MAP3K3; SMARCB1; RB1; BRCA1; ATM; MAPK1; RRP1B; H2AFX; MAX; RUVBL2; PPP2CA; HSPA4; RPAP2; BCL2; HCFC1; PCNA; CDH1; PPP1R9B; PPP1R15A; PPP1R9A; PPP1R8; EIF2AK2; HSPA8; CDK1; KANK1; ZFYVE9; DCX; AKAP9; BCL2L1; YLPM1; LMTK2; PRKCD; TP53BP2; CUL1; SKP1; BAX; PPP1R2; RYR2; VDR; SYTL2; NEK2; MAPK3; ZFYVE16; RPAP3; AKAP1; NOC2L; CDK2; PTEN; GSK3B; ACTA1; STAM; KIF13A; EED; STAU1;
TAF9	MYC; TP53; BRCA1; GTF2B; UBXN1; HSF1; TBP; TAF7; TAF4; YWHAE; EEF1A1; SMARCA4; CHD4; TAF5; CEBPB; TAF12; KMT2A; COIL; TAF1; RPL35; DRAP1; TRRAP; USP22; TAF13; SF3B3; TADA3; ELF3; RBM48; HCFC1; KAT2A; RPS14; KAT2B; UBA1; APP; TAF10; TAF6; PELP1; KPNA1; KPNA6; SUPT3H; TAF8; FEZ1; NCOA2; TAF11; TAF2; RPL26;
TAF12	MYC; TBP; TAF7; TAF4; TAF5; TAF15; TAF9; KAT2B; ATF7; TAF6; CPSF1; TAF1; TAF11; TAF10; ATXN7; TAF2; SUPT3H; TAF8;
TAF5	MYC; TBP; TAF7; TAF4; TAF15; TAF9; KAT2A; TAF6; TAF2; TAF10; TAF12; SUPT3H; GTF2F2; GTF2A1; TAF8; TAF13; TAF1; CPSF1; TAF11; TBPL1;
GTF3C4	MYC; TBP; GTF3C1; HIST3H3; GTF3C2; POLR3C; GTF3C5; POLR3F; HIST2H3A; GTF3C3;
STAG2	MYC; SMC1A; SMC3; WAPAL; RAD21; PDS5A;
PPP1R15A	MYC; SMARCB1; PPP1CB; PPP1CA; HSPA1A; BCAR1; HSPA8; KMT2A; LYN; PPP1CC; EIF2S1; TSN;
SQSTM1	MYC; SMAD4; TRAF6; SMAD2; CASP8; SMAD3; SLX4; TGFBR1; SMAD1; UBB; LCK; SMURF1; GABARAPL2; PRKCZ; BLOC1S5; MAP1LC3B; KEAP1; MAP1LC3A; RIPK1; GABARAPL1; GABARAP; MAP1LC3C; SNCA; NTRK2; PRKCI; CTNND1; TNFRSF10A; NTRK1; PIK3CA; IRAK1; NTRK3; GRIA1; GTF3C3; GBAS; TOE1; BMPR1B; RAD23A; NIPSNAP1; UBA52;
PIAS2	MYC; SMAD4; TP53; ESR1; NR3C1; AR; SNIP1; ESR2; AKT1; UBE2I; SUMO1; HDAC3; DDX39B; MBD1; PIAS1; CHMP4B; PGR; PARK7; GTF2I; ELK1; SIAH1; DNMT3A; ITGB5;
MAX	MYC; SMAD4; SMAD3; CSNK2A1; PPP1CB; SPAG9; DYNC1H1; FTH1; MXD1; KAT2A; TUBB4A; EEF2; MPHOSPH8; MAPK14; TRRAP; EP400; HK1; FUS; MSH2; MAD1L1; RPL34; HIF1A; PSMD7; PLEKHF2; AIP; CCAR2; PFKP; SNIP1; HDAC5; TUBA1A; KDM5C; HNRNPA2B1; CASP7; TBC1D9B; ZBTB17; PPP1CC; PPP1CA; RPL35; SLC25A6;
SNRNP70	MYC; SMAD4; SMAD2; SMAD3; RNPS1; SMAD9; SCAF11; NUDT21; ZRANB2; SRSF1; DDX17; SRSF10; SRPK1; SNRPC; SMAD5; SMAD1; GSK3B; RNF11; SMN1; SRSF2; SMURF2; SKIL; HTATSF1; GEMIN2; CTDP1; PRPF40A; HNRNPA2B1; SMN2; SRPK2;
XPO5	MYC; SMAD4; PHLDA3; IKBKE; IKBKG; PTP4A3; TSC22D1; ARF6; GSTK1; EEF1A1; ILF3; CCNA1; NUP153; FADD; NEK6; MAGEA6; RAN; TNFRSF1B; TNFRSF10D; NUP214;
SKP2	MYC; SMAD4; CDK9; CUL4A; RB1; CDKN1A; COPS5; CCNT1; UBB; COPS6; DDB1; CUL1; CDK2; MYB; CCNA1; RBX1; E2F1; CDKN1B; SKP1; TOB1; TAL1; ORC1; CCNA2; CCNE1; TRIM21; CDT1; MYBL2; FZR1; TCF3; BRCA2; GPS1; CDC34; TSC2;
ERCC3	MYC; SMAD2; TP53; GCN1; PSMC5; GTF2H1; GTF2E1; GTF2E2; BCR; CDK7; GTF2H4; XPC; ERCC2; GTF2H2; RAD52;
NUP153	MYC; SMAD2; SMAD3; USP11; BRCA1; SLX4; NXF1; MAPK14; NUP62; KPNB1; USP20; XPO1; NXF2; XPO7; NFX1; RAN; XPO5; IPO5; TNPO1; KPNA2;
MYO5A	MYC; SMAD2; DYNLL1; RAB27A; RAB11A; NEFL; SHANK2; TRIM2;
AKAP8L	MYC; SMAD2; CIAO1; UBC; RELA; MAP3K3; PRKACA; MAGED1; PRPF40A; DHX9; CDC6; RNF43; LBR; TMPO; EMD;
SORBS1	MYC; SMAD2; CBL; PTK2B; ABL1; EIF6; PXN; ACTA1; PTK2; INSR; PAK2; INPPL1; MLLT4; PGR; VCL; FLOT1;
RNH1	MYC; SLX4; TNFAIP3; G3BP2; SLX4IP; TNIP3;
SLC25A13	MYC; SLX4; ALB; BABAM1; AGO4; BRE; SLX1B; SLX1A; USP50;
PELO	MYC; RUVBL1; MCM7; SLC25A12; ABCD3; FANCI; AIFM1; HEATR1; MYO1D; HACD3; TXNDC12;
GEMIN4	MYC; RNPS1; CDK4; PTP4A3; TSC22D1; DDX20; NFKB2; MAP3K1; ILK; SNRPN; GSK3B; CALCOCO2; BRF2; RIPK2; LGALS1; AGO2; WRAP73; LGALS3; DHX9; NFKBIL1; PIAS3; GIPC1; SMN1; SLX1B; GAR1; SNRPD2; PPP4C; SNRPB; SLX1A; SRRT; PPP4R2; CLN3; SNRPD1; SMN2; STXBP2; STXBP3; FBL; KARS;
ACTL6A	MYC; RELA; SMARCB1; TRIM33; EWSR1; POLR2A; RUVBL2; SMARCA2; KAT5; SMARCA4; RUVBL1; BAZ1B; RELB; MCRS1; YEATS4; MRGBP; ARHGDIA; MORF4L2; TRRAP; SMARCD1; SMARCE1; MAP3K8; SMARCC2; SRCAP; ING1; BRD8; ING2; EP400; KAT2A; VPS72; MEAF6; SMARCC1; PLSCR4; SMARCD2; PBRM1;
GTF3C2	MYC; RB1; TBP; GTF3C4; POLR3C; GTF3C5; GTF3C3;
PDS5A	MYC; PTP4A3; GSTK1; BRF2; SMC1A; SMC3; AKTIP; WAPAL; RAD21; STAG2;
SEC61A1	MYC; PRKAB1; USP11; PTP4A3; TSC22D1; CFTR; TNFRSF1A; USP19; TNFRSF1B; NDN; AP1S1;
ATP5J2	MYC; PRKAB1; TRAF6; VHL; KDM1A; ATG5; MME; FTSJ1; PRPF4; RPLP1; CAPNS1; HAP1;
PSMC3	MYC; PRKAB1; TRAF6; PSMD13; NDRG1; ATXN1; VHL; USP14; TXNRD2; GH1; PAAF1; PSMC6; STX11; PMS2; UCHL5; PSMD5; CDKN2A; PSMC4; PSMC5; PSMD10; PSMD7; PSMD6; HIF1A;
EIF3E	MYC; PRKAB1; TRAF6; NDRG1; TRIM27; SMAD9; ARF6; EIF1B; ACTB; COPS6; PRRC2A; MAGED1; EIF6; ATG12; USP20; PML; TNFRSF14; EIF3F; RGS2; COPS8; DDX24; HAP1; DEGS1; GPAA1; NSF; EIF3C; EIF3A; EIF3H; SAP18; COPS7B; COPS7A;
PSMC4	MYC; PRKAB1; TRAF6; IKBKE; PSMD13; PSMD2; PSMC1; PSMC2; USP14; PSMC3; PSMD5; PSMD6; KRT33B; UCHL5; PSMD11; PSMD10; PSMC5; PAAF1; BAG2; TRIP6; PSMC6; PSMD1; ATG4C; PAICS; EPB41; PSMD7;
GCN1	MYC; PRKAB1; PHLDA3; TRAF6; IKBKE; CDC5L; IKBKG; RELA; MED19; CASP4; PTP4A3; TSC22D1; ALB; TNFRSF1A; MED29; PRKAB2; C20orf24; MAGED1; MAGEA6; NEK6; BRF2; ERCC3; GTF2A1; TNFRSF1B; CLN3; MED9; USP19; TNFRSF14;
NUP93	MYC; PRKAB1; PHLDA3; CIAO1; SLX4; CASP4; PTP4A3; TSC22D1; ARF6; GSTK1; ILK; RAE1; BRF2; C20orf24; CLN3; CHM; AIRE; NEK6; PHB2; GIPC1; PNKP; SAP18;
SSR4	MYC; PRKAB1; PHLDA3; CASP4; PTP4A3; TSC22D1; ARF6; EIF1B; TNFRSF1A; MAP3K1; C20orf24; WRAP73; MME; TNFRSF1B; TNFRSF14; GIPC1; TMBIM4; COMMD2; SSR3;
PRPF8	MYC; PRKAB1; IKBKE; UBC; RNPS1; MEPCE; TSC22D1; NFKB2; CD2BP2; GABARAPL2; MAGEA6; ABCA1; DHX9; USP39; SNRPB; EFTUD2; TOP1; PRPF4; SNRNP200; SNRNP40; DDX21;
SET	MYC; PRKAB1; FOS; TRAF6; IKBKE; IKBKG; PPP2R1B; HLA-B; EP300; CSNK2A1; CDKN1A; VHL; MEPCE; HIST4H4; PPP2CA; EIF1B; MDM2; RAC1; TNIK; ETS1; TFE3; EEF1D; KMT2A; GH1; WDR48; CDH1; NME2; NME1-NME2; HIST3H3; BCAR3; PRKAR1A; HIST2H4A; PHB; PTMA; NME1; APEX1; OTUD5; ANP32A; SGOL1; ELAVL1; TAF1A; RGS20; CDK5R1; SGOL2; CDK5; MPG;
DDX20	MYC; PRKAB1; CIAO1; RNPS1; MED19; NCOR2; NCOR1; PTP4A3; SMN1; SNRPB; SNRPE; AGO2; SMN2; PPP4R2; PRRC2A; PNKP; STXBP3; SNRPF; HDAC2; GEMIN4; SLX1B; STXBP2; BRF2; DHX9; SNRPD3; GEMIN2; SNRPD1; SNRPG; LSM2; PHB2; POLR1E; GAR1; NR0B2; MED29; SLX1A; FBL; SNRPD2; GSK3B; CLN3; HDAC5; SIN3A;
MLH1	MYC; PPP2R1A; XRN1; UBC; PPP2R2B; BRCA1; ATM; RFC1; PMS2; BLM; PMS1; PPP2R2D; ZC3H11A; DOCK7; MSH2; AMOT; UBOX5; SMC1A; MBD4; UBAP2L; KPNB1; NBN; YLPM1; MSH6; CASP3; ATAD3A; PPP3CB; TRIM29; WDR61; PPP2R2A; AP2B1; RAD9A; MRE11A; RAD50; RUVBL2; RUVBL1; ATP5A1; AIFM1; ATAD3B; PRKDC; KPNA2; PIK3C2A;
CDK1	MYC; PPP2R1A; TP53; ZBTB16; UBC; PPP2R1B; EGFR; FYN; RB1; CSNK2A1; ABL1; BRCA1; SFN; CDKN1A; AR; VIM; PPP1CA; CUX1; GADD45A; FOXO1; USP45; NDE1; EEF1D; CCNB1; PIN1; STMN1; CDC25C; GADD45B; CCNE1; BUB1; ERCC2; PTPN1; RUNX2; LYN; HMGB1; CEP55; CDT1; DAB2; RCC1; NDEL1; CCNA2; CNOT7; CDK7; PTPN2; KRT18; LMNB1; CCNA1; TLE1; BCL2; E2F1; CSNK2B; NSFL1C; HIST1H1A; MCM4; PPP1CC; CREM; PRKCB; DNM2; MAPT; U…
PSMB5	MYC; PIK3R1; TRAF6; VHL; USP14; NFKB2; PSMD6; PINX1; RIPK2; FTSJ1; PSMA1; PLK1; HSP90AB1; PSMA3; EPB41; UCHL5; LSM1; TMBIM4; SLX1B; SLX1A; PSMA2; PSMB1; TAP2; PSMB3;
MAPK8	MYC; PIK3R1; TRAF6; SMAD2; CASP8; TP53; SMAD3; YWHAZ; CDKN1A; JUN; MAPK1; HSF1; CRK; NR3C1; TNFRSF1A; JUNB; MAPK3; MAP3K1; REL; SHC1; MAP3K7; MAPK14; XRCC6; STAT3; RHOA; HRAS; BCAR1; JUND; PXN; NR4A1; TP73; PPARG; FADD; BCL2; PDPK1; MAPK8IP1; MAPK8IP3; SPAG9; MAP2K7; IRS1; VRK2; CEBPA; SPI1; SIRT1; KRT8; IKBKAP; MAP2K4; FASLG; JDP2; ATF2; MAP3K2; COPS2; ELK1; PRKD1; MAP1B; EZR; RET; PRKDC; SNCA; …
TUBG1	MYC; PIK3R1; IKBKG; YWHAZ; BRCA1; YWHAH; DISC1; PXN; TUBB4B; MARK4; KRT19; TUBA1B; TUBGCP4; NDE1; RASSF1; TUBA3C; MZT2B; TUBGCP3; KRT18; PLK1; CENPJ; RACGAP1; PARK2;
RFC2	MYC; PHLDA3; UBC; PMS1; PCNA; BRD4; USP20; PMS2; PRKAR1A; GTF2F1; RFC5; RFC1; RFC4; RFC3; PITX2;
TUBGCP4	MYC; PHLDA3; TRIM27; VIM; CCDC85B; C20orf24; MAD1L1; TUBG1; KRT18; AP2B1; KRT15; ADAMTSL4; GOLGA2; FBF1; USHBP1; PAK7; TUBGCP3; MZT2B;
SLC25A12	MYC; PHLDA3; SMAD3; SRGAP2; JUND; C20orf24; PELO; PNKP;
TNPO3	MYC; PHLDA3; PTP4A3; BRF2; USP19; C20orf24; SRSF1; NEK6; SMURF2; UBE2S; TRA2B; CHMP3;
ATP6V1H	MYC; PHLDA3; PTP4A3; ATP6V1E1;
NOC2L	MYC; PHLDA3; PPP1CA; LRIF1; ATN1; ILK; MAGED1; BRF2; GIPC1; RBFOX1;
RFC3	MYC; PHLDA3; MEPCE; PCNA; BRD4; USP20; RFC2; RFC1; RFC4;
GNL3	MYC; PHLDA3; LYAR; CIAO1; TP53; ASCC2; MDM2; WRAP73; PSTPIP1; PPP2R5A; SMNDC1; NR2F6;
ARMC6	MYC; PHLDA3; ILK; PSMD6; C20orf24; WRAP73; MAGEA6; SAP18; AP1S1;
TMEM33	MYC; PHLDA3; IKBKE; PTP4A3; TSC22D1; PPP1CB; NELFCD; PSMD6; BRF2; USP19; C20orf24; NDN; ACTR3B; MTNR1A; EPB41; FTSJ1;
PRPF6	MYC; PHLDA3; ESR1; YWHAB; RNPS1; MEPCE; NR3C1; AR; SMARCA2; MDM2; CD2BP2; RAF1; USP39; SNRPB; PRPF4; ARAF; SNRNP40;
DPM1	MYC; PHLDA3; CIAO1; ZBTB16; PTP4A3; TSC22D1; ILK; MAGED1; BRF2; TNFRSF14; MTNR1A;
DNAAF5	MYC; PHLDA3; CIAO1; ZBTB16; CASP4; PTP4A3; TSC22D1; ARF6; GSTK1; ILK; MAGED1; BRF2; PNKP; MAGEA6; SAP18; PGRMC1; NEK6; FEZ1;
IPO4	MYC; PHLDA3; CIAO1; MED19; PTP4A3; GSTK1; VAV2; BRF2; NEK6; HIST1H3C; HIST1H3E; HIST1H3G; ASF1B; HIST1H3J; HIST1H3B; SGK1; HIST1H3I; HIST1H3H; BAP1; HIST1H3A; COMMD2; HIST1H3F;
CCAR2	MYC; PHLDA3; CIAO1; IKBKE; CDK9; RELA; PPP2R2B; MAP3K3; VHL; PTP4A3; POLR2A; MEPCE; NELFCD; MAX; RUVBL2; NFKB2; GSTK1; NFKBIB; MAGED1; IKBKB; MAGEA6; TRADD; ACTR3B; CDK7; C20orf24; CCNA1; WRAP73; RELB; NEK6; PNMA1; TAB2; KBTBD7; MCM7;
MTHFD1L	MYC; PHLDA3; CASP4; TSC22D1; HGS; ILK; PSMD6; MAGED1; WRAP73; NEK6; USP50;
PPP6C	MYC; NFKBIE; TGFBR1; TBK1; PPP4C; PPP6R3; ANKRD28; PPP6R1; IGBP1; PPP6R2;
CCT5	MYC; MOB4; TP53; IKBKE; XRN1; CDK9; STRN4; PPP2R2B; MAP3K3; TRAF3IP3; H2AFX; PPP2CA; IKBKAP; IMMT; PPP2R2C; TBC1D17; STRN3; MAPK13; STRN; IGBP1; PPP4C; PPP2R2D; TCP1; STK24; SUMO4; RPAP3; RFWD2; SSSCA1; ACTA1; DOCK5; ACTA2; PPP2CB; HNRNPH1; RIPK3; ACTB; RPAP2; HDAC3; AGO4; MAP3K1; TBK1; PPP2R4; GPN1; CTTNBP2;
TCP1	MYC; MOB4; SMAD3; STRN4; RELA; PPP2R2B; MAP3K3; TRAF3IP3; PPP2CA; SH3BP4; CCT5; MAP3K1; STK24; PPP2CB; TBK1; STRN; STRN3; HSPA8; RPAP2; HDAC3; PPP4C; HSP90AB1; CTTNBP2; STK25; TNFRSF1B; CCT7; CCT6A; PPP2R2D; RFWD2; CCT3; CCT8; PPP2R2C; CCT2; DOCK5; PPP2R4; TUBA8; TUBA4A; CDC20; GPN1; IGBP1;
KIDINS220	MYC; MOB4; NGFR; CRKL; CDC73; NTRK3; NTRK1; NTRK2; PRKD1;
CCT8	MYC; MOB4; CDK9; STRN4; RELA; PPP2R2B; MAP3K3; MEPCE; TRAF3IP3; PPP2CA; MAP3K1; ACTB; STK24; PPP2CB; MAPK13; TP63; TBK1; STRN; STRN3; PPP4C; CTTNBP2; PPP2R2D; TCP1; RFWD2; PPP2R2C; GPN1; DOCK5; IGBP1; PPP2R4;
CCT3	MYC; MOB4; CDK9; STRN4; PPP2R2B; MAP3K3; VHL; TRAF3IP3; PPP2CA; SH3BP4; NFKB2; AGO3; MED29; MAP3K1; STK24; PPP2CB; XRCC6; MAPK13; VAV2; TBK1; STRN; STRN3; MED9; HSPA8; RAF1; PPP4C; CTTNBP2; PPP2R2D; TCP1; RFWD2; PPP2R2C; SSSCA1; PAFAH1B2; HNRNPA0; PPP2R4; DOCK5; IGBP1; ATG16L1;
MYO9B	MYC; MOB4; CALM1; ACTA1;
RFC5	MYC; MEPCE; TSC22D1; RUVBL2; LRIF1; PCNA; RIF1; COPS6; RPAP3; CD40; BRD4; EEF1A1; UNC119; MED31; RBM48; RFC2; RFC1; RFC4;
U2SURP	MYC; MED19; MED29; SF3A2; MED9; TBC1D4;
POLR2B	MYC; MED10; MED19; POLR2A; RUVBL2; KDM1A; POLR2H; MED29; POLR2C; RPAP3; GSK3B; MED26; POLR2G; MED9; RPAP2; AIRE; RPAP1; GTF2F2; POLR2E; TCEA1; MED28; POLR2J; GTF2F1; GPN1; POLR2L; RECQL5; MEN1; CTDP1; POLR2K; POLR2D;
CDC6	MYC; MCM3; MCM2; ATM; CDKN1A; UBB; PCNA; CDKN2A; CDK2; MCM7; ATR; MCM10; ORC2; ORC1; TERF1; CDT1; ORC5; HUWE1; CCNA2; ORC6; RPS27A; AKAP8L;
AKAP8	MYC; MCM2; RELA; SCHIP1; CASP3; DDX5; PRKAR2A; CCND3; AMY1A; CCND2; CCND1;
CPSF1	MYC; MCM2; POLR2A; COPS5; TAF7; PRRC2A; TAF5; TAF13; CSTF2; CSN1S1; TAF11; COPS2; TAF12;
SPAG9	MYC; MAP3K3; MAX; NFKB1; MAPK14; KLC1; MAPK8; PLK1; EIF4A2; MAP2K4;
MYBBP1A	MYC; LYAR; MED19; DDX56; JUN; AR; NFKB2; SMARCA2; MED29; MAP3K14; PCNA; MYB; NR4A1; SMN1; AIRE; PPARGC1A; SMN2; NR2E3; COIL; DHX30; MARK4;
FBXW7	MYC; JUN; NFKB2; CUL1; MYB; PSEN1; MTOR; PPARGC1A; SKP1; PARK2; NOTCH1; ARL6IP1; HIPK2; CCNE1; NOTCH4;
XPO1	MYC; IKBKG; SMARCB1; MEPCE; CRK; CFTR; SMAD1; AHR; SMURF1; NUP62; CLN3; STAT1; NUP153; HDAC3; NPM1; AIRE; HSP90AB1; RAN; TNFRSF1B; RPS6KB1; ANP32A; PHB; APC; ELAVL1; DDX3X; CCND1; BECN1; CDKN1B; RCC1; ATF2; FOXO4; NF2; PMS2; NUP214; ORC1; RANBP2; ARNT;
XPO7	MYC; IKBKG; PTP4A3; TSC22D1; GSTK1; ILK; BRF2; C20orf24; NUP153; RAN; MAPK9;
FANCI	MYC; IKBKE; UBC; ATM; PTP4A3; TSC22D1; NELFCD; ARF6; GSTK1; TNFRSF1A; ILK; PRKAB2; MAGED1; BRF2; C20orf24; CLN3; NEK6; MAGEA6; TNFRSF1B; USP36; PELO;
DDX24	MYC; HSPA5; RNPS1; EP300; SLX4; RAE1; FADD; HSP90AB1; USP39; EIF3E; PIN1; OTUB1; EIF4A2; G3BP2; GIT1; ITGB3BP; POLA2; SPTAN1;
XRN1	MYC; HNRNPA1; UPF2; PABPC4; STAM2; AP1G2; LSM4; HEATR1; CCT5; BAG6; EXOSC1; UPF1; CHD4; ZFP36; NDUFA13; SKIV2L2; UPF3B; LDHA; SMARCD2; EXOSC6; UPF3A; DCP1A; MLH1; WAPAL; SKIV2L; EXOSC8; DXO; EXOSC10; DCP1B;
UBR2	MYC; HNRNPA1; UBXN1; UBXN7; FAF1; FAF2; UBE2B;
TOP1	MYC; HNRNPA1; SMAD2; TP53; CSNK2A1; JUN; RRP1B; PMS1; CDKN2A; CASP3; CSNK2A2; UBE2I; DDX17; FBL; SRSF1; SUMO1; NPM1; HNRNPK; NCOA6; SF3B1; DHX9; SFPQ; PRKDC; DDX5; TCOF1; NCL; PARP1; BTBD2; CASP6; HNRNPU; EFTUD2; DDX21; TAL1; SNRPA1; NONO; HNRNPC; CDT1; SNRNP200; HNRNPA2B1; TOPORS; ELAVL1; PRPF8; PA2G4; HNRNPR; TDP1; DDX23; NOP2; HNRNPL;
CCNT1	MYC; HNRNPA1; ESR1; SMAD3; CDK9; MEPCE; HEXIM1; GRN; SUPT5H; AHR; PML; BRD4; PURA; KMT2A; NUFIP1; GRIPAP1; MLLT1; NCOA2; AFF4; PMS1; PGC; SMAD1; SKP2; HTATSF1; MYBL2;
PLOD3	MYC; HNRNPA1; CCDC85B; TECPR1; PON2; RHOXF2; EHMT2;
IGF2BP2	MYC; HNRNPA1; ARRB1; CDK9; MEPCE; GSTK1; MAPK13; CNBP; PUF60; HNRNPD;
PRKDC	MYC; GRB2; YWHAG; TP53; CDC5L; IKBKG; RELA; MAP3K3; ABL1; BRCA1; NFKBIE; ATM; JUN; HSF1; MLH1; H2AFX; NR3C1; AR; CFTR; NFKB2; TNFRSF1A; SP1; HSP90AA1; PRKAB2; PCNA; RPA2; AKT1; CASP3; XRCC6; ILF3; RIPK3; RELB; CLN3; IKBKB; CHUK; AIRE; MAPK8; SRF; LYN; NCOA6; HSP90AB1; TNFRSF1B; XRCC5; MRE11A; SGOL1; NCF2; CIB1; GBAS; RECQL5; WRN; CASP2; NCF1; ILF2; AP1B1; MAPK9; SIRT6; XRCC4; NBN; CHEK1; PRKCD; A…
BCR	MYC; GRB2; YWHAG; CDC42; TP53; YWHAB; SRC; YWHAZ; CBL; RB1; ABL1; SFN; YWHAH; CRK; CFTR; YWHAQ; RAC1; RASA1; SHC1; YWHAE; PLCG1; RHOA; PTPN6; CRKL; PXN; JAK2; TSG101; PTPN11; WDR48; UNC119; HCK; SOS1; VAV1; DLG1; FES; IRS1; KIT; HNF1A; BLK; MLLT4; IGSF21; ERCC3; PTPN1; HOXA9; GRB10; ABL2; MAP4K5; VPS28; PIK3CG; GAB2; TLN1;
EEF1G	MYC; GRB2; YWHAG; CDC42; EGFR; NDRG1; MDM2; SCHIP1; EEF1D; SKIL; AGO4; WDR33; RPL4; GADD45G; SAT1; RECQL5; CHFR; SNRPD2; NCK2; KARS; LARS; CBX8; FOXG1; HNRNPH3; ILF2; TUBB3; RGL2; ARIH2; MTNR1A; PTPN4; FEN1; PTPRS; HDAC5; ZNF24; GET4; CSTF2; MED31; PSMD11; CCT7; SNAPIN; NUP85; TUBB4A; ARF1; SUMO2; HLTF;
TFAP2A	MYC; GRB2; TP53; EP300; RB1; CTNNB1; CASP1; CLTC; CASP3; UBE2I; SUMO4; NPM1; WWP1; WWP2; MAGI1; CASP6; YBX1; DEK; SYT1; APC;
SMARCC1	MYC; GRB2; SMAD2; TP53; IKBKE; SMARCB1; NCOR1; BRCA1; VHL; NR3C1; AR; ARF6; SP1; SMARCA2; SMARCA4; SIN3A; BAZ1B; RELB; IKBKB; CEBPB; NR4A1; ACTL6A; SMARCE1; GATA1; CDK8; STK11; TAF10; SMARCD1; STAT2; ING1; CCNE1; KLF1; ING2; SMARCD3; ARID2;
DNAJA2	MYC; GRB2; SMAD2; SMAD3; EGFR; HIST4H4; CFTR; SHC1; HIST1H4A; HSPA1A; HIST1H4I; AGO4; HIST2H4A; HIST1H4B; HIST2H4B; HIST1H4K; HIST1H4H; HIST1H4E; HIST1H4J; HIST1H4F; HIST1H4C; HIST1H4L; HIST1H4D; TOE1;
SRP14	MYC; GRB2; PRKAB1; LYAR; IKBKE; HLA-B; DDX56; VHL; ARF6; EIF1B; ATG5; PINX1; MAGEB2; NSFL1C;
EIF4A1	MYC; GRB2; PPP2R1A; UPF2; MED10; EIF4G1; MED19; MEPCE; H2AFX; MED9; EIF4G2; RPAP3; EIF3A; EIF4E; PDCD4; EIF4G3; MED26; EIF3B; MAPK13; PABPC1;
PRDX1	MYC; GRB2; PPP2R1A; PPP2R1B; EGFR; PPP2R2B; AR; RIPK3; AGO4; GAPDH; IRF3; CLEC4G;
TUBA1B	MYC; GRB2; PIK3R1; SMAD2; ESR1; FYN; PPP2R2B; CUL4A; ZMYM2; NFKBIA; PXN; TUBG1; HDAC6; RBX1; GRM7; PTP4A1; SIAH1; MINK1;
ECT2	MYC; GRB2; PIK3R1; NCK1; CDK1; PARD3; PRKCZ; PLK1; PARD6A; RHOG; RACGAP1;
DNAJA3	MYC; GRB2; PHLDA3; USP7; CDC42; RELA; EGFR; MAP3K3; BRCA1; ATXN1; SMAD9; NFKB2; TNFRSF1A; RASA1; MAP3K1; HSPA1A; JAK2; HSPA8; TNFRSF1B; GFI1B; MET; NTRK1; COIL; RAD51;
LMNA	MYC; GRB2; FOS; SMAD3; MED19; RB1; H2AFX; CFTR; CDK1; PRKCA; ACTB; CASP1; KAT5; UBE2I; CDH1; SUMO4; MME; FLNA; SVIL; CASP6; PCBP1; TMPO; LMNB1; EMD; SREBF1; FYCO1;
MED14	MYC; GRB2; ESR1; MED10; FYN; MED19; ABL1; NR3C1; AR; NCK1; MED29; BRD4; ESR2; MED26; MED9; VDR; MED21; PPARGC1A; MED1; ACTN1; ACTN2; MED28; GATA1; CDK8; MED6; STAT2; UACA; CDK19; HNF4A;
HSPB1	MYC; GRB2; CIAO1; TP53; EGFR; EIF4G1; SLX4; TSC22D1; CFTR; LRIF1; NFKBIA; ILK; RIF1; AKT1; PSMD6; MAGED1; DAXX; BRF2; MME; MAGEA6; MED31; RBM48; HNRNPD; SAP18; ACTC1; MAPKAPK2; CYCS; DMWD; CRYAB; MAPKAPK5; HSPB8; IGSF21; TGM1;
DCTN1	MYC; GRB2; CIAO1; CASP4; VHL; VIM; ARF6; GSTK1; DISC1; GSK3B; CASP3; MAP2K6; MAGEA6; PLK1; EPB41; BZW1; SPTBN1; DYNC1H1; AKTIP; HAP1; PAFAH1B1; DYNC1I2; CASP2; APEX1; MAPRE1; CASP7;
SMARCA5	MYC; GRB2; CHD3; TRIM33; HIST4H4; CTNNB1; HDAC2; CREB1; BAZ1B; NELFB; RBBP4; SMC1A; BAZ2A; SMC3; RAD21; SATB1; RSF1; H3F3A; MAF; CDT1; SOD2; POLR1B;
BIN1	MYC; GRB2; ABL1; CUX1; DLGAP4; PLD1; AP2A1; AP2A2; SOS1; XRCC5; RAP1A; XRCC4; SYN1; SH3GL2; ASAP2; RIN2; ATXN2; TP73; DNM1; PTK2; DNM2; XRCC6; ITGA3;
TBP	MYC; FOS; TP53; ESR1; MCM2; RXRA; RELA; RB1; GTF2B; JUN; POLR2A; HSF1; TAF13; TAF1; NCOA1; MDM2; POU3F2; GTF3C4; CXXC1; TAF4; NR3C1; EDF1; TCEA1; GTF2A1; TAF11; GTF2F1; NCOA3; BRF2; TAF10; TAF5; TAF9; TAF6; PIAS3; HMGB1; TAF15; TAF12; DR1; TRIP4; NFYB; UBTF; DHX9; GTF3C3; GTF2E2; GTF2H4; GTF2E1; TAF7; GTF2A2; TBPL1; CBX5; GTF3C2; GTF2F2; CREM; DRAP1; HNRNPK; RNF4; PIAS1; ATF4; BCL3; SP1; REL; PSM…
EP400	MYC; FOS; MAX; CTNNB1; RUVBL2; KAT5; RUVBL1; ACTL6A; TRRAP; TBC1D4; MRGBP; BRD8; ZMYND11;
GTF2F1	MYC; FOS; ATF7IP; BRCA1; GTF2B; JUN; POLR2A; MEPCE; TBP; PSMC2; AR; AHR; PTN; GTF2F2; SRF; TAF1; MED21; TAF11; GTF2A1; KPNA2; GTF2E1; TCEA1; HNRNPU; GTF2E2; POLR2J; PHB; ARNT; CTDP1; GTF2H4; POLR2B; RFC2; FEZ1;
PTGES2	MYC; EXOSC10; H2AFX; CEBPB;
SLIT2	MYC; ETS1; ROBO1; GPC1;
MED12	MYC; ESR1; MED10; MED19; MED29; BRD4; ESR2; MED26; MED9; VDR; THRA; PPARGC1A; MED1; MED28; CDK8; LYST; MED8; MED30; CDK19; SOX9;
TAF10	MYC; ESR1; BRCA1; POLR2A; TBP; MCM6; TAF7; TAF4; SMARCA4; TAF5; TAF9; KAT2B; TAF6; HSP90AB1; PSMC5; SKIV2L2; TAF1; TAF11; POLR2E; USP22; PCBP1; TAF12; TAF13; PHF21A; ELAVL1; TRRAP; SUPT3H; ATXN7; KAT2A; TADA3; TAF2; SMARCC1; GOLGA3; SPTAN1; TRAF3IP1; GTF3C5; TAF8;
TRRAP	MYC; ESR1; BRCA1; MAX; CTNNB1; KAT5; RUVBL1; TAF9; VDR; KAT2B; ACTL6A; SMNDC1; E2F1; USP22; TAL1; TAF10; EP400; KAT2A; ING1; MRGBP; ESRRA; ATXN7; TELO2; BRD8; SUPT3H;
ATP5C1	MYC; EGFR; AGO4; PTN; PAWR; CCT7; CCND3; ATF2; MED15; CHMP2B; POLA2; ATP5A1;
DHX37	MYC; DDX56; PLXNA2;
MRPS34	MYC; DDX56; DLG1; USP42; NFKBIL1;
PPP1R2	MYC; CSNK2A1; PPP1CB; PPP1CA; GSK3B; CSNK2A2; PPP1R9B; PPP1CC; LMTK2; PPP1R9A; NEK2; CDK5;
GTF3C3	MYC; CIAO1; TBP; GSTK1; RPAP2; MAGEA6; PLK1; DEDD; SQSTM1; GTF3C4; POLR3C; GTF3C5; GTF3C2;
PSMB1	MYC; CIAO1; IKBKE; EXOSC6; HLA-B; CASP4; VHL; TSC22D1; ILK; EIF6; WRAP73; FTSJ1; PSMA1; PLK1; TNFRSF14; EPB41; UCHL5; SLX1B; SLX1A; DCP2; PSMB5; PSMB3; PSMA2;
HSPH1	MYC; CHD3; RELA; CSNK2A1; MAP3K1; CSNK2A2; VAV2; HSPA8; NR4A1; HSP90AB1; STK39; TUBA4A; UBA1; PAFAH1B1;
SKP1	MYC; CDK9; NFKBIE; CTNNB1; NFKB2; PPP1CA; UBXN7; FAF1; NFKBIA; NFKBIB; TBK1; CUL1; WRAP73; RBX1; PPP1CC; SKP2; FBXW7; BTRC; FBXW11; FBXO7; PCGF1; CCNA2; CACYBP; FBXO11; TBL1X; TRIM21; GPS1; BCOR;
SMC1A	MYC; CDK4; BRCA1; CASP4; ATM; MLH1; MCM6; NELFCD; RAE1; MCM7; AIRE; NEK6; RAD21; SMC3; MDC1; WAPAL; RFC1; MSH2; PRKAA2; BECN1; BLM; ATRX; MET; SMARCA5; PDS5A; ATG4C; NDC80; MSH6; USP13; STAG2;
MYO9A	MYC; CDC42; PPP2R2B; POLR2M; NFKBIB; GCOM1;
BCL2	MYC; CASP8; TP53; UBC; MAPK1; PPP1CB; PPP2CA; PPP1CA; PRKACA; MAPK3; CDK1; PRKCA; HSPA1A; MAPK14; CASP3; HRAS; CDK2; PXN; DYNLL1; NR4A1; RAF1; SMN1; PSEN1; PML; RAD9A; RTN4; MAPK8; BECN1; PMAIP1; PPP2R5A; BAX; PPP3CA; IRS1; BNIP1; BCAP31; PPP2R4; CASP2; BID; PIN1; BCL2L1; BAK1; PARP1; ITPR1; FKBP8; EPHB2; BCLAF1; NRAS; BLK; CAPN2; CYCS; PPP1CC; VRK2; TP53BP2; SF1; IRS2;
HIGD1A	MYC; CASP4; TSC22D1; NELFCD; SNRPB; EPB41; PAK7;
MDN1	MYC; CASP4; PTP4A3; FTSJ1;
SUPT3H	MYC; BRCA1; TAF4; DDB1; TAF5; TAF9; KAT2B; USP22; SF3B3; TAF12; TAF10; KAT2A; DDB2; ATXN7; TRRAP; TADA3; SAP130;
BRD7	MYC; BRCA1; HIST4H4; SMARCA2; LRIF1; RIF1; UBE2I; HNRNPUL1; CEP126; HIST3H3; BTBD2; PRKAR1A; BARD1; RPLP1; PSMD11; HAP1; HIST2H2BE; NEFL; BHLHE40; FTH1; LAMA4; PTPN13; DVL1; POU2F1;
GTF3C1	MYC; ASCC2; NFKB2; GTF3C4; PRPF38A; IGFBP3; FGFR3; MAPK10; AKTIP; EZH2; TBC1D17; CHN1; SUPT5H; DEDD; CPE; HGH1; KBTBD7; POLR3C;
KIF2A	MYB; KLC1; KLC2; CLSTN1;
MTMR7	MTMR9;
HDAC1	MTA1; BUB1B; PPARD; SUV39H1; REST; CHD3; SMARCC2; DNMT1; SIN3A; RCOR1; SATB1; DHX30; DDX5; DNMT3A; CSNK2A2; MTA2; ING1; MBD4; TXNIP; CBFA2T3; HUS1; HDAC9; RB1; RELA; MYOD1; NFKB1; SPI1; VHL; RBBP4; SP1; DAXX; RBL1; HIST1H4D; KDM1A; CTBP1; EZH2; SIN3B; HDAC2; NCOR2; PML; TAB2; MBD1; RBBP7; MBD3L1; HIST2H4A; HIST1H4I; MBD2; CIR1; BCL6; CDH1; SMAD2; SAP30; PCNA; IKZF1; MAD1L1; RFC4; RAD9A; MORF4L2; …
PLEKHA2	MPDZ; PLEKHA1;
CCDC85B	MOB4; ZBTB16; CDKN1A; PSMC1; MCRS1; EZH2; KRT20; ZNF205; NGFRAP1; ENKD1; EXOC7; NRIP1; LNX1; MOB1A; TUBGCP4; KIAA0408; KRT18; GFI1B; COPS4; RIBC2; FAM107A; RBM7; PLOD3; PSMA1; PRPF3; ZNF638; CCNK; MBIP; PSMC6; APEX2; RALYL; PLEKHF2; MEAF6; LMO3; UTP14A; FXR2; LDOC1; LZTS2; ZNF426; SF3A3; POLR2L; VPS72; FCHSD2; MCM10; DTNB; C7orf50; KANSL1; RNF8; PSMF1; CEP70; SMARCD1; HNRNPC; C10orf10; EPS8; NIF3…
CRMP1	MOB4; VIM; HGS; RPA2; EEF1D; RHOA; AXIN1; HTT; ZNF24; HNRNPH3; FTH1; HNRNPH1; PPP1R8; FAS; BTBD2; LSM2; ARL15; TRIP13; SAT1; UBE2B; RTN4; CCT7; SNRPG; HMGB1; TFG; CDK5RAP3; RGL2; FUBP1; PSMD11; HNRNPUL1; FXR1; PFN1; MCM3AP;
CAB39	MOB4; VHL; CUL2; STK11; PRKAA1; BCKDK; RAD51; BRK1;
SCMH1	MOB4; UBQLN4; POLR2M; PHC2; HK1; GMNN; GCOM1; PHC1; TOB1;
STK11	MOB4; TP53; USP11; ATM; PRKACA; HSP90AA1; RPAP3; PARD3; HSPA1A; SMARCA4; MARK2; WDR48; RPS6KB1; PRKAA2; MARK4; AP2M1; EIF2B1; CAB39; RPS6KA5; CDC37; TNIP2; RPS6KA3; FKBP5; MARK1; HSPA1B; PTEN; SMARCC1;
CCT7	MOB4; STRN4; PPP2R2B; MAP3K3; PPP2CA; STK24; PPP2CB; KAT5; EEF1D; TBK1; STRN; RIPK3; STRN3; CRMP1; SUMO4; EEF1G; PPP4C; TCP1; SSSCA1; IGBP1; PPP2R2D; DOCK5; ATG16L1; MED31; PPP2R2C; ATP5C1; RFWD2; PPP2R4;
GDF9	MOB4; STRN4; KDM1A; MYCBP; ILF3; SMN1; SAT1; SMN2; BTBD2; GADD45G; MPHOSPH6; PSMD11; BMPR2; LSM3; SNRPG; CCDC53; RAB27A; BMPR1B; FOXG1; S100A8; CDKN2C; BMPR1A; PABPC4;
STRIP2	MOB4; STRIP1; TRAF3IP3; STK26; CTTNBP2NL; STK24; STRN; STRN3; CTTNBP2; STK25; SIKE1; ZRANB1;
FGFR1OP2	MOB4; PDCD10; STRIP1; TRAF3IP3; STK26; STK24; STRN; STRN3; ZRANB1; SIKE1; STK25; TRAF3IP1;
BRK1	MOB4; NCK1; CYFIP2; CAB39;
MED31	MOB4; MED10; MED19; ASCC2; MED29; RPA2; MED26; MED9; HTT; HNRNPUL1; EEF1G; SAT1; MED1; CCT7; UBE2B; CPE; GADD45G; HSPB3; HSPB1; CDK8; CDK19; RAB25; DNM1; PSMD11; MAFG; PRMT1; RFC5; MED28; PQBP1; LAMA4; TGIF1; AES; ERH; PABPC4; HGH1; MED8; SUPT5H;
MCM2	MOB4; IKBKE; MCM3; RPS4X; ORC4; CDK4; HIST1H4B; HIST1H4J; MCM4; ING5; MCM7; ORC2; HIST2H4B; CCNC; CDC7; AKAP8; PHC2; CDKN2A; MCM10; MCM6; MCM5; CDK6; AIRE; GTF2H1; TBP; CPSF1; ORC5; TCEA2; HIST1H4F; ORC6; HIST1H4D; HIST1H4H; RPA1; UBA5; HIST3H3; DDA1; HIST1H4I; HIST1H4L; ORC1; RAD52; KAT7; HIST4H4; HIST1H4E; HIST1H4A; CCNA1; BRCC3; HIST1H4K; PLK1; ATR; HIST2H4A; RPA3; CDC6; ATM; HIST1H4C; RPA2; G…
MED10	MOB4; ESR1; POLR2H; MED26; MED29; POLR2E; PTBP1; POLR2A; MED15; MED24; MED8; MED4; MED22; MED6; HNF4A; HDAC6; TMLHE; MED1; MED16; CCNC; MED19; MED31; MED21; POLR2G; CDK8; HSPA1L; MED30; MED25; RECQL5; MED17; POLR2D; MED9; MED28; POLR2K; AFF4; POLR2I; POLR2C; MED12; MED14; ELL2; POLR2J; EIF4A1; POLR2L; NPM1; POLR2F; POLR2B; CDK19; NONO; ESR2; RBM39; UBB; DDX3X; TTN; TARDBP; EEF1A1;
ARHGEF15	MOB4; ESR1;
PTPRS	MOB4; CHD3; EGFR; UTP14A; UBR1; KAT5; SETDB1; UNC119; PTN; EEF1G; CEP126; PPFIA1; EIF4A2; PFN2; PPFIA3; SUMO2; TUBB2A; PTPRE; PTPRA; PPFIA2; FEZ1;
RIF1	MOB4; CDC42; CHD3; PSMD2; VIM; STX5; POLR2C; SNRPN; LAMA4; SMN2; MPHOSPH6; UBE2V2; SETDB1; RHOH; ITGB3BP; BRD7; ZNF24; RAB27A; HSPB3; ATF3; PABPC4; FXR1; SMN1; NRBP1; FEZ1; CLN3; PQBP1; CEP126; PRMT1; CBX1; GIT1; PSMD11; POLR3F; CPE; SIRT3; PFN1; HAP1; HMGB1; SAT1; CDKN2C; RPLP1; RPA2; RRM1; FAS; S100A8; HSPB1; TGIF1; BMI1; SPG7; RFC5; PIAS4; RNF10;
LRIF1	MOB4; CDC42; CHD3; PSMD2; VIM; STX5; CEP126; CPE; MPHOSPH6; RRM1; S100A8; ATF3; FAS; ZNF24; PQBP1; PRMT1; RNF10; NOC2L; SETDB1; HSPB1; IMMT; CDKN2C; KAT5; HMGB1; FXR1; PSMD11; LAMA4; GADD45G; RAB27A; GIT1; NRBP1; RHOH; BMI1; RFC5; PIAS4; EIF6; SAT1; SMN1; SNRPN; SPG7; POLR2C; CBX1; POLR3F; UBE2V2; HSPB3; BARD1; TGIF1; RPLP1; KAT7; RPA2; PFN1; FEZ1; BRD7;
WDR61	MLH1; TGFBR1; SF3A2; SMURF1; RIPK3; KMT2A; CUL4B; CTR9; LEO1; SF3B1; SF3A3; SKIV2L; RTF1; PAF1; TCEA1; UBE2A; EZH2; ACVR1; SF3A1; SNRPB2; SF3B3; DDX3X; UBE2B; PEX2; CDC73;
ZC3H11A	MLH1;
LSM3	MEPCE; UTP14A; EEF1A1; SMN1; LSM2; XRN2; LSM1; LSM8; GDF9; SNRPD3; XPC; SNRPE; LSM7; LSM6; LSM4;
UBE2S	MEPCE; TNPO3; RBCK1;
IPO5	MEPCE; TANK; PMS1; NUP62; GABARAPL2; NUP153; RAN; GABARAPL1; DTNBP1; GABARAP; USP50; NUP98; RPL23A; RPL5; NUP214; BAP1; TAF1D; RANBP2;
TRIP13	MEPCE; PPP2CA; CLN3; CRMP1; TNFRSF1B; RHOXF2; LNX1; DTX2; GPSM1; PLSCR4; PARK2; NIF3L1; RBPMS; THRB; STAMBP;
SNRPB	MEPCE; ASCC2; DDX20; CD2BP2; SF3A2; HTATSF1; CDKN2A; GEMIN4; GIGYF2; C14orf1; SMN1; AIRE; DHX9; PSMA3; SMNDC1; PRMT5; SMN2; SKIV2L; SNRNP200; SNRPD1; KHK; PRPF6; COIL; CLNS1A; HIGD1A; DYNC1H1; EFTUD2; STXBP3; SNRPD2; SART3; SNRPD3; WDR77; PRPF8; LGALS1; SNRPE; STXBP2; CTDP1; SNRPF; SNRPG;
NOC4L	MED19; VIM; GSTK1; PRSS23; PLSCR1; TSC22D4; NT5C2; DAZAP2; SSSCA1; USHBP1; KRT15; NECAB2;
CDC23	MED19; TSC22D4; CDH1; GTF2F2; RBPMS; CDC20; CDC27; ANAPC5; CDC16; FZR1; ANAPC4; ANAPC10; CDT1; BUB1B; APC2; ANAPC1; ANAPC2; ANAPC7; BUB3; MAD2L1;
ANAPC1	MED19; RPAP3; CDH1; RPAP1; CDC20; CDC27; CDC23; ANAPC5; ANAPC4; ANAPC2; BUB3; CDC16; ANAPC10; BUB1B; FZR1; ANAPC7; APC2;
RPAP2	MED19; POLR2A; RUVBL2; PPP1CA; POLR2H; CCT5; POLR2C; RPAP3; MED26; POLR2G; POLR2B; RFC4; EIF4A2; POLR2J; MED24; TCP1; POLR2D; NELFE; PIH1D1; KHDRBS3; YBX1; G3BP1; GTF3C3; DNM2; MED17; INTS1; GPN1; RXRG; POLR3A; MED4; KHDRBS2;
MED19	MED10; RNPS1; UBTF; DDB1; CDK8; RUVBL1; MED14; PPIG; MED17; POLR2E; MED9; MED4; MED22; MED8; DNM2; MED1; AFF4; MED31; MED6; MED24; LUC7L3; CCNC; NONO; MED26; MED12; HCFC1; IPO4; POLR2B; CDK19; MED21; RANGAP1; EEF1A1; SMC4; CDC23; MED29; MYBBP1A; MED16; ANAPC1; HDAC6; TTN; NOP56; POLR2G; POLR2L; POLR2I; HSPD1; POLR2A; MED28; TMPO; HNRNPM; POLR2C; MED15; U2SURP; RADIL; SMN1; SNRPD1; NFKBIA; DDX20; …
RECQL5	MED10; POLR2A; CREB1; UBR5; MED26; MCM7; EEF1G; PLK1; PRKDC; NCL; STAMBP; CUX1; POLR2B; NBN; RAD50; ITGB3BP; MRE11A; MAPK8IP1;
TMLHE	MED10; MED29; MED9; RBL2;
MED26	MED10; MED19; POLR2A; POLR2H; POLR2M; MED29; POLR2C; EIF4A1; UBR5; POLR2I; CEBPB; POLR2F; MED14; MED12; MED31; MED15; MED9; POLR2G; MED4; MED16; ELL2; MED1; MED28; MED22; MED6; POLR2L; POLR2J; MED25; TMPO; MED17; TTN; MED21; MED24; GCOM1; POLR2B; MED8; RPAP2; P4HB; MED30; SMN1; HSPA1L; CDK19; POLR2D; CDK8; RECQL5; SMN2; HNRNPM; DCD; POLR2E; AFF4;
POLR2I	MED10; MED19; POLR2A; POLR2H; MED29; MED26; WDR48;
POLR2L	MED10; MED19; POLR2A; POLR1A; CCDC85B; POLR2H; MED29; POLR2C; NFKBIB; MED26; POLR2G; EXOSC5; POLR2E; MED28; POLR2B; POLR2D;
POLR2F	MED10; MED19; POLR2A; MED29; POLR2C; MED26; POLR2G; MED9; MED1; PAF1; POLR2E; TCEA1; MED30; POLR3D; POLR2K;
MED9	MED10; MED19; POLR2A; MED29; POLR2C; EIF4A1; UBB; GCN1; EEF1A1; MED26; POLR2G; HSPA9; POLR2J; POLR2B; MED28; KPNA2; TMPO; MED21; MED8; POLR2E; MED24; MED16; MED15; BAG2; MED30; MED12; SNRPD1; MED6; HSPA1L; MED22; MED1; SMN2; HDAC6; MED25; MED31; CDK8; MED17; CDK19; MED14; MED4; POLR2F; POLR2D; MSH6; TMLHE; CBX4; DCD; CCT3; DICER1; HSPD1; NPM1; SMN1; U2SURP; NONO;
MED30	MED10; MED19; POLR2A; MED29; MED26; MED9; MED21; MED1; MED28; MED16; MED8; MED24; MED22; MED6; POLR2F; MED4; MED17; CDK19; MED12;
MED29	MED10; MED19; POLR2A; DDX20; SRSF3; POLR2H; HSPA1L; MED25; MYBBP1A; MED17; MED15; SNRPD1; TRMT112; POLR2G; LUC7L3; EEF1A1; POLR2F; HNRNPM; MED8; CCNC; POLR2C; MED21; MED26; U2SURP; POLR2J; GTF2F2; MED1; DICER1; MED9; POLR2B; MED22; GCN1; CDK8; BAG2; POLR2D; MED4; MED6; MED31; MED12; DDX3X; TMPO; AIFM1; POLR2E; RBM39; MED24; TMLHE; CDK19; MED16; MED14; TXNDC12; CCT3; POLR2L; DNM2; TARDBP; MED28; P…
CDK19	MED10; MED19; MED29; MED26; MED9; MED21; RB1CC1; MED1; MED31; EIF3F; MED28; CDK8; MED16; MED14; MED15; MED8; MED30; MED4; SRSF7; MED24; MED22; MED6; MED12; MED17;
MED22	MED10; MED19; MED29; MED26; MED9; MED1; MED28; GOLM1; THOC7; MED8; MED30; CDK19; MED25; MED17;
ELL2	MED10; MED19; MED26;
POLR2J	MED10; MED19; GTF2B; POLR2A; POLR2H; MED29; POLR2C; RPAP3; MED26; DDB1; POLR2G; MED9; RPAP2; RPAP1; GTF2F2; TCEA2; POLR2E; HNRNPU; MED28; ELAVL1; POLR2B; AATF; GTF2F1; GPN1; SATB1; POLR2D; HCFC1; CTDP1; POLR2K;
POLR2G	MED10; MED19; ATF7IP; SLX4; VHL; EWSR1; POLR2A; POLR2H; MED29; POLR2C; MED26; POLR2K; WDR48; USP45; TAF15; POLR2D; POLR2B; USP44; MED28; MED9; POLR2F; GTF2F2; POLR2J; STK19; POLR2E; RPAP2; POLR2L;
POLR2C	MED10; MED19; ATF7IP; POLR2A; POLR2H; LRIF1; MED29; UBE2W; MYOG; POLR2B; MED9; POLR2L; RPAP1; SMARCC2; POLR2E; POLR2G; MED28; POLR2J; MED26; EEF1A1; TAF15; C14orf1; ATF4; POLR2D; STC2; POLR2K; RIF1; RPAP2; POLR2F; CTR9;
MED4	MED10; MED19; ATF7IP; MED29; MED26; MED9; RPAP2; MCRS1; MED1; MED28; AP2M1; MED30; CDK19; MED25;
POLR2K	MED10; BRCA1; POLR2A; POLR2H; POLR2C; POLR2G; POLR2E; POLR2J; POLR2B; POLR2D; POLR2F;
CLSTN1	MDM2; SETDB1; APP; KLC1; PRNP; PSEN1; GTF2F2; TRIP12; KLC2; MCM3AP; KIF2A; PAX8;
FEZ1	MDM2; LRIF1; RIF1; DISC1; HTATSF1; TAF9; HTT; PTN; DNAAF5; CEP126; PRKCZ; ACTG1; IMMT; SMC3; BARD1; PTPRS; GTF2F1; NEK1; CLASP2; CIB1; CSTF2; DRAP1; P4HB; TTR; SMARCD1;
KIF5A	MDM2; KIF5B; DTNB; TSG101; KLC1; NCOA2; ITSN1; PCBD1; RXRB; TRAF3IP1; YAP1; TP53BP2; KLC2; KIF5C;
RBBP6	MDM2; ETS1; UPF3B; VAV2; UBE2I; SMN1; SMN2; YBX1; TFCP2; ZFYVE9; PIAS1; POLR2D; RPS14; SRSF7; KHDRBS3; FBXO7;
USP49	MCM6; PRKACA; UBR5; HUWE1; MED17; PPM1G; SLC39A7; PPP6R3; DICER1; LRPPRC; NUP85; PPP5C; MED8; PPP6R2; ANKRD28; USP44; PPP6R1; FKBP5;
MDFI	MCM5; EWSR1; ATN1; ILF3; MYOD1; ZNF426; MYOG; CBFA2T2; ENKD1; CNNM3; ATG12; PTCHD2; ZNF408; PHLDA1; FES; GNAI2; PIN1; TRPC1; SERF2; VPS72; NR1H2; DCAF8; AASDHPPT; SPG7; ZNF205; LMO3; KIAA0408; RABL6; FASTK; SLC9A1; DNPEP; CCDC33; TCF3;
APC	MCM5; CSNK2A1; SFN; TRIM28; CTNNB1; PPP2CA; PRKACA; GSK3B; DDB1; AXIN1; XPO1; CSNK2B; BTRC; CTBP1; PPP2R5A; TUBA4A; DLG3; TFAP2A; BUB3; BUB1B; CSNK1E; BUB1; SIAH1; MAD2L1; JUP; MAPRE2; CSNK1A1; PTPN13; CTNNBIP1; MAPRE1;
PNKP	MCM3; YWHAZ; DDX20; YWHAQ; KRTAP4-12; SLC25A12; DNAAF5; SMAD5; MAGEA11; ATAD3B; POLB; NUP93; TRIM37; NOL3; XRCC4;
MCM3AP	MCM3; SMAD3; SMAD9; CRMP1; NUDT5; CLSTN1;
PTP4A3	MCM3; PDCD6IP; CHP1; SRPRB; HEATR1; HNRNPM; IPO4; USO1; HACD3; ZW10; TMEM33; EIF4G2; MCM7; XPO5; CNNM4; SSR4; TXNDC12; MMS19; IPO11; BAG2; STAT1; CUL2; GTF2I; NUP93; TNPO2; XPO7; GCN1; EFTUD2; ATAD3A; FANCI; ATP6V1H; ABCD3; LRPPRC; PDS5A; PSMD3; MSH2; MDN1; SLC3A2; MAD2L1; DDX20; ATXN10; CDK2; FNTA; OAT; DNAAF5; PCNA; UFL1; CLPX; MYO1C; SEC61A1; AIFM1; DPM1; DDX3X; SSR3; TNPO3; CNNM3; CCAR2; GEMI…
ORC4	MCM3; MCM2; MCM6; RPA2; CDKN2A; MCM7; MCM4; MCM10; ORC2; ORC1; CCND1; ORC5; ORC6;
CDC7	MCM3; MCM2; MCM5; CDK4; CDKN1A; CDKN2A; CDK2; MCM7; MCM4; MCM10; ORC1; ORC5; ORC6; DIAPH1;
ORC5	MCM3; MCM2; CDC5L; MCM5; RPA2; CDKN2A; MCM7; MCM4; ORC2; ORC1; CDC45; ORC6; ORC4; CDC6; CDC7;
ORC2	MCM3; MCM2; CDC5L; MCM5; BRCA1; MCM6; RPA2; CDK2; MCM7; CCNA1; MCM4; XRCC5; MCM10; ORC6; ORC1; CCNA2; RNF8; ORC5; ORC4; CDC6; CDC45; RPA1; CDT1;
MCM10	MCM3; MCM2; CDC5L; IKBKG; CDKN1A; MCM6; CCDC85B; HOOK2; CDKN2A; CALCOCO2; MCM7; RPAP1; KRT15; CDC6; ORC2; CDC45; LMNB1; ZBTB8A; CDC7; CDK6; TRIM37; CCND3; NINL; CEP70; ORC4; CCND1;
RAD52	MCM3; MCM2; ABL1; RPA2; UBE2I; SUMO1; WRN; ERCC3; RPA1; RAD51; ERCC2;
HLA-C	MCM3; HSPA5; HLA-B; TRIM28; CALM3; CALM2; PCNA; CALM1; CLTC; PSMD6; GANAB; PRMT1; EIF3F; PCBP1; GMPS; PSMA6; NUDC; GOT2; TAP2; PIN1; MSN; CALR; NUDT21; CD8A; CTPS1; MAPRE1; ACAT1; PSMA2; PSME3; TUFM; B2M;
TSC22D1	MCM3; CUL4A; RGS1; MMS19; HAX1; SRPRB; RFC5; RPN2; TMEM33; APLP1; GSTK1; XPO5; RPS9; HSPB1; CRB1; TELO2; DNAAF5; CENPF; RB1CC1; CDC45; HEATR1; SFXN1; TCEB2; COPB2; RPS14; TBRG4; DDB1; PCNA; NUP93; CCDC90B; NRBP1; PSMB1; DYNC1H1; GEMIN4; TSC22D4; RPA3; BAG6; ZW10; SLC25A22; ALB; RBFOX1; CDK2; HNRNPM; SLC3A2; XPO7; PCBP1; SETDB1; SERPINH1; EMC8; PRPF8; HIGD1A; FANCI; SEC61A1; CLPX; TCEB1; PHB2; MYO…
ENSA	MCM3; ARIH2; CNKSR2; ENO2;
PHC2	MCM2; SP1; MCRS1; SCMH1; PHC1; AFG3L2; GFI1B; BMI1; MAPKAPK2; LMO3; FHL3;
CDK6	MCM2; RB1; ATXN1; CDKN1A; CTNNB1; AR; PPP2CA; TGFBR1; PCNA; CDKN2A; RUNX1; CDK2; PPM1B; CDKN1B; MCM10; CCND2; CNOT7; CCND1; CDC37; CDKN2C; CCND3; FBXO7;
UBA5	MCM2; PDCD6IP; SLX4; PSMD2; GABARAPL2; GANAB; COPB2; DDX39A; TARS; SND1; SHMT2; PA2G4; ECHS1; NAA15; EIF3A; UFM1; SH3GLB2; SFXN1; ATG101; ETFA; FKBP4; SUMO2;
ORC6	MCM2; MCM5; MCM6; MCM7; MCM4; ORC2; RPA1; CDC45; ORC5; CDC7; CDC6; ORC4;
DDA1	MCM2; CUL4A; COPS6; DDB1; CUL4B; PRKDC; COPB2; FKBP4; PRKAA1; CAND1; SHMT2; GMPS; PA2G4; ECHS1; ETFA; DDB2; ASNS; TARS; VPRBP; LARS;
ORC1	MCM2; CDC5L; MCM5; FYN; ABL1; MCM6; UBB; RPA2; KAT7; CDK2; MCM7; TSG101; CCNA1; MCM4; XRCC5; XPO1; ORC2; SKP2; CDC7; ORC4; CDC6; CDT1; CCNA2; ORC5; CDC45;
DFFA	MCC; YWHAG; YWHAB; STRN4; YWHAZ; EWSR1; YWHAQ; CASP3; USP15; PRKAA2; TMBIM4; EFTUD2; TTN; BAK1; COMMD2; CASP7; HNRNPL; NECAB2;
MAP3K3	MCC; YWHAG; TRAF6; PPP2R1A; VCP; ZBTB16; UBC; HSPA5; MAP3K5; IKBKG; YWHAB; PPP2R1B; YWHAZ; LIMA1; HIST4H4; MAP3K2; MARS; YWHAH; HIST1H4F; PIH1D1; DNAJB1; AIFM1; PFDN2; HSP90AB1; CALM1; TUBA1A; NUDC; TXNDC12; PRKDC; HIST1H4A; SPTBN1; S100A8; HIST1H4K; UBL4A; HSPA1A; CDC37; UBB; IKBKB; VIM; DNAJA1; HIST1H4I; CCT5; FLNA; ACTN4; BAG2; GNB1; CALM2; RUVBL2; TUBB3; CALM3; TUBA3D; CCT2; TCP1; SMARCC2; MY…
RASAL2	MCC; YWHAG; NFKBIB;
NFKBIB	MCC; VCP; HSPA5; RXRA; IKBKG; RELA; TBP; CALM3; POLR1A; CALM2; NFKB2; NFKB1; POLR2H; HSP90AA1; NFKBIA; REL; UBB; POLR1C; SKP1; TUBB; ACTG1; HSPA9; CHUK; CUL1; BTRC; CD3EAP; TUBA1A; IKBKB; POLR2L; MYO9A; IARS; RPL35A; HNRNPU; FBXW11; KPNA2; POLR1E; CCAR2; POLR1D; BAG2; HSP90AB1; RASAL2; LRPPRC; NCL; EPRS; HSPA1L; S100A8; HNRNPM; HSPA1A; SFPQ; HSPA8; POLR1B; TUBA3D; TUBA3C; NGFR; CLTC; SRPRB; CALM1…
UBXN1	MCC; VCP; CDK4; CASP4; KLHL22; CUL3; TAF9; TGFBR1; UFD1L; SMAD1; BTBD2; BIRC2; KLHL12; NPLOC4; SMURF1; BABAM1; VCPIP1; PJA2; CUL1; AMFR; E2F1; UBR5; PLAA; ASF1B; HUWE1; DDB1; UBE4B; UBE3A; UBR2; KBTBD7; BMPR1B; UBR1; UBR4; CUL2; ACVR1;
MCM4	MCC; USP7; MCM3; MCM2; CDC5L; MCM5; HIST4H4; MCM6; GSTK1; CDK1; RPA2; HIST1H4A; HIST1H4I; CDK2; MCM7; CCNA1; ORC1; HIST1H4H; ORC5; CDC7; ORC2; ORC4; SUPT16H; HIST1H4F; HIST1H4E; SSRP1; ORC6; RPA1; HIST1H4C; HIST1H4B; HIST2H4B; HIST1H4L; HIST1H4J; ING5; CDT1; HIST1H4K; HIST1H4D; HIST2H4A;
CUL1	MCC; TRAF6; VCP; UBC; SMAD3; CDK9; NFKBIE; UBXN1; COPS5; CTNNB1; PPP1CA; UBXN7; FAF1; PMS1; NFKBIA; COPS6; NFKBIB; PRPF40A; TBK1; PSMA7; SKP2; TRIM21; RBX1; SKP1; COMMD1; PARK2; HIPK2; THRA; RNF7; CHUK; PSMA6; CAND1; CDC34; SLX1A; FBXO11; UBA3; SAP130; FBXW7; GPS1; COPS8; SLX4IP; FBXO7; RAC2; BTRC; OSBPL10; E2F1; CDT1; NEDD8; FBXW11; SLX1B; CHEK1; UBE2M; DCUN1D1; BRE; FAF2; CDKN1B; PSMA2; PSMD4;
MCM6	MCC; TRAF6; USP7; MCM3; MCM2; MCM5; HLA-B; HIST4H4; MCM4; ORC6; GMNN; RPA1; MCM10; PMS1; HIST2H4B; MCM7; PSMA1; ORC4; ING5; HIST1H4I; ORC1; HIST1H4L; CCNA1; CDKN2A; SMC1A; CDT1; TNIP3; ORC2; HIST1H4F; HIST1H4H; TNFAIP3; HIST1H4B; HIST1H4K; HIST2H4A; USP49; AIRE; TAF10; CDC45; HIST1H4A; HIST1H4D; HIST1H4C; HIST1H4J; HIST1H4E;
UCHL1	MCC; TRAF6; TP53; IKBKE; UBC; EGFR; VHL; COPS5; EIF1B; RANBP9; HSP90AA1; TNIK; UBB; ATG5; UBE2I; EIF6; HSPA8; APP; NEDD8; CDKN1B; USP21; CBX1;
PSMD8	MCC; TRAF6; SMAD2; PSMD13; SMAD9; ARF6; USP14; PSMD5; PSMD6; PAAF1; UCHL5; PSMD14; PSMD7;
PPP2CB	MCC; TRAF6; PPP2R1A; MOB4; IKBKE; STRN4; RELA; PPP2R1B; PPP2R2B; HLA-B; STRIP1; CTTNBP2NL; CCT5; STK24; CCNA1; CCT8; SGOL1; CCT2; TCP1; IGBP1; STRN3; SIKE1; GH1; PPP2R5E; PPP4C; CCT7; ARL2; PPFIA1; PRR14; TFE3; PPP2R5D; CCT3; MAPT; EIF6; PPP2R2D; PPP2R2A; CCT6A; STRN; AXIN1; CTTNBP2; ANKLE2; MID1; PPP2R5C; SLMAP; MARK4; PRKCB; PFDN2;
PAICS	MCC; TRAF6; MOB4; CHD3; HLA-B; EIF1B; MAPK13; EIF6; CCNA1; FTSJ1; PSMC4; FXR2; EPB41; LNX1; SGK1; TIMP2; GNAS; NIF3L1; NUDT18;
PSMD13	MCC; TRAF6; IKBKG; FES; PSMC4; PSMD14; PSMC1; VHL; PSMC6; PSMD6; PSMD3; PAK2; PSMD2; MTHFD2; NFKB2; GH1; PSMA1; PSMD8; PSMD12; PSMD7; USP14; EIF1B; PSMD5; UCHL5; PSMC5; PSMA3; HLA-B; PSMD11; CRB1; PSMA6; PSMC3; PSMD1; PSMD4; SLC25A22; PSMA7; PSMD10; TNIK; PSMC2;
IARS	MCC; TRAF6; IKBKE; IKBKG; HLA-B; MAP3K3; NFKBIE; VHL; TSC22D1; AR; ARF6; TANK; NFKB2; GSTK1; MAP3K14; MAP3K7; NFKBIB; MAGED1; BRF2; USP19; GABARAPL2; PHB2; BCAR3; EPB41; SGK1; AKTIP; SNCA; EPRS; AIMP2;
AKR1B1	MCC; TRAF6; IKBKE; HLA-B; VHL; SMAD1; TFE3;
TAGLN2	MCC; TRAF6; IKBKE; HLA-B; VHL; H2AFX; EIF1B; ATG5; PSMD6; MAPK13; PINX1; CDK2; FTSJ1; EPB41; COMMD2;
PGRMC1	MCC; TRAF6; IKBKE; HLA-B; VHL; EIF1B; ATG5; NME2; DNAAF5; NME1-NME2; PAK2; TIMP2; MPG; ABCD3; MTNR1A; SFXN1; EFHD1;
UBA2	MCC; TRAF6; IKBKE; HLA-B; UBE2I; SUMO1; NEDD8; PCBD1; SUMO2; SUMO3; PARK7; RPS27A; SAE1; SERBP1; BRIX1; RANBP2; RAD23B; SP100;
TFRC	MCC; TRAF6; IKBKE; HLA-B; RANBP9; GABARAP; CD4; B2M; CD247; SVIP; TF;
NASP	MCC; TRAF6; IKBKE; HLA-B; HIST4H4; ARF6; TFE3; HIST1H4A; MAPK13; HIST1H4I; GABARAPL2; AIRE; FTSJ1; BCAR3; HIST2H4A; LUC7L2; SGK1; HIST1H3B; HIST1H4B; HIST1H3I; HIST1H3J; HIST1H3H; HIST2H3C; HIST1H1A; HIST1H4D; HIST2H4B; HIST1H4J; HIST1H3A; HIST1H3G; HIST1H3E; HIST2H3A; HIST1H4H; HIST1H3F; HIST1H3C; HIST1H4F; HIST1H4E; HIST1H4L; HIST1H4K; HIST1H4C;
MAPRE1	MCC; TRAF6; IKBKE; HLA-B; COPS5; EIF1B; GH1; EPB41; HLA-C; CLASP2; COPS8; DCTN1; TERF1; APC; COPS7A; APC2;
VDAC1	MCC; TRAF6; IKBKE; HLA-B; CASP4; GSTK1; ACTB; KIF5B; EIF6; GABARAPL2; SUMO4; RAF1; RIPK2; GANAB; ACAT2; BAK1; DCD; NUDC; PRKCE; TTN; DYNLT3; BCL2L1; SF3A1; GSN; TUBA4A; TPM3; MCL1; GOT2; SNCA; CYCS; BAX; DYNLT1; FSCN1; HK1;
NUDT21	MCC; TRAF6; IKBKE; EXOSC6; RNPS1; ATXN1; VHL; EIF1B; SNRNP70; CD2BP2; MAP3K7; PSMF1; RELB; CEP126; RBM48; HLA-C; CLP1; RXRB; RPLP1; NIF3L1; MPG; DEGS1;
PTGES3	MCC; TRAF6; IKBKE; ESR1; HLA-B; VHL; HSF1; NR3C1; HSP90AA1; AHR; HSPA1A; PINX1; GH1; AGO4; FTSJ1; FES; ARNT; EIF2AK2; SMYD2; ERBB3; AIP; DNAJB1;
TALDO1	MCC; TRAF6; IKBKE; CHD3; ARF6; EIF1B; EIF6; LSM8; ZHX1;
UBE2M	MCC; TRAF6; IKBKE; CBL; VHL; MEPCE; CUL1; CDK2; CAV1; RBX1; NEDD8; PRKAR1A; CUL5; CPNE2; UBA3; RNF111; FBXO11; DCUN1D1; CPNE1; CPNE4;
NUP155	MCC; TRAF6; HLA-B; CDK4; SLX4; VHL; TFE3; EPB41; KBTBD7; OTUD7B; ZFYVE9; DMWD;
EIF3F	MCC; TRAF6; EIF4G1; HLA-B; CSNK2A1; SMAD9; EIF1B; CFLAR; PRRC2A; EEF1A1; CSNK2A2; EIF3I; TSC1; WDR48; CCNA1; PTN; UPF1; SHBG; MTOR; RPS6KB1; HAX1; IMMT; EIF3E; EIF3H; EIF4E; HLA-C; CSNK2B; EIF3C; USP3; EIF4A2; EIF4B; EIF3A; EIF3K; SGK1; EIF4G2; EIF4G3; CDK19; EIF3J; EIF3B;
ATP6V1E1	MCC; TRAF6; ATG5; XRCC6; SLC9A3R1; SOS1; EPB41; DEDD; ATP6V1H;
PNPT1	MCC; TRAF6;
PSME3	MCC; TP53; IKBKE; HSPA5; HLA-B; RNPS1; NFKBIE; CDKN1A; EIF1B; MDM2; ATN1; ATG5; CDKN2A; CASP3; UBE2Z; GH1; WDR48; FTSJ1; FXR2; NCOA3; EPB41; CASP6; HLA-C; DTNBP1; SLX1B; SLX1A; SERF2; CASP7; COIL; BAP1; KANSL1; ADAP1; TAF1D; NUDT18; TIMP2;
COPS6	MCC; TP53; EP300; CUL4A; COPS5; NR3C1; VIM; STX5; PSAP; SAT1; KLHL13; COPS4; COPS2; PSMD11; SNRPG; SMN1; C4orf17; BTBD2; RPA2; CUL2; ZNF24; TCEB1; KLHL22; ERH; CUL3; COPS3; CDKN2C; COPS8; EIF3E; RAB27A; DDB2; CUL4B; RFC5; PHYHIP; CUL5; LAMA4; DDA1; KCTD3; COPS7A; PBX2; GPS1; COPS7B; MYCBP; RBX1; FBXO11; DTL; TSG101; EMD; FBXO7; QTRT1; NEDD8; CUL1; PTEN; COX5A; CHM; SKP2; RAE1; VPRBP; DDB1; MIF; S…
DCUN1D1	MCC; SMAD2; RNF11; CUL1; CUL2; RBX1; CUL3; LAPTM5; CUL5; CAND1; DAZAP2; UBE2M; TRIM39;
PCBP3	MCC; RNPS1; RUVBL2; ARF6; TNIK; RUVBL1; PTBP1; SAP18; PTBP2;
RAP1B	MCC; PRKACA; MAP3K14; HRAS; PAK2; SMURF2; RASSF5; RAPGEF1; RGL2;
MCM5	MCC; PRKAB1; YWHAG; PHLDA3; USP7; CIAO1; MCM3; MCM2; CDC5L; ORC6; HIST1H4B; MCM7; HIST1H4I; STAT1; RPA2; NFKBIA; HIST2H4B; HIST1H4F; AIRE; HIST1H4E; HIST1H4J; HIST1H4C; CDC7; ORC5; HIST1H4K; ORC1; HIST1H4A; HIST4H4; HIST2H4A; ORC2; MDFI; PPP2R2B; MCM6; HIST1H4H; CDKN2A; HIST1H4D; APC; MCM4; HIST1H4L;
RRM1	MCC; PRKAB1; YWHAG; IKBKE; HLA-B; LRIF1; TNIK; RIF1; ATG5; EIF6; FTSJ1; RRM2B;
RAB7A	MCC; PRKAB1; TRAF6; PPP2R1A; IKBKE; PPP2R1B; HLA-B; VHL; EIF1B; ATG5; RHEB; CHM; GABARAPL2; MPG; RAB5A; RABGGTB; RABAC1;
PAFAH1B2	MCC; PRKAB1; TRAF6; PINX1; NME2; NME1-NME2; EPB41; PARK2; CCT3; ASF1A; MPG; RPLP0; PPP1R12C; PAFAH1B1;
DDX21	MCC; PRKAB1; TRAF6; LYAR; IKBKE; RELA; PPP2R2B; HLA-B; MED19; JUN; RRP1B; NFKB2; MAP3K14; PINX1; GH1; RTCA; SRPK1; DHX9; SMNDC1; TOP1; SSRP1; HNRNPC; PSTPIP1; PIAS1; CDC42BPB; PRPF8;
EIF4G1	MCC; PRKAB1; TRAF6; IKBKE; UPF2; NCBP2; EIF4A2; EIF4E; GABARAPL2; NELFCD; ANXA5; HNRNPD; MAGEA6; EIF3B; G3BP1; EIF4A1; EIF3F; ZC3H7B; PDCD4; UPF3B; PABPC1; USP10; NCBP1; USP3; ZFYVE9; EIF3A; EPB41; ARF6; EIF3H; PAK2; EIF4A3; EIF3I; HSPB1;
FABP5	MCC; PRKAB1; TRAF6; IKBKE; SLX4; VHL; EIF1B; STK24; ATG5; CDK2; GH1; RIPK2; EPB41; HNF1A;
PSMD14	MCC; PRKAB1; TRAF6; IKBKE; PSMD13; PSMC1; PSMC2; USP14; PSMD5; PSMD6; PSMD8; PSMD7; PSMD11; ADRM1; UCHL5; PAAF1; CERS2; PLEKHB2; PSMD3; PSMC6; PSMA3; PSMD1; PSMD10; PSMD4; RADIL; PSMD12;
PSMA6	MCC; PRKAB1; TRAF6; IKBKE; PSMD13; HLA-B; VHL; USP14; NFKB2; EIF1B; TFE3; PSMD6; PSMA7; CUL1; RIPK2; FTSJ1; PSMA1; PLK1; PSMA3; RBX1; EPB41; HLA-C; UCHL5; SLX1B; SLX1A; PSMA2; TIMP2; USP53; FBXO11; SGK1;
PSMD6	MCC; PRKAB1; TRAF6; IKBKE; PSMD13; HLA-B; CASP4; PSMD2; PSMC1; PSMC2; USP14; EIF1B; PSMC3; TNIK; PSMD5; USP20; PSMD7; PSMD12; PSMD4; UCHL5; PSMA3; TELO2; BAG2; PSMB5; HLA-C; PSMD14; PSMD1; ARMC6; PSMD8; ELF3; PSMA2; PSMD11; PSMC6; CCNA1; PSMD10; PSMA1; SLX1A; HSPB1; SGK1; TMEM33; PAAF1; PSMD3; TAGLN2; SLX1B; PSMC4; PSMB3; PSMA6; RPS3A; MTHFD1L; PSMC5; ATAD3A;
CYCS	MCC; PRKAB1; TRAF6; IKBKE; HLA-B; VHL; GSTK1; TNIK; SAFB; PINX1; HSPA8; GH1; BCL2; FTSJ1; TNFRSF10D; EPB41; VDAC1; BCL2L1; SNCA; RNF7; HSPB1; CASP9; AGTPBP1;
HPRT1	MCC; PRKAB1; TRAF6; IKBKE; HLA-B; VHL; EIF1B; ATG5; GABARAPL2; FTSJ1; TNFRSF14; EPB41; HUS1; PRTFDC1;
TRMT112	MCC; PRKAB1; TRAF6; IKBKE; HLA-B; VHL; ARF6; MED29; TNIK; UPF1; EPB41; RGS20;
TARS	MCC; PRKAB1; TRAF6; IKBKE; HLA-B; NDRG1; VHL; ARF6; BCAR3; ELF3; UBA5; DDA1; GBAS; PRKAG1; PIK3C2A; PRKAG2; ATG101;
NUDT5	MCC; PRKAB1; TRAF6; IKBKE; HLA-B; EIF6; GH1; FTSJ1; MCM3AP;
TSN	MCC; PRKAB1; TRAF6; IKBKE; HLA-B; EIF1B; ATG5; BCAR3; EPB41; PPP1R15A;
GSPT1	MCC; PRKAB1; TRAF6; IKBKE; HLA-B; ATXN1; VHL; ARF6; CDKN2A; GABARAPL2; PABPC1; UPF1; TNFRSF10D; BCAR3; BIRC2; XIAP; SAP18; BECN1; BIRC3;
HSPA4L	MCC; PRKAB1; TRAF6; HLA-B; TAB1; ARF6; EIF6; USF2; DOK2; KRT8; TCEAL1; PHLDA1; TIMP2;
PFKP	MCC; PRKAB1; TRAF6; HLA-B; MAX; ARF6; GSTK1; DYNLL1; GABARAPL2; TNFRSF1B; BCAR3; GBAS; DMWD;
ACAT2	MCC; PRKAB1; TRAF6; HLA-B; CSNK2A1; EIF1B; TNIK; ATG5; CCNA1; FTSJ1; GNAS; CDX2; VDAC1;
EIF6	MCC; PRKAB1; PPP2R1A; LYAR; FUS; ARF6; LRIF1; PPP2CB; UPF3B; EEF1D; RUVBL1; UBE2I; TPM3; RRM1; XRN2; OAT; MAGOH; RPS16; MCRS1; FSCN1; FUNDC2; TALDO1; RPL3; CEP126; PA2G4; ACTG1; VDAC1; GNB2L1; EIF3C; EIF3K; GIT1; POLA2; NUDC; ANXA2; MAD2L1; RPL6; CACYBP; EIF3J; PFDN2; CMPK1; RPL34; SORBS1; CLEC4G; GANAB; PAICS; PDHA1; PSMB1; TUFM; HSPA4L; FHL2; EIF3B; EIF3I; PSMB3; USP33; NUDT5; BCCIP; GH1; EIF3E…
CSDE1	MCC; PRKAB1; PIK3R1; TRAF6; HLA-B; NCK1; GH1; PABPC1; PAK2; TNFRSF10D; HNRNPD; SYNCRIP;
EZR	MCC; PRKAB1; PIK3R1; TRAF6; CASP8; IKBKE; EGFR; HLA-B; VHL; CTNNB1; ARF6; CFTR; TNFRSF1A; MDM2; PRKCA; ACTB; LCK; PINX1; RHOA; TSC1; GABARAPL2; CDH1; SLC9A3R1; PTK2; RIPK2; FADD; MAPK8; FASLG; DLG1; PTPRC; NF2; FAS; PRKAR2A; CDK5; SLC9A3R2; MSN; TBC1D10A; SDC2; RDX; CASP10; TNFRSF10B; ARHGDIA; PON2; ACTC1; SGK1; BID;
EEF1D	MCC; PRKAB1; PIK3R1; FOS; TRAF6; IKBKE; HLA-B; CSNK2A1; VHL; ASCC2; CALM3; PSMC1; CALM2; EIF1B; CDK1; PRKCA; SAFB; HTATSF1; CALM1; MAPK13; EPRS; EEF1G; TRIM21; ELF3; ARHGAP21; KTN1; RPL21; FTSJ1; CRMP1; CCT7; DYNC1H1; GH1; KARS; WASL; RPS6KA1; PHF23; CTBP2; MAP1B; HEXDC; RIPK3; KPNA1; EIF6; SET; NR2F1; CTBP1; BCAR3;
MRPS16	MCC; PRKAB1; PHLDA3; SLX4; VHL; TNIK; PINX1;
SF3B6	MCC; PRKAB1; PHLDA3; IKBKE; VHL; AGO3; TNIK; SF3A2; PINX1; RTCA; SF3B1; SMNDC1; COMMD2;
OTUB1	MCC; PRKAB1; IKBKE; UBE2D3; VHL; FUS; SMAD9; EIF1B; TNIK; PCNA; ATG5; UBE2D2; USP8; UBE2D1; GH1; CASP14; NPM1; DDX5; UBE2E1; STAMBP; GNB2L1; DDX24; UBE2N; MSH2; DDX23; EIF4A3;
PFDN2	MCC; PRKAB1; IKBKE; MAP3K3; VHL; ARF6; EIF1B; PPP2CB; RPAP3; PINX1; EIF6; WRAP73; GTF2F2; TNFRSF14; SNRNP40;
FHL1	MCC; PRKAB1; IKBKE; ESR1; HLA-B; FHL2; PRNP; SRF; RING1; EPB41; NRIP1; CBX4; RBPJ;
GOT2	MCC; PRKAB1; HLA-B; ARF6; EIF1B; TNIK; ATG5; CDK2; HSPA8; GH1; CCNA1; FTSJ1; PAK2; BCAR3; EPB41; VDAC1; HLA-C; PACSIN3; THOC7; CTNNBIP1; MPG;
CACYBP	MCC; PRKAB1; FOS; TRAF6; IKBKE; HLA-B; CTNNB1; ARF6; EIF1B; TNIK; TFE3; MAPK13; EIF6; GH1; NME2; NME1-NME2; FTSJ1; USP13; EPB41; SKP1; ZRANB1; STK3; OTUD5; SIAH1; RAC3; S100B; TBL1X; MPG;
LRRC59	MCC; PRKAB1; FOS; TRAF6; IKBKE; EGFR; HLA-B; VHL; TNFRSF1A; TNIK; ATG5; EIF6; CCNA1; USP20; FTSJ1; BCAR3; EPB41; SGOL1; MPG; MTNR1A;
EIF3H	MCC; PRKAB1; EIF4G1; HLA-B; CSNK2A1; EIF1B; CCDC85B; TNIK; DISC1; PRRC2A; CSNK2A2; EIF3I; WDR48; HSP90AB1; IMMT; EIF3E; EIF3F; CSNK2B; EIF4A2; POLR1E; EIF3A; EIF3K; USP3; EIF3C; ABI3; EIF4E; EIF4G2; EIF4B; EIF3J; EIF4G3; EIF3B;
CMPK1	MCC; PRKAB1; EIF1B; TNIK; ATG5; EIF6; BACE1;
RNMTL1	MCC; PRKAB1; ATG12; RTCA; CUL2; PUF60; TNFRSF14; SMNDC1; USP39; TRIP6; POLR1E;
MOB4	MCC; PPP2R1A; ZRANB1; SCMH1; CTTNBP2; STK24; STRIP1; STRIP2; PDCD10; STK25; STK26; TRAF3IP3; STRN3; STRN; MYO9B; STRN4; PPP2CA; PPP2CB; DYNLL1; UBE2V2; SIKE1; GDF9; CCT2; KIDINS220; CCT3; SLMAP; CTTNBP2NL; FGFR1OP2; ARHGEF15; RIF1; CAB39; MED10; EPS15; MED31; CCDC85B; FBLN1; CCT5; FADD; RB1CC1; SETDB1; ELK1; PAICS; CRMP1; CCT7; BRK1; PTPRS; VHL; MCM2; PPP2R1B; EGFR; CCT6A; LRIF1; DNM1; STK11; TCP…
PDCD10	MCC; PPP2R1A; MOB4; STRN4; PPP2R1B; SIKE1; STK24; FGFR1OP2; STRN3; STK25; SLMAP; PTPN13; TRAF3IP3; STRN; STK26; CTTNBP2; KRIT1; CTTNBP2NL; STRIP1; PPP2CA; CHMP5;
STRN3	MCC; PPP2R1A; MOB4; STRN4; PPP2R1B; PDCD10; STRIP1; TRAF3IP3; STK26; PPP2CA; CTTNBP2NL; CCT5; STK24; PPP2CB; CALM1; STRN; FGFR1OP2; STK25; CCT7; ZRANB1; SLMAP; CTTNBP2; CCT3; CCT2; STRIP2; CCT8; TCP1; SIKE1; PPP2R2A; MOB1A; CCT6A; PPP2R4;
STRIP1	MCC; PPP2R1A; MOB4; STRN4; PPP2R1B; PDCD10; CTTNBP2NL; STK26; PPP2CA; STK25; STRIP2; SIKE1; STK24; TRAF3IP3; ZRANB1; STRN3; STRN; PPP2CB; FGFR1OP2; SLMAP; CTTNBP2;
STRN4	MCC; PPP2R1A; MOB4; STK25; ZRANB1; STRN3; PDCD10; AK5; STK24; PBDC1; KLHDC2; ASNS; GDF9; STRIP1; SLC25A6; MIF; DYNLL1; JUN; CCT8; CTTNBP2; STRN; CCT5; SIKE1; PI4KA; PPP2R1B; PPP2CB; PPP2CA; DDX39B; PPBP; CALM1; CTTNBP2NL; CCT7; STK26; CCT3; CCT2; CAV1; TRAF3IP3; TCP1; CCT6A; DFFA;
STRN	MCC; PPP2R1A; MOB4; ESR1; STRN4; PPP2R1B; PDCD10; ATF7IP; STRIP1; TRAF3IP3; STK26; PPP2CA; CTTNBP2NL; SCHIP1; CCT5; STK24; PPP2CB; CALM1; CCT6A; STRN3; GNAI1; STRIP2; STK25; CTTNBP2; CCT7; ZRANB1; CCT2; SIKE1; CCT8; CCT3; TCP1; CAV1; SLMAP; FGFR1OP2;
STK24	MCC; PPP2R1A; MOB4; CASP8; STRN4; PPP2R1B; PDCD10; PDCD6IP; STRIP1; TRAF3IP3; STK26; PPP2CA; CTTNBP2NL; CCT5; STRN; CTTNBP2; SIKE1; CCT2; CCT3; STK25; STRN3; HNRNPH3; STK38L; FABP5; SLMAP; TCP1; STRIP2; SYNCRIP; CCT6A; CASP3; FGFR1OP2; CASP7; DDX5; VAV2; CCT7; PPP2CB; CCT8; G3BP2;
PDCD6IP	MCC; PHLDA3; USP7; IKBKE; EGFR; SRC; HLA-B; PTK2B; TFE3; CHMP4A; SH3GL1; UBA5; PTP4A3; CD2AP; SH3GL2; PDCD6; CHMP4C; GSTK1; TTF2; ATN1; RAMP3; YES1; SH3GL3; TNFRSF10D; VPS28; TSG101; PLXNA2; SH3KBP1; CEP55; PDGFRB; VPS37C; CHMP4B; MAP1LC3A; NEDD4; RNF11; STK24;
SFXN1	MCC; PHLDA3; IKBKE; IKBKG; HLA-B; TSC22D1; GSTK1; UBA5; PGRMC1;
CNBP	MCC; NCBP1; RPL31; HNRNPUL1; NPM1; FTSJ1; HNRNPC; RPS16; RPL35; RPL36; PURA; RPL26; HNRNPR; BRIX1; SRSF6; MAGOH; RBMX; RSL1D1; ZWINT; DAP3; RPL23A; RPL24; RPS3A; RPS19; RPL3; ERH; DHX9; SYNCRIP; RPL35A; RPA3; IGF2BP2; PCBP2; RPL34; CUX1; IGF2BP1;
EIF3I	MCC; MYC; TRAF6; LYAR; ESR1; ARRB1; EXOSC6; EIF4G1; HLA-B; ARF6; EIF1B; ACTB; TFE3; EIF6; PAK2; EIF3F; EIF3A; THRB; GH1; CLEC4G; USP3; TGFBR2; TNFRSF14; SUMO4; CCNA1; EIF3B; TGFB1; EIF3J; EIF3H; SGK1;
PSMA3	MCC; MYC; TRAF6; IKBKG; PSMD13; CSNK2A1; CDKN1A; NFKB2; EIF1B; ATN1; ATG5; PRRC2A; TFE3; PSMD6; PSMA7; GH1; PRNP; FTSJ1; PSMA1; PLK1; PSMD14; TNFRSF14; PSMA2; XRN2; PSMA6; UCHL5; PSMB5; HHEX; SNRPB; CRYAB; STX11; GFI1B; RERE; STUB1; SLX1B; SLX1A; SNRPF;
PSMD2	MCC; MYC; TRAF6; IKBKE; ZBTB16; PSMD13; HLA-B; NDRG1; PSMC2; PSMC5; PAAF1; ADRM1; PSMC1; UCHL5; UNC119; PTN; BCAR3; HMOX1; ATXN7; PSMC6; TNFRSF1A; NFKB2; CFTR; PSMC4; PSMD5; WRAP73; NEK6; ATG4C; PSMD6; RIF1; PSMD10; PSMD7; TP63; LRIF1; USP14; UBA5;
PSMA1	MCC; MYC; TRAF6; IKBKE; PSMD13; HLA-B; MCM6; PSMC1; VIM; SH3BP4; CCDC85B; TNIK; ATG5; TFE3; PSMD6; CALCOCO2; TSC22D4; PSMA7; GABARAPL2; FTSJ1; PAK2; TRIM23; UCHL5; KRT15; COIL; PSMA6; PLK1; LDOC1; PSMB3; NMI; PSMA2; SLX1B; PSMC6; EPB41; PSMB5; NECAB2; PSMB1; PSMA3; PARK2; SLX1A; MPG;
GANAB	MCC; MYC; TRAF6; HLA-B; H2AFX; ARF6; PRRC2A; TFE3; MAPK13; EIF6; CLN3; CCNA1; UBA5; PAK2; PTPRC; TNFRSF10D; VDAC1; SGK1; GBAS; ELF3; PRKCSH; PRKAG2; PON2; HLA-C; TIMP2;
CDKN2A	MCC; MYC; TP53; IKBKE; MCM2; CDC5L; MCM5; HLA-B; CDK4; VHL; MCM6; PPP1CB; RUVBL2; EIF1B; MDM2; PSMC3; HSP90AA1; ACTB; PCNA; ATG5; CDC45; HUWE1; SNRPB; DAXX; CDC6; ACTG1; PSME3; HSPA8; MCM10; MDM4; CDKN2C; GMNN; SNRPA; ACTR3B; ACTN4; PDCD6; PPP1R9B; CDK6; ING4; E2F1; PPP1CC; EEF2; EPB41; TOP1; GSPT1; HSPA9; ORC4; NPM1; UBE2A; GAPDH; HIF1A; LAMTOR3; WRN; TUBB4B; FTSJ1; NCL; TUBB; CDC7; RIN2; UBE4B;…
MCM7	MCC; MYC; PRKAB1; TRAF6; MCM3; MCM2; IKBKG; MCM5; HLA-B; RB1; VHL; PTP4A3; HIST4H4; MCM6; NELFCD; GSTK1; NFKBIA; UBB; HIST1H4A; PINX1; BRF2; CCAR2; HIST1H4I; ORC5; PELO; SMC1A; UBE3A; MBIP; CDC6; FHL2; CDC45; HIST1H4D; PLK1; CDC7; CDKN1B; CDK7; ORC1; ORC4; HIST1H4E; HIST2H4A; RBL1; RPA1; MCM10; MCM4; HIST3H3; ORC2; RBM8A; RBL2; HIST1H4F; ORC6; NEK6; GIPC1; RECQL5; CDT1; ATR; GABARAPL2; HIST1H4L; …
MARS	MCC; MYC; PRKAB1; TRAF6; IKBKG; RELA; HLA-B; MAP3K3; NFKB2; MDM2; MAP3K1; ILK; TFE3; MAPK14; BRF2; WRAP73; HNRNPUL1; GIPC1; TNFRSF10D;
PSMB3	MCC; MYC; PRKAB1; TRAF6; IKBKE; HLA-B; VHL; H2AFX; EIF1B; PSMD6; EIF6; GH1; FTSJ1; PSMA1; PLK1; EPB41; UCHL5; SLX1B; SLX1A; PSMB5; PSMB1; PSMA2;
OAT	MCC; MYC; PRKAB1; TRAF6; HLA-B; PTP4A3; UBQLN4; ARF6; EIF1B; EIF6; CCNA1; OTUD4; SSSCA1; DMWD;
ETFA	MCC; MYC; PRKAB1; TRAF6; CDC42; IKBKE; EIF1B; FTSJ1; ELF3; UBA5; DDA1; ATG101; MPG;
PSMA7	MCC; MYC; PRKAB1; IKBKE; EGFR; PSMD13; HLA-B; PSMC1; EIF1B; ATG5; UCHL5; PSMA3; PSMA1; HIF1A; TIMP2; NME2; PSMA6; SLX1B; RIPK2; CUL1; PSMA2; PARK2; GABARAPL2; PLK1; EPB41; SLX1A; NME1-NME2;
COPB2	MCC; MYC; PRKAB1; CIAO1; NDRG1; CDK4; TSC22D1; NELFCD; GSTK1; NFKB1; TNIK; ILK; BRF2; RTCA; MAGEA6; GIPC1; TNFRSF10D; PRKCE; DDA1; RGS2; UBA5;
LRPPRC	MCC; MYC; PHLDA3; TRAF6; TP53; IKBKE; IKBKG; HLA-B; PTP4A3; ARF6; GSTK1; ACTB; TFE3; NFKBIB; MAGED1; USP19; WRAP73; GABARAPL2; TP73; CCNA1; USP49; NEK6; MAGEA6; PPARGC1A; TNFRSF10D; EPB41; BRE; ATG101;
SMC4	MCC; MYC; PHLDA3; IKBKE; IKBKG; PPP2R2B; MED19; CASP4; ILK; TRAF3IP1; SMYD2;
MMS19	MCC; MYC; PHLDA3; CIAO1; ESR1; CDK4; PTP4A3; TSC22D1; PMS1; ILK; ESR2; BRF2; BRE; PMS2; PHB2; GTF2H1; GIPC1; NCOA3; MLF2;
WDR5	MCC; MYC; IKBKG; CUL4A; ATN1; DDB1; CXXC1; MYB; KMT2A; CUL4B; ASH2L; SETD1A; PRNP; RBBP5; GRWD1; SETD1B; MBIP; SNRNP40; HCFC1; MEN1; HCFC2; KDM6A; DTL;
SMC3	MCC; MYC; HLA-B; CDK4; CASP4; ATM; NELFCD; HDAC2; MDM2; PMS1; MAGED1; RAE1; WRAP73; AIRE; NEK6; SMC1A; TUBB; USP13; WAPAL; PDS5A; RAD21; MXD1; STAG2; SMARCA5; BECN1; FEZ1;
SNRNP200	MCC; MYC; GRB2; PRKAB1; YWHAG; SMAD2; CIAO1; IKBKE; YWHAB; RNPS1; CASP4; VHL; MEPCE; CD2BP2; SMNDC1; USP39; SNRPB; EPB41; TCEA1; TOP1; CHMP1B; MEGF10; PRPF8; SNRNP40;
DNM2	MCC; MYC; GRB2; PRKAB1; SRC; MED19; ATF7IP; ABL1; MEPCE; CRK; RUVBL2; CDK1; MED29; SHC1; BIN1; EPS15; DYNLL1; RPAP2; PTK2; HCK; MPP6; ITSN1; VAV1; DDX39B; GTF2E2; CTTN; PACSIN3; PSTPIP1; PACSIN1; CCR5; SHANK2; FNBP1; TRIP10; MPHOSPH6; AP2A1; PACSIN2; PFN1;
ACACA	MCC; MYC; CIAO1; ARRB1; PPP2R2B; CSNK2A1; BRCA1; ATXN1; ILK; CSNK2A2; PRKAA2; SIRT1; CHGB; PRKAA1;
IKBKAP	MCC; MYC; CCT5; NFKBIA; MAP3K14; SHC1; MAP3K7; GSK3B; IKBKB; CHUK; HTT; MAPK8; BAG6; BARD1; PBX2; CSTF2; SNAPIN; MAN2A2; TTR; PLP2;
MAP2K2	MCC; MEPCE; MAPK1; COPS5; MAPK3; RAF1; ARAF; GRIN2D; GRIN1; KSR1; BRAF; CNKSR1; CASP9; LAMTOR3;
CCNA1	MCC; MCM3; MCM2; RB1; BRCA1; CDKN1A; VHL; MCM6; TRIM28; CDK1; PPP2CB; PSMD6; XRCC6; CCAR2; EIF3I; CDK2; CDKN1B; LRRC59; GANAB; ACAT2; CAPZA1; MYBL2; ORC2; CUX1; VPS18; LRPPRC; RBL2; E2F1; CDT1; PARK2; EIF3F; GOT2; GNB2L1; SKP2; CDC20; RBL1; PTK2; ARID2; APEX1; MCM4; OAT; HIST1H1A; XPO5; CSNK1E; SEC13; PAICS; CDC25A; TUFM; ORC1;
SUPT16H	MCC; MCM3; CDK9; HLA-B; SREK1; VHL; TRIM33; POLR1A; BAZ1B; MCM4; POLR1E; GTF2E2; H3F3A; HIST2H2BE; PRKAA1; BRCC3; SSRP1; TAL1;
GNB1	MCC; MAP3K3; DISC1; RIPK3; HDAC5; GNB2L1; GNA12; MTNR1B; MTNR1A;
EIF3A	MCC; IKBKE; UBC; EIF4G1; EIF1B; EIF4A1; ETS1; DISC1; TFE3; EIF3I; WDR48; ATG12; UPF1; EIF3E; EIF3F; EIF4A2; EIF3H; UBA5; EIF3C; TFCP2; EIF3B; PIK3C2A; PRKAG2; EIF3K; USP3; EIF4B; SS18; EIF4G2; RXRB; EIF3J; NR4A2;
TFAM	MCC; IKBKE; TNIK;
TPM3	MCC; IKBKE; SMAD3; HLA-B; CFTR; EIF1B; ACTB; EIF6; RIPK3; ACTA1; CHUK; TP73; SUMO4; FTSJ1; HSP90AB1; BCAR3; VDAC1; EIF4A2; PON2;
EPRS	MCC; IKBKE; RELA; NFKBIE; NELFCD; NFKB2; HSP90AA1; MAP3K14; MAP3K7; ETS1; TFE3; NFKBIB; MAPK13; EEF1D; RIPK3; RELB; IKBKB; ATG12; ARL4D; IARS; POU2F1; RARS; AIMP2; SYNCRIP;
SOD2	MCC; IKBKE; HLA-B; VHL; H2AFX; ARF6; EIF1B; SMARCA2; TNIK; RIPK2; PAK2; RPS3A; SMARCA5; RPL21; P4HB; AMY1A; GOLGB1; GET4; MPG; WBP5;
NAA15	MCC; IKBKE; HLA-B; TNIK; XRCC6; XRCC5; NAA10; UBA5; RPL26;
C11orf58	MCC; IKBKE; HLA-B; SLX4; MARK2; WDR48; A2M;
SNRPB2	MCC; IKBKE; HLA-B; RNPS1; TNIK; SNRPN; SF3A2; HTATSF1; ATG12; DHX9; SMN2; WDR61; SNRPA1; SNRNP40; COMMD2; SMYD2;
AIMP1	MCC; IKBKE; HLA-B; ARF6; MAPK14; FTSJ1; SMURF2; RARS; KARS; AIMP2; ATP5A1;
SYMPK	MCC; HSF1; GSTK1; HTT; MAGEA6; CSTF2;
RAB2A	MCC; HLA-B; VHL; CBFB; EPB41; GAPDH; PRKCI; GOLGA2; GORASP2; GDI2;
DRG1	MCC; HLA-B; FTSJ1; TAL1; CAPNS1;
ACAT1	MCC; HLA-B; EIF1B; TNIK; GH1; HLA-C; MPG;
APEX1	MCC; HDAC1; TRAF6; TP53; HLA-B; EP300; CSNK2A1; ARF6; EIF1B; PCNA; HSPA1A; XRCC6; UBE2I; EIF6; CCNA1; PAK2; HIF1A; XRCC5; SET; DCTN1; TXN; ANP32A; HNRNPL; NXF2; NME1; FEN1; POLB;
PHB2	MCC; HDAC1; TRAF6; PPP2R1A; IKBKE; ESR1; UPF2; RELA; EWSR1; TSC22D1; NELFCD; CTNNB1; DDX20; HDAC2; AGO3; TFE3; AKT1; MMS19; MYOD1; FHL2; HDAC3; RIPK2; FTSJ1; PTMA; NUP93; JUP; ABCB1; USP15; EPB41; HDAC5; DYNC1H1; ATXN10; SLC3A2; IARS;
PCNA	MCC; HDAC1; TRAF6; IKBKE; UBC; RELA; HLA-B; CDK4; EP300; CUL4A; CDKN1A; PTP4A3; TSC22D1; RUVBL2; PPP1CA; EIF1B; CDK1; UBB; CHAF1A; ING1; XRCC6; CDT1; DNMT1; FTSJ1; RFC3; CDKN2A; GADD45A; RFC1; GADD45G; CCNA2; CCNB1; FEN1; CDC25C; MSH6; CDK5; YBX1; APEX1; HUS1; RPA1; CCND3; POLD2; POLB; RFC4; MCL1; DDB1; RFC2; ANXA2; HLA-C; WRN; RFC5; PRKDC; CDC6; PPP1CC; CDK2; CCND1; APEX2; XRCC5; KCTD13; CDK6; M…
FKBP3	MCC; HDAC1; TP53; HLA-B; CSNK2A1; HDAC2; MDM2; TNIK; CSNK2A2; MTA2; CSNK2B; YY1;
VHL	MCC; HDAC1; MOB4; UBE2D3; PPP2R2B; PSMD13; ATM; HIF1A; JADE1; PSMB1; USP33; TCEB1; FLNA; RAB11A; CUL2; CALM1; SP1; PSMB3; NR4A1; RBPMS; TCEB2; NR4A3; CDK2; TRMT112; RPL22; RPL18A; PSMC3; FSCN1; NR4A2; STK16; FKBP1A; TXN; IARS; MYCBP; SRPRB; CAB39; POLR2A; PSMB5; KAT2A; NEDD8; PCMT1; RPA3; RPL35; PLP2; DGKZ; ATP5J2; SF3B6; UCHL1; FN1; TARS; PGRMC1; TAGLN2; RBX1; SAP130; FABP5; DTYMK; ITGAL; CCAR2;…
KRT18	MCC; GRB2; YWHAG; CASP8; HSPA5; YWHAB; EGFR; YWHAZ; CBL; YWHAH; YWHAQ; CCDC85B; CDK1; PRKCA; HGS; SHC1; YWHAE; PNN; HSPA1A; MAPK14; CASP3; TSG101; RAF1; PKD1; TUBG1; DEDD; TRADD; PKP2; HSPA4; TUBGCP4; KRT15; KRT8; LDOC1; NME7; TNFRSF1B; PRKCE; CASP7; PPM1B; CASP6; CAMK2A; RPS6KA3; SVIL;
TUFM	MCC; GRB2; TRAF6; PPP2R2B; HLA-B; CFLAR; EIF6; CCNA1; AGO4; TNFRSF1B; EPB41; HLA-C; SGK1; TRMT10C; MYH9;
RPL24	MCC; GRB2; TRAF6; LYAR; PPP2R2B; HLA-B; NDRG1; NELFCD; MAP3K1; MAP3K14; TP63; PINX1; AGO4; PAK2; CNBP; LSM8; MAGEB2; TRAF3IP1; PA2G4;
RPL23A	MCC; GRB2; TRAF6; LYAR; IKBKE; HLA-B; DDX56; VHL; PINX1; RTCA; PAK2; CNBP; BCAR3; PACSIN3; PSTPIP1; COMMD2; MAGEB2; IPO5; SMYD2; TNPO1;
ECHS1	MCC; GRB2; PRKAB1; TRAF6; IKBKE; HLA-B; VHL; EIF1B; TNIK; ATG5; TFE3; GH1; GABARAPL2; RIPK2; FTSJ1; PAK2; EPB41; UBA5; DDA1; CAPN1; TIMP2;
RPS14	MCC; GRB2; LYAR; SMAD2; IKBKE; IKBKG; RELA; PPP2R2B; HLA-B; MEPCE; TSC22D1; NELFCD; NFKB2; EIF1B; TNIK; MAP3K1; MAPK13; PINX1; RELB; TAF9; RIPK2; TNFRSF1B; TRIP6; PON2; COMMD2; MAGEB2; RBBP6; SMYD2;
TPM2	MCC; GRB2; JUN; ACTB; EPB41; ADRBK1; PIK3CG; TPM1;
SNX3	MCC; GRB2; IKBKE; UBC; FYN; SRC; HLA-B; ABL1; VHL; CRK; NCK1; ATG5; USP10; EPB41; SCNN1A; STX11;
CUL2	MCC; FOS; VCP; VHL; UBXN1; PTP4A3; COPS5; NR3C1; UBXN7; FAF1; COPS6; TFE3; GH1; SAP130; CAND1; RNMTL1; RNF7; TCEB1; COMMD1; RBX1; DLG3; CAB39; GPS1; CMBL; TCEB2; TCEAL1; MAGEA6; PFKFB3; FAF2; HIF1A; DCUN1D1; P4HB; NEDD8;
SSRP1	MCC; EXOSC10; SREK1; CSNK2A1; TRIM33; POLR2A; POLR1A; ACTB; MYCBP; CHD1; AIRE; MCM4; SRF; RAN; DHX9; PRKAR1A; SUPT16H; DDX21; SPI1; ATG101; CHMP1B;
SEC13	MCC; EGFR; HLA-B; ARF6; EIF6; CCNA1; TAB2; NUP85; NUP98; RAB11A; NUP160; NUP107;
CSNK1E	MCC; DVL2; AXIN1; CCNA1; SOCS3; DVL3; AKAP9; DVL1; APC; ARNTL; BID; PPP1R14A;
GRB2	MCC; DNM1; HIST1H4H; IK; RET; HTT; SHBG; FYB; PIK3R2; SOS1; SHC1; KHDRBS1; IL2RG; UBB; HIST1H4K; A2M; PPIA; GHR; HIST1H3F; ERBB3; PTPN11; PTBP1; MAP4K5; HIST1H4L; WAS; ECHS1; HIST1H4J; JAK2; TSC2; VAV2; ITK; SOCS1; CRK; CDC27; PTPN6; PTPN12; PTK2; TMPO; VAV1; EFS; LAT; BCR; PRRC2A; PRKAB1; IL6ST; POLR1B; EGFR; LMNA; FASLG; ARHGAP17; FLNB; MST1R; BCAR1; CD2AP; LIMA1; TNK2; WASL; DCTN1; HIST1H3B; H…
MSH2	MCC; CREBBP; MYC; IKBKG; BRCA1; SLX4; ATM; PTP4A3; MLH1; MAX; ARF6; PCNA; WRAP73; AIRE; SMC1A; ATR; PMS2; OTUB1; BARD1; RFC1; KAT2A; MSH6; MRE11A; CHEK1; BLM; CHEK2; NBN; RAD50;
MSH6	MCC; CREBBP; MYC; EP300; BRCA1; CASP4; ATM; MLH1; PCNA; MED9; AIRE; SMC1A; ATR; PMS2; BARD1; RFC1; MSH2; RAD50; CHEK1; BLM; MRE11A; NBN;
PCMT1	MCC; CREBBP; GRB2; TRAF6; IKBKE; CHD3; PPP2R2B; HLA-B; VHL; CFTR; EIF1B; TNIK; ATG5; CD40; GABARAPL2; RIPK2; PAK2; EPB41; APOA1; TIMP2; DEGS1;
RPS6KA3	MCC; CREBBP; ESR1; MAPK1; GSTK1; CREB1; MAPK3; MAPK14; NR4A1; KRT18; HIST3H3; MAGI1; CSNK2B; STK11; GRIN2D; GRIN1; MAPT; PDPK1; PEA15; FGF2;
EIF2B1	MCC; CREBBP; ARHGDIA; STK11; DCD; ARL4D; EIF2S1; HNRNPL;
GATAD2A	MBD2; KAT2B; MBD3; PAK4;
MPHOSPH8	MAX; SH3BP4; RANBP9;
HK1	MAX; SCMH1; VDAC1; GBAS; ATG101; ENO2;
FTH1	MAX; SCHIP1; UBR1; TSC1; CRMP1; FXR2; GOLM1; BRD7;
TBC1D9B	MAX;
CPSF4	MARK3; FIP1L1;
GPRASP1	MARK2; VIPR1; SNAPIN; AGTR1; ADRB1; OPRD1; TFG; HGH1; LRP2; GRM5;
COL4A3BP	MARK2; COL4A3; PRKAR1A; RTN4; ITGB3BP; POM121;
SLC12A2	MAPK14; STK39; OXSR1;
EEA1	MAPK14; RUVBL1; USO1; HDAC6; NSF; RAB5A; ZFYVE9; IGF1R; RAB5C; STX6; TOM1; ZFYVE16;
PACSIN3	MAPK1; WAS; HSPA1A; ASAP2; FBL; WASL; HSPA8; PAK2; SOS1; WIPF1; GRWD1; NOL3; GOT2; RPL23A; PACSIN1; PACSIN2; KHDRBS1; SOS2; DNM1; ASAP1; CYFIP2; DNM2;
TNIP1	MAPK1; TNFAIP3; NFKB2; RNF11; RBFOX1; TTF2; RPL5; S100B;
DYRK1B	MAPK1; RANBP9; MAPK14; PCBD1; HNF1A; MBP; DCAF7;
NEK2	MAPK1; PPP1CA; MAD1L1; PPP1R2; CDC27; NDC80; CDC16;
IER3	MAPK1; MAPK3; PRNP; BAG6; TNFSF10; PPP2R5B; PPP2R5C; MCL1;
LAMTOR3	MAPK1; MAPK3; CDKN2A; MAP2K1; SUFU; MAP2K2; RRAGB;
MAPK8IP3	MAP3K5; SRC; MAP3K1; CASP3; BCL6; RAF1; KLC1; PTK2; MAPK8; MAPK9; RIC8A; ARL4D; MAP2K7; MAP2K1; MAP2K4; KLC2; TLR9; MAPK10; TLR2; MAP3K11; TLR4; MAPK8IP1;
GNA13	MAP3K5; PTK2B; CTNNB1; TGFBR1; PRKACA; CXCR4; CDH1; PRKCB; PPP5C; EDNRB; ARHGEF11; RDX; MTNR1A; RIC8A; RGS16; GNA12; TEC; CDH2; PRKCE; USP3; PRKAR2A; PRKCD; TSHR;
MAP3K6	MAP3K5; PRKAB2; PRKAA2;
PIH1D1	MAP3K3; RUVBL2; RPAP3; RUVBL1; TSC22D4; RPAP2; PARD6A; GPN1;
HOXD12	MAFG; MAFF; MAF; MEIS1;
AMOTL2	MAD1L1; FXR2; SVIL; KRT15; NDC80; MAGOHB; KRT20;
CNTROB	LYST; APTX;
MAPKAPK2	LYAR; YWHAZ; MAPK1; HSF1; CREB1; SHC1; AKT1; MAPK14; PINX1; ZFP36; SRF; SMNDC1; BAG2; PHC2; HSPB1; HNRNPA0; CDC25A; TCF3; TSC2;
BRIX1	LYAR; UBE2D3; CTNNB1; SETDB1; UBE2D1; UNC119; CNBP; UBA2; CDC42BPB;
ZHX1	LYAR; TP53; CHD3; CSNK2A1; ATXN1; NR3C1; VIM; PRPF40A; DYNLL1; WDR33; SAT1; DDX39B; BARD1; MPHOSPH6; BHLHE40; TNFRSF10C; PIAS4; ZMYND11; LAMA4; TOLLIP; ZYX; PSMD11; TERF1; TALDO1; TAL1; DLST; TARDBP; PEX14; NFYA; ZHX2;
KPNA1	LYAR; SLX4; MEPCE; UBR5; EEF1D; STAT3; NUP62; RELB; TAF9; STAT1; KPNB1; HIST3H3; RANBP2; LEF1; PAX5; HIST2H2BE; ELAVL1; ANP32A; RUNX1T1; CSE1L; LMO4;
RSL1D1	LYAR; MED19; RRP1B; MAP3K14; CNBP; MRGBP;
NOP2	LYAR; MAP3K1; FBL; NPM1; MCRS1; TOP1; PTPRJ;
TWF2	LYAR; KRT31; KRT36; CHGB; ACTR3B; KRT82; CAPZA1;
RPL32	LYAR; IKBKE; HLA-B; DDX56; EIF1B; MAP3K14; PINX1; RTCA; PAK2; PSTPIP1; MAGEB2;
HIST1H2BI	LYAR; IKBKE; EGFR; DDX56; VHL; ACTB; PINX1; GH1; ATG12; NME2; NME1-NME2; PSMD10; ELF3; MAGEB2; SIRT1; BCL10; DLG3; ATXN7;
C7orf50	LYAR; CCDC85B; PRNP;
KPNA6	LYAR; BRCA1; MEPCE; STAT3; RELB; TAF9; STAT1; GABARAPL2; KPNB1; CSE1L; SPOP; ANP32A;
PHF6	LYAR;
PSMB8	LSM1; TAP2; PSMA2;
NDUFAF3	LSM1; NDUFAF4;
TNFRSF10C	LRSAM1; RAP1A; APOA1; ZHX1; TNFSF10; SLC25A6; FAM101B;
MYL2	LRSAM1; PAK2; TRIM63; PPP1R12C;
GRIK5	LRSAM1; GOLM1; GPAA1; DLG4; DLG3;
HSPB3	LRIF1; RIF1; SETDB1; UNC119; PRPF4B; MED31; RBM48; RAMP3; MED8; NEFL; ANP32A; HSPB2; HSPB8;
FXR1	LRIF1; PRSS23; RIF1; CRMP1; C14orf1; CEP126; FXR2; FMR1; LUC7L2; CYFIP2; GBP2;
RRAGB	LAMTOR3;
DGKB	KRT31;
NME7	KRT18; NT5C2; ZNF263;
PLEKHM2	KLC1;
FYCO1	KIF5B; RPA2; MAP1LC3B; MAP1LC3A; RPA1; LMNA; TMPO; RPA3; EMD;
DARS2	KARS; AIMP2;
CBFB	JUN; RUNX2; RUNX1; APP; PRKACB; CHGB; SYT1; RAB2A; MYOD1; RARS; CBFA2T2; RPL35; DHX36; MAP2;
HOOK2	JUN; RIBC2; KAT7; AKTIP; RALBP1; VPS41; VPS16; ABLIM1; MCM10; UTP14A; APEX2; FAM107A; ZNF638; EPS8; CCDC33; PSMF1; KIAA0408; HOOK1;
NTRK3	JUN; MAPK1; MAPK3; SHC1; PLCG1; NGFR; DYNLL1; SQSTM1; KIDINS220; IRAK1; PTPN1; RASGRF1; NGFRAP1;
NFE2L1	JUN; JUNB; JUND; MAFG; MAFF; CAPN1; ATF4;
FOSL2	JUN; JUNB; JUND;
FOSL1	JUN; JUNB; CALCOCO1; LDOC1;
HHEX	JUN; EFEMP2; KRTAP4-12; PML; TLE1; PSMA3; GATA2;
USP50	IPO5; AFG3L2; TUBA1A; ABCD3; HUWE1; BSG; SLC25A13; SRPRB; MTHFD1L; SLC1A5;
GEMIN2	IKBKG; RNPS1; DDX20; SNRNP70; SRSF3; SRSF4; SRSF2; FBL; SRSF1; GAR1; SMN1; DHX9; SMN2; SNRPD1; CTBP1; SNRPD3; STXBP2; SNRPG; CLNS1A; SNRPF; SMYD2; SNRPD2; STXBP3; SNRPE; U2AF2; LGALS1;
TNIP2	IKBKG; RELA; TNFAIP3; NFKB2; NFKB1; REL; FLNA; STK11; MAP3K8; OTUD7B; SMARCD1; TEK;
LPXN	IKBKG; PTK2B; PTK2; PTPN12; PHF21A; POM121; ZNF426;
CANX	IKBKG; NDRG1; CFTR; TNFRSF1A; MAPK13; SMURF2; ITGB1; F8; GRIN1; KSR1; CD82; CALR; FAM107A; TSHR; MTNR1B; BCAP31; LRP1; SVIP; GRIA1; MTNR1A; TF; PRKCSH; MAPK8IP1;
RPAP3	IKBKG; MAP3K3; POLR2A; RUVBL2; POLR1A; PPP1CA; TGFBR1; CCT5; EIF4A1; INTS1; POLR3A; RPAP2; STK11; GPN1; POLR2J; POLR2B; PFDN2; PIH1D1; RFC5; ANAPC1; EFTUD2; POLR2E; HSPA6; PARD6A; HSP90AB1;
ROR2	IKBKG; MAGED1; WNT5A; FZD5;
GNB2L1	IKBKG; FYN; SRC; SREK1; RB1; CDKN1A; COPS5; AR; CFTR; TNFRSF1A; PRKCA; RASA1; ACTB; PLCG1; TP63; STAT3; TSC22D4; EIF6; DYNLL1; STAT1; TP73; SUMO4; CCNA1; PABPC1; PTN; SLC9A3R1; JAK1; INSR; SAT1; HIF1A; TUBB; GOLM1; EPOR; PRKCE; PRKD1; TYK2; IL2RB; ITGB1; IGF1R; DNM1; ITGB2; PRKCB; GNB1; SLC25A6; PRKCD; OTUB1; ITGB5; IL4R; SYT1;
GADD45GIP1	IKBKG; EXOSC4; GADD45A; GADD45B; NR4A1; CSNK2B; GADD45G;
C19orf57	IKBKG; EWSR1; RUNX1T1; COPS4; TRIM23; VCL; AIMP2; RABL6;
RNF7	IKBKG; CUL4A; CSNK2A1; UBE2D2; CUL1; UBE2D1; UBE2D4; SOCS3; CUL2; CSNK2B; CUL5; UBE2Q1; CASP7; CYCS; CLEC4G;
CNOT7	IKBKG; CDK4; CDK1; CDK2; PABPC1; TOB1; CDK6;
ATG16L1	IKBKG; ATG5; ATG12; CCT7; MAP1LC3B; CCT3; MAP1LC3C; ATG3; CCT2;
CPNE2	IKBKG; ACTB; MYCBP; SKIL; PPP5C; PDCD6; UBE2M; BCOR; RDX;
STK16	IKBKE; VHL; SNRPN; MBP; HNF4A; TGIF1; ELK1; MELK; ADAMTSL4; ROCK2; EXT2;
MZT2B	IKBKE; TUBG1; TUBGCP4; TUBGCP3;
TPD52	IKBKE; TPD52L1; TPD52L3;
GLRX3	IKBKE; TNIK; PLSCR1; EFEMP2; KRTAP4-12; PRKCZ; CIAPIN1; PRKCQ; RGS20; ADAMTSL4; HEXDC;
KARS	IKBKE; TANK; MAPK14; EEF1D; GEMIN4; EEF1G; SLC25A6; AIMP2; PAFAH1B1; AIMP1; DARS2;
SEC22B	IKBKE; STX5; STX18; GOSR1;
NAPA	IKBKE; STX5; SNAP23; NSF; SNAP25; GNA12; RTN4; BNIP1; GOSR2; STX1A; VAMP8; GOSR1; STX8; STX7; VAMP2;
ASNS	IKBKE; STRN4; DDA1; PRKAG2; ATG101;
RAB5A	IKBKE; RASA1; CHM; GGA2; RAB7A; ITGB1; GDI2; RIN1; RABAC1; AP1G1; RAB5C; AP1G2; EEA1; GGA1; SDCBP; APPL1; TSC2; RIN2; RABGGTB; AGTR1;
MAD2L1	IKBKE; PTP4A3; ESR2; TSC22D4; EIF6; MAD1L1; INSR; TNFRSF1B; KEAP1; CDC20; ZWINT; CDC27; CDC23; MAGEB2; NDC80; BUB1B; ANAPC2; KLHL13; CDC16; APC; CHFR;
ROCK2	IKBKE; NFKBIA; RHOA; STAU1; PPP1R12A; STK16;
COX4I1	IKBKE; NELFCD; TMBIM4; MT-CO2;
DNAJB1	IKBKE; MAP3K3; HSF1; CFTR; AKT1; HSPA1A; HSPA8; HSPA4; PRKAA2; OTUD4; STUB1; PARK2; PTGES3; NRAS;
RBM8A	IKBKE; IKBKG; RNPS1; UPF3B; NXF1; RAE1; STAT3; CHM; MCM7; MAGOH; EIF4A3; USP21; ALYREF; MAGOHB; UPF3A;
LARS	IKBKE; IKBKG; RELA; TANK; EEF1G; TNFRSF10D; DDA1; GBAS; RARS; ATG101;
RARS	IKBKE; IKBKG; HLA-B; RNPS1; NFKBIE; TANK; NFKB2; TNFRSF1A; MAP3K14; CBFB; EPRS; QARS; LARS; AIMP2; AIMP1;
NTMT1	IKBKE; IKBKG; DIS3;
RDX	IKBKE; HLA-B; TSC1; SLC9A3R1; GNA13; EZR; ARHGDIA; CPNE2; ITGB2; CPNE1; SLC9A3R2; CPNE4;
SGTA	IKBKE; HLA-B; HSP90AA1; EFEMP2; PTN; HSPA4; FTSJ1; F11R; BAG6; PFN2; GHR; UBL4A; TMPO;
PTPRF	IKBKE; FYN; CTNNB1; LCK; PRPF40A; BCAR1; CAV1; SKIL; CDH1; INSR; PPFIA1; IRS1; GIT1; RET; PPFIA2; IRS2; PPFIA3; TRIO; PTPRA; JUP;
FKBP5	IKBKE; ESR1; CDK9; HSF1; HSP90AA1; MAP3K1; REL; MAP3K7; CHUK; USP49; FES; STK11; PGR; PHLPP1;
NCBP2	IKBKE; EIF4G1; NCBP1; HNRNPF; HNRNPH1;
DCTN2	IKBKE; EGFR; HGS; GADD45A; DISC1; CALM1; GSK3B; TSG101; GNAO1; ZW10; GOLM1; PAFAH1B1;
SNRPA1	IKBKE; CDC5L; HLA-B; CASP4; VHL; MEPCE; ARF6; GSTK1; NCBP1; SF3A2; SMN1; MAGEA6; SMNDC1; SMN2; TOP1; HNF1A; SNRPB2; COMMD2;
EIF3J	IKBKE; CASP3; MAGED1; EIF6; EIF3I; GABARAPL2; TPD52L1; EIF3F; GOLM1; EIF3H; EIF3C; EIF3B; EIF3A; SIAH1; TADA3; EIF3K;
AP1S1	IKBKE; ARMC6; AP2A2; AP1G1; SLC16A1; AP1G2; SEC61A1; AP1M2;
TGM1	HSPB1; SEMG1; SEMG2;
NOA1	HSPA8; ARF1; AIFM1; TXNDC12; NFU1;
MTNR1B	HSPA5; YWHAQ; FLNA; GNAI1; GNAI2; CANX; GNB1; GNAI3; CTNND1; VPS35; MTNR1A; PPM1G; PI4KA; HNRNPA0;
SIRT3	HSPA5; RIF1; HSPA1L; HSPA9; HSPD1; TTF2; PITPNA; FOXO3; GRN; ATP5A1; SBF1;
REL	HSPA5; RELA; NFKBIE; GTF2B; TBP; CALM3; CALM2; NFKB2; NFKB1; SP1; NFKBIA; NFKBIB; MAP3K8; NOTCH1; ELF1; HNRNPH1; TNIP2; TUBA3D; ACTG1; HSPA1A; HSPA1L; PPP4C; MAPK8; CALM1; HSPA8; COMMD1; GAPDH; C1QBP; SRF; TUBB; SIN3A; TUBB4A; NKRF; FKBP5; TBK1; CDK2; UACA; CLTC; PAPOLA; TUBA3C; HSPA9; CCNE1; HSPA6;
MTNR1A	HSPA5; RAC1; TMEM33; FLNA; GNA13; EEF1G; GNAI1; RAP1A; GNAI2; CANX; PGRMC1; GNB1; LRRC59; GNAI3; CALR; DPM1; MTNR1B; GNA11; HNRNPA0;
POLR3H	HSPA5; POLR2H; YWHAE; RAE1; CHM; PCBP2; POLR3A; POLR3C; POLR3D; POLR1D;
STMN1	HSPA5; HLA-B; CSNK2A1; VHL; UBQLN4; PRKACA; MAPK3; CDK1; PINX1; STAT3; HSPA8; PPARG; CDKN1B; TRPC5;
DPYSL5	HSPA5; FES; DPYSL4;
F8	HSPA5; EIF1B; F10; PHYH; LRP1; MCFD2; CANX; F2; F9; CALR;
AGO4	HSPA5; AGO3; CCT5; HSP90AA1; ACTB; HSPA1A; EEF1A1; MYCBP; HSPA8; HSPA1B; YBX1; RPS26; PTGES3; TNRC6B; RBM10; DNAJA1; SLC25A13; HSP90AB1; TUBB; WDR77; AGO2; ATP5C1; RPS3A; JAK1; TUBA1A; TUFM; EEF1G; RPL35; PABPC1; IGF2BP1; RPL24; HNRNPC; EIF4B; PGAM5; TRIM21; SLC25A22; QPCTL; PRDX1; PABPC4; DICER1; RPS9; RPS25; TUBB4B; DNAJA2; PRMT5; SNRPD2; EMD;
TIMP2	HSPA4L; PSMA7; GANAB; ITGB1; PSME3; PSMA6; PCMT1; NUDC; RPL29; ECHS1; APC2; PGRMC1; ITGA3; PAICS;
SLC34A1	HSP90AA1; FHL2; SLC9A3R1; HSP90AB1; SLC9A3R2;
CERS2	HSP90AA1; C20orf24; PSMD14; ARHGEF7; ATP6V0C; KIF1B; NDN; GABBR2;
GTF2A2	HSF1; TBP; TAF4; GTF2A1; TBPL1; GTF2E1;
TAF7	HSF1; TBP; TAF12; TAF15; TAF1; TAF10; TRIM24; TAF9; TAF8; TAF2; YWHAE; TAF6; CPSF1; TAF5; AHR; TAF4; TAF11;
ENO2	HSF1; SUMO4; TUBA4A; ENSA; HK1;
RASSF2	HRAS; RASSF5; STK3; STK4;
AKTIP	HOOK2; UTP14A; GTF3C1; AKT1; CEP126; VPS41; IMMT; TRIM23; DZIP3; EXOC7; CTBP2; DCTN1; PDS5A; RPA1; IARS; HOOK1; VPS16; HOOK3; VPS18; PDPK1; POLA2;
VPS41	HOOK2; UBE2U; VIPAS39; AKTIP; HOOK3; HOOK1; AP3D1;
VPS16	HOOK2; AKTIP; VPS11; HOOK1; STX7; HOOK3; VPS33A; VPS18; UVRAG;
CENPC	HNRNPA1; UBTF; MAPK14; DAXX; RPAP1; SUMO2; ZWINT; MDC1;
TARDBP	HNRNPA1; UBC; EXOSC10; MED10; HLA-B; MED19; ARF6; MED29; SETDB1; TNFRSF14; KHDRBS2; XRN2; TOB1; ZHX1; NSFL1C;
ARID2	HNRNPA1; SMARCB1; SMARCA2; SMARCA4; CCNA1; SMARCC2; KHDRBS2; SMARCE1; PBRM1; SMARCC1;
YTHDF2	HNRNPA1; SMAD3; MEPCE; HNRNPH1;
SUFU	HNRNPA1; SETDB1; NCOA3; BTRC; SAP18; HMGA1; RBPJ; PIAS1; ZNF263; GLI3; LGALS3; LAMTOR3;
ABHD16A	HNRNPA1; SAFB; UPF1; RNF5;
SREK1	HNRNPA1; RNPS1; SUPT16H; SF3B3; HNRNPD; HNRNPU; SFPQ; SRSF6; SSRP1; DDX39B; SRSF2; SRSF4; SNRPD3; PABPC4; HNRNPH1; PARP1; HNRNPC; SF3A3; SH3GLB2; SAFB; SRSF1; SRSF7; SRSF10; THRAP3; CD8A; SRSF5; PIN1; SRSF3; DDX3X; DDX17; ZRANB2; PABPC1; GNB2L1; NPM1; TRA2B; SNRPD1; EFTUD2; HNRNPA2B1; CSNK2A1; HNRNPK; SRPK1; MDM2; YBX1; ILF2; ELAVL1; RBMX; RBM10; NCL;
PABPN1	HNRNPA1; RB1; SMARCA4; STAU1; MYOD1; SNW1; TNPO1; CARM1; PA2G4;
PURA	HNRNPA1; RB1; MEPCE; SP1; CCNT1; CNBP; E2F1; YBX1; CDK5; ADAP1;
SYTL2	HNRNPA1; PPP1CA; RPAP1; RAB27A; RAB27B;
MOV10	HNRNPA1; PMS1; ATG12; PUF60; KHDRBS2;
CAPN2	HNRNPA1; NFKBIA; BCL2; CDK5R1; PTPN1; KNG1; BID; CASP9; CAPNS1; ADRBK1; NMT1;
PHYHIP	HNRNPA1; NDRG1; COPS6; EEF1A1; C14orf1; SMARCC2; PRMT5; DYRK1A; SUPT5H; MED8; TTR; NFE2; PHYH;
RRP1B	HNRNPA1; LYAR; RPL5; SRSF1; PINX1; RPLP0; PPP1CA; YBX3; LSM1; PON2; TOP1; NCL; RSL1D1; PARP1; ILF3; DDX21; SRSF6; APOA1; SMNDC1; LUC7L3; PRPF4B; NPM1; LUC7L2; SDF2L1; ALYREF; RPL4;
MEPCE	HNRNPA1; HSPA5; CDK9; YWHAZ; SLX4; MAP2K2; SYNCRIP; SART3; PRPF4; USP4; RANGAP1; SNRPD3; GTF2F1; NOP56; EIF4A1; EXOSC5; SNRPF; CDC73; DDX23; HNRNPA2B1; HSPA6; HNRNPC; ILF3; DNM2; SNRPN; RPS4X; KPNB1; ILF2; DTYMK; CKAP5; KPNA2; CAND1; PRPF6; PARP1; CCT2; PRPF3; SNRPA1; RPS14; BAX; RFC5; EFTUD2; ALYREF; RUVBL1; UBE2S; TRIP13; RUVBL2; LUC7L2; HEXIM1; SNRNP200; UBE2M; HNRNPR; LSM7; U2AF1; ACTB; USP15…
RBM39	HNRNPA1; ESR1; CDK9; MED10; RNPS1; MED19; JUN; CTNNB1; MED29; ESR2; MME; NCOA6; KHDRBS2; DDX39B; PGR;
FEN1	HNRNPA1; EP300; CDK1; PCNA; CDK2; EEF1G; RAD9A; ARHGDIA; WRN; CCNA2; BLM; APEX1; HUS1; RAD1;
GTF2A1	HNRNPA1; CSNK2A1; TBP; SCHIP1; TAF4; GCN1; CSNK2A2; TAF5; BCL3; TAF6; NCOA6; TAF1; TRIP4; GTF2A2; HSPA9; GTF2E2; TBPL1; GTF2F1; GTF2E1; DOCK7; KDM5B; HMGB1;
RPAP1	HNRNPA1; CIAO1; MEPCE; ILK; POLR2C; ILF3; HSPA8; HLTF; POLR3A; SYTL2; SLFN11; POLR2J; IGF2BP1; CCT6A; ERBB2IP; PPP4C; POLR2B; ELAVL1; CSNK2B; ANAPC1; GPN1; HSPD1; MAGEA6; MCM10; EFTUD2; CENPC; BAG6;
SAFB	HNRNPA1; CHD3; ESR1; SREK1; POLR2A; ABHD16A; SRPK1; TAF15; CHD1; TP63; CLK1; SAFB2; SRSF9; HNRNPD; CYCS; EEF1D; USP45; HNRNPK; KHDRBS2; RB1CC1;
MRPS27	HNRNPA1; CDK9; PPP2R2B; KHDRBS2;
ILF2	HNRNPA1; CDK9; CDC5L; RELA; SREK1; MEPCE; H2AFX; NFKB2; MAP3K14; ILF3; EEF1G; KHDRBS2; PRKDC; EIF2AK2;
RBMX	HNRNPA1; CDC5L; SREK1; MEPCE; PSMF1; HNRNPK; CNBP; FXR2; USP45; KHDRBS2; RB1CC1; SORBS3; LNX1; RBM7; CCDC33; KHDRBS3; TRA2B; NR2F6;
TTF2	HNRNPA1; CDC5L; PDCD6IP; SMAD1; MYB; SKIL; SMAD7; TNIP1; MYBL2; DCP1A; DRAP1; DR1; SIRT3; HNRNPA2B1;
UBR1	HNRNPA1; CDC42; UBXN1; ARL15; FTH1; ARL4D; LAMA4; BTBD2; UBE2B; FAF1; UBXN7; NDUFA4L2; PTPRS; FAF2;
TAP2	HLA-C; PSMB5; PSMB8;
LMNB1	HLA-B; VIM; CDK1; PRKCA; CASP3; SMARCA4; ATG12; SUMO4; RTCA; AIRE; BCAR3; CASP6; MCM10; PRKCB; PRKCD; ZWINT; LMNA; TMPO; EMD; SPG20; MELK; LBR; NDEL1; SPTAN1;
HBA2	HLA-B; TSC1; APOA1; AHSP; NAP1L1; PTEN;
HBA1	HLA-B; TSC1; APOA1; AHSP; NAP1L1; PTEN;
CD8A	HLA-B; SREK1; LCK; SRSF1; PTPRC; HLA-C; LAT; B2M; LGALS1;
SSSCA1	HLA-B; RUVBL2; CCT5; FXR2; NOC4L; CCT7; DOK2; PRMT1; CCT3; DCD; CCDC33; QRICH2; HNRNPL; IL16; OAT; VTA1;
DLAT	HLA-B; PDHA1; PDK2; PDHX;
NUP43	HLA-B; NUP85; NUP160; NUP107;
PMPCB	HLA-B; MARK3;
SLC1A5	HLA-B; ALB; GSTK1; TNFRSF1A; MAP3K1; USP19; TBC1D17; NEK6; TNFRSF1B; USP50;
LIN37	HIST4H4; HIST1H4A; SIN3A; HIST1H4I; RBBP4; HIST2H4A; TEX11; RBL2; HNRNPA2B1; HIST1H4B; HIST2H4B; RPLP1; HIST1H4K; HIST1H4H; HIST1H4E; HIST1H4J; HIST1H4F; HIST1H4C; PARK7; HIST1H4L; MYBL2; HIST1H4D; B2M; LIN54;
HAT1	HIST4H4; HIST1H4A; HIST1H4I; SMAD7; HIST2H4A; HIST1H3B; UBE2A; HIST1H4B; HIST1H3I; HIST1H3J; HIST1H3H; HIST2H4B; G3BP1; HIST1H3A; HIST1H3G; HIST1H3C; ATG10; HIST1H4K; HIST1H4H; HIST1H3F; HIST1H4E; HIST1H4J; HIST1H4F; HIST1H4C; HIST1H4L; HIST1H4D; HIST1H3E; BAP1;
HJURP	HIST4H4; HIST1H4A; HIST1H4I; IMMT; HIST2H4A; HIST1H4B; HIST2H4B; HIST1H4K; HIST1H4H; HIST1H4E; HIST1H4J; HIST1H4F; HIST1H4C; HIST1H4L; HIST1H4D; CENPA;
SETD8	HIST4H4; HIST1H4A; HIST1H4I; HIST2H4A; HIST1H4B; HIST2H4B; HIST1H4K; HIST1H4H; HIST1H4E; HIST1H4J; HIST1H4F; HIST1H4C; HIST1H4L; HIST1H4D; E2F2;
FKBP14	HIST4H4; HIST1H4A; HIST1H4I; HIST2H4A; HIST1H4B; HIST2H4B; HIST1H4K; HIST1H4H; HIST1H4E; HIST1H4J; HIST1H4F; HIST1H4C; HIST1H4L; HIST1H4D;
DEK	HIST4H4; HDAC2; SRSF2; HIST1H4A; DAXX; SRRM1; HIST1H4I; KHDRBS2; HIST2H4A; HIST1H3B; HIST1H4B; HIST1H3I; HIST1H3J; HIST1H3H; HIST2H4B; HIST1H3A; HIST1H3G; HIST1H3C; HIST1H4L; HIST1H4K; HIST1H4E; HIST1H4J; HIST1H3E; HIST1H4H; HIST1H4D; HIST1H4F; TFAP2A; HIST1H4C; HIST1H3F; AP2A1;
PPP1R16A	HGS; PUF60; TRIP6; DDX27; FAM101B; PBDC1;
KRT19	HGS; PNN; ZNF638; TUBG1; KRT15; FAM107A; ABI2; DMD; USHBP1; C10orf10;
ARL6IP1	HGS; FXR2; ARL6; FBXW7; FDFT1; INPP5K; ARL4D;
CASK	HGS; DLG1; F11R; EPB41; PARK2; UIMC1; CD2AP; DLG4; FCHSD2; EPS8; LIN7A; SPATA2; SDC2; KCNJ4; LIN7C; SDC4;
USHBP1	HGS; COPS4; NOC4L; KRT15; GFI1B; MED28; TUBGCP4; SMARCD1; KRT19; CCDC33; RIBC2; FAM107A; IL16; FBF1; ABLIM1; CCNK; C10orf10; NDC80; BET1; EXOC7; GPSM1; KANSL1;
GGA2	HGS; CLTC; SORT1; SPG21; SORL1; VPS18; PIN1; NECAP2; BACE1; TRIM23; RAB5A; ARF1;
CD58	HERPUD1; DNAJA1; CD2;
MEGF10	HDAC4; AP2M1; ITSN2; SNRNP200; ARHGAP32; SART3; RACGAP1; GRB10; TAOK2; CADPS2;
BUB1B	HDAC1; ZW10; AP2B1; MAP3K4; CDC20; ZWINT; CDC27; CDC23; ANAPC1; AP1B1; BUB3; ANAPC7; MAD2L1; BUB1; CDC16; BRCA2; APC; ANAPC4; ANAPC5;
RCOR1	HDAC1; ZMYM2; HDAC2; KDM1A; SMARCA4; SMARCC2; HIST3H3; SMARCE1; HMG20B; REST; PHF21A; CTBP1; MECP2; KDM5B;
TRIM27	HDAC1; ZBTB16; UBE2D3; RB1; UBE2D1; EIF3E; UBE2W; UBE2J1; UBE2H; MAGEA11; UBE2U; PML; ABCA1; MBD2; TRIM29; PRAM1; UBE2D4; TRIM32; TRIM11; BEGAIN; MBD4; FBF1; UBE2D2; DNMT1; UBE2A; UBE2L6; UBE2I; TRIM23; TUBGCP4; CHD4; UBE2Z; GFI1B; MBD3; UBE2K;
TXNIP	HDAC1; ZBTB16; SMURF2; KPNA2; TXN;
RUNX1T1	HDAC1; ZBTB16; NCOR2; NCOR1; TRIM33; UBQLN4; HDAC2; HSP90AA1; ATN1; WBP11; SIN3A; BCL6; VDR; KPNB1; HDAC3; KPNA1; ABI3; CBFA2T2; CBFA2T3; THRAP3; C19orf57; OTUD4; PSMD11; NECAB2; PRKAR2A; TCF3; TCF4;
BCL6	HDAC1; ZBTB16; NCOR2; NCOR1; EP300; JUN; MAPK1; TRAF3IP3; SP1; JUNB; SIN3A; JUND; IRF4; HDAC5; PPARGC1A; ARID1A; HDAC4; ZBTB7A; BCOR; LSM1; PPARD; NKRF; HDAC9; SPEN; HDAC7; PML; HNF1A; SAE1; YY1; MAPK8IP3; E2F3; RUNX1T1; ATF7; ELF1;
HDAC9	HDAC1; ZBTB16; NCOR1; HIST4H4; SIN3A; BCL6; SUMO1; HDAC3; HDAC4; CBX5; CTBP1; SUV39H1; SUMO2; NRIP1; MORF4L2; HIST2H3A; SIN3B;
SIN3B	HDAC1; ZBTB16; HDAC2; SETDB1; MAD1L1; MECP2; SAP30; HCFC1; IKZF1; HDAC9; MXD1; IKZF3; REST;
SAP18	HDAC1; YWHAG; YWHAB; SIN3A; DNAAF5; RPS3A; RPN2; EIF3E; NSF; IKZF1; HSPB1; DNAJA1; PCBP3; TADA3; SUFU; ATXN10; NUP93; ARMC6; GSPT1; OSBPL10; GLI3; DDX3X;
DDX17	HDAC1; YWHAG; HNRNPA1; ESR1; PPP2R2B; SREK1; MEPCE; SNRNP70; WBP11; ESR2; NCOA1; SMN1; SF1; NCOA3; FBL; NCOA2; SMN2; TOP1; ZWINT; SORBS3; AIRE; LNX1; KHDRBS2; DDX5; HNRNPH1;
HMG20B	HDAC1; VIM; HDAC2; CCDC85B; KDM1A; SF3A2; RCOR1; TACC2; BRCA2; PHF21A; HNRNPL;
BCOR	HDAC1; USP7; SP1; BCL6; HDAC3; HSPA4; HDAC4; HDAC6; HDAC5; RING1; RNF2; SKP1; CPNE2; CPNE1; PCGF1; CPNE4; RYBP;
DNMT1	HDAC1; USP7; RB1; TRIM27; HDAC2; MBD2; PCNA; DAXX; EED; EZH2; CXXC1; DNMT3A; SUV39H1; CBX5; CBX1; E2F1; DYNLL1; HMGB1; MECP2; TSG101;
DZIP3	HDAC1; UBE2D3; NCOR1; ATXN1; UBE2E3; UBE2H; UBE2D2; UBE2I; UBE2Z; UBE2D1; TSG101; UBE2U; UBE2D4; UBE2V1; UBE2K; UBE2E1; UBE2N; UBE2W; UBE2E2; BECN1; UBE2V2; HIST2H2BE; AKTIP; UBA1;
DDB2	HDAC1; UBC; CUL4A; ABL1; COPS5; COPS6; DDB1; CUL4B; RBX1; E2F1; SUMO3; DDA1; XPC; SUPT3H; XPA;
MBD3	HDAC1; TRIM27; TRIM33; HDAC2; KDM1A; MBD2; CHD4; RBBP4; MTA2; RBBP7; MBD3L1; GATAD2B; GATAD2A; APPL1; SPEN;
MBD4	HDAC1; TRIM27; MLH1; SIN3A; FADD; CSNK2B;
BUB3	HDAC1; TRAF6; USP7; SMAD2; SMAD3; USP11; HDAC2; TNIK; PARP1; CDC23; ANAPC1; BUB1B; CDC16; APC; DYNLT3; ANAPC5; BUB1;
ZMYND11	HDAC1; TRAF6; SMAD2; TP53; NCOR1; TAB1; SMARCA2; SMARCA4; MYB; DYNLL1; SUMO1; EZH2; ZHX1; EP400; ETS2; BMPR1A;
HSPA4	HDAC1; TRAF2; TRAF6; VCP; TP53; UBC; ESR1; SMAD3; IKBKG; EGFR; MAP3K3; NCOR1; HSF1; TAB1; ZMYM2; HDAC2; PPP1CA; CDK1; PRSS23; CD40; CDKN2A; RAF1; HDAC3; KRT18; PRKCB; PCGF1; ISG15; PARK2; STUB1; HCFC1; FES; CDC73; TCERG1; TTC1; MARK4; PHLDA1; HNRNPD; DNAJB1; GATA1; BCOR; SGTA; KPNA2; HIF1A; VIMP;
TAB2	HDAC1; TRAF2; TRAF6; HSPA5; NCOR1; CALM3; TAB1; RUVBL2; CALM2; NFKB1; HSP90AA1; MAP3K7; UBB; YWHAE; CALM1; HSPA1A; CLTC; RUVBL1; CCAR2; HSPA8; HNRNPH1; HDAC3; FLNA; ACTG1; TUBB4A; HDAC5; HSPA9; TUBA3D; XIAP; TBL1X; DNAJA1; SEC13; IRAK1; C1QBP; SPTAN1; TRAF3IP1; RIPK1; TUBA3C; BAG2; TUBB; EIF2AK2;
RUVBL2	HDAC1; TRAF2; MYC; GRB2; PRKAB1; TRAF6; USP7; IKBKE; HSPA5; CDK9; RELA; EXOSC10; HLA-B; NDRG1; MAP3K3; NFKBIE; MEPCE; MLH1; TRIM28; CTNNB1; MCRS1; ACTL6A; RGS20; SRCAP; NEK6; BCL3; MME; RUVBL1; RIPK3; BRD8; POLR2B; FDFT1; MRGBP; PLSCR4; VPS72; RPS11; AIRE; TNIK; SSSCA1; KAT5; TNFRSF14; POLR2E; YEATS4; HSPA1L; RPAP2; NME1-NME2; MAP3K1; RPS4X; TBK1; TCF3; RFC4; KPNB1; POLR2H; CDK7; MAP3K7; PCBP2; N…
HINFP	HDAC1; TRAF2; MBD2; DHX9;
ZBTB16	HDAC1; TRAF2; LYAR; DNAAF5; MAGEA11; SUMO1; HDAC9; HDAC2; PGAM5; NCOR2; RAB27A; LDOC1; VTA1; LSM2; HDAC4; HDAC7; NCOR1; ZNF24; BMI1; TOLLIP; ACP5; COQ6; FAM101B; PSMD11; PLSCR1; ESR1; SIN3B; GATA2; ANAPC5; MAP3K3; PML; UBC; CCDC85B; TXNIP; SIN3A; FHL2; RARA; FHL3; AGTR1; EEF1A1; SPOP; QTRT1; EP300; RUNX1T1; HDAC5; HDAC6; GATA1; PSMD2; TRIM27; BCL6; TERF1; KRTAP4-12; VDR; CEP70; WDR33; SP1; HDAC3;…
NRIP1	HDAC1; TRAF2; ESR1; RXRA; YWHAH; JUN; NR3C1; AR; HDAC2; YWHAQ; CCDC85B; MAP3K7; AHR; ESR2; VDR; PPARG; RARA; THRA; KAT2B; HDAC3; TNFRSF14; HDAC5; PRMT1; NR1H3; FHL1; ACTN2; CTBP1; PPARA; TEX11; PPARD; NR5A1; CTBP2; LDOC1; CEP70; THRB; NR1H2; HDAC9; HNF4A; RXRB;
APPL1	HDAC1; TRAF2; CTNNB1; HDAC2; AKT1; RBBP4; MTA2; MBD3; RBBP7; GATAD2B; RAB5A; PIK3CA; RXRB; PLEKHF2;
SIN3A	HDAC1; TP53; ZBTB16; RELA; NCOR2; SMARCB1; NCOR1; DDX20; HDAC2; NFKB2; NFKB1; KDM1A; SMARCA2; MBD2; REL; SMARCA4; SAP30; MECP2; HCFC1; CBFA2T2; MAD1L1; HDAC9; SFPQ; PTMA; ING1; ZBTB7A; HDAC7; PA2G4; SKI; RBBP7; SAP130; BCL6; SAP18; DACH1; TAL1; MBD3L1; RBPJ; MBD4; ING2; MXD1; SMARCC1; KLF13; CTBP1; MTA1; MORF4L2; HTT; IKZF1; RUNX1T1; TGIF1; ASH2L; SATB1; PHB; IKZF3; PML; ARID4A; SETDB1; MTA2; RBB…
CDKN1A	HDAC1; TP53; UBC; ESR1; CDC5L; MAP3K5; CDK4; CUL4A; RB1; CSNK2A1; DAPK3; CCND3; STAT3; PCNA; SET; CDK6; GNB2L1; TEX11; CDK2; GET4; POLD2; CCDC85B; CDK5; DTL; GADD45A; CCND1; CCNA2; CDK14; PSME3; CDC45; TSG101; SKP2; PSMA3; BCCIP; CDC6; MAPK8; CCNB1; CCNE1; RAB1A; GMNN; CCND2; PARP1; CDK1; CDK3; CEBPA; CDC20; MCM10; AKT1; JUN; HERC5; GADD45G; CDK5R1; CHEK1; DDB1; GADD45B; CDC27; CDC7; XRCC6; CCNA1…
PHB	HDAC1; TP53; RELA; NCOR1; RB1; SMARCA2; ACTB; SMARCA4; SIN3A; CLN3; MYOD1; SUMO4; RAF1; HSP90AB1; XPO1; ACTN1; E2F1; RBL1; BRE; RBL2; GTF2F1; DHX36; ANXA2; TCEAL2; PBDC1; CWC15; TRAF3IP1; SET; MAP1B; NAP1L1; PTMA; PBRM1;
ZBTB7A	HDAC1; TP53; NCOR2; NCOR1; HDAC2; SP1; SIN3A; BCL6; HDAC3; SIRT1;
ATR	HDAC1; TP53; MCM2; ARRB1; ABL1; BRCA1; ATM; H2AFX; HDAC2; CREB1; PMS1; CHD4; RHEB; MCM7; XRCC5; EEF1E1; MRE11A; MSH2; NBN; MSH6; TELO2; XPC; MTA1; AP2A2; CHEK1; PA2G4; CDC6; RPA1; CHEK2; E2F1; MTA2; PPP2R2A; AP1B1; WRN; PIK3CA; AATF; XPA; BRCA2;
MTA2	HDAC1; TP53; CHD3; HDAC2; KDM1A; MBD2; CHD4; SIN3A; NR4A1; RBBP4; ATR; SPEN; SATB1; MBD3; YY1; MTA1; MBD3L1; APPL1; GBAS; SAP30; RBBP7; GATAD2B; BRCA2; FKBP3; GTF2E2;
PEX14	HDAC1; SMARCC2; ZHX1; MED8; NFE2;
MECP2	HDAC1; SMARCB1; NCOR1; GTF2B; SP1; SMARCA2; PRPF40A; SIN3A; DNMT1; SMARCE1; RCOR1; CBX5; HMGB1; YBX1; RBPJ; SUV39H1; SPI1; SIN3B; SKI; LBR; HIST2H3A;
ING2	HDAC1; SMARCB1; EP300; HIST4H4; HDAC2; SMAD1; SIN3A; SMURF1; RBBP4; ACTL6A; SMARCC2; SMURF2; SAP30; RBBP7; SMARCC1; ARID4A; SAP130;
UBE2I	HDAC1; SMAD4; TP53; IKBKE; CHD3; ESR1; EP300; TRIM27; ATXN1; JUN; HIST4H4; NR3C1; AR; EXOSC9; SNIP1; EIF1B; TNFRSF1A; MAP3K1; HGS; ETS1; PNN; DAXX; PRPF40A; PIAS2; RIPK2; ZNF451; MKRN3; HNRNPD; FAS; UBA2; PHC1; SIAH1; IKZF3; SUMO1; TFAP2A; IKZF1; DZIP3; ZBED1; HNRNPC; TCF3; HNRNPK; SUMO3; GMEB1; RAD51; TRIM63; PIAS1; APEX1; UCHL1; TDG; UNC119; SKIL; TRIM23; BMI1; BHLHE40; TOP1; HIPK2; RANBP2; MYB…
ZMYM2	HDAC1; SMAD4; SMAD3; FUS; PTBP1; HNRNPH3; HDAC2; UBE2A; SFPQ; HNRNPA2B1; UBTF; SKIL; HSPA4; KDM1A; SUMO2; RCOR1; SNIP1; TUBA1B;
PIAS4	HDAC1; SMAD4; SMAD2; TP53; CHD3; SMAD3; AR; VIM; SNIP1; LRIF1; SMAD1; ETS1; RIF1; PRPF40A; CALCOCO2; SETDB1; SKIL; HTT; KPNB1; PTN; UBE2K; IMMT; SMAD7; MAP1LC3A; GADD45G; BARD1; ZHX1; SUMO2; SUMO3; TCERG1; PIAS1; CLK1; COIL; SERBP1; LEF1; NEFL; TADA3; IRF7; TICAM1; SMAD6; NR4A2; IRF3;
FOXG1	HDAC1; SMAD4; SMAD2; SMAD3; SMAD1; EEF1G; TLE1; GDF9; KDM5B; FOXO3; TLE3; FOXO4; FOXO1; FOXH1;
EID2	HDAC1; SMAD4; SMAD2; SMAD3; EP300; HDAC2;
RFX1	HDAC1; SMAD4; ABL1; SMAD9; SMAD1; MAGED1; HMGB1; NFIX; NFIB; TADA3; NFIC;
KDM5C	HDAC1; SMAD3; NCOR1; MAX; HDAC2; UBE2D1; RING1; RNF2; CBX3; REST; HIST2H3A;
MBD1	HDAC1; SMAD3; ATF7IP; SMAD9; HDAC2; SMAD1; SETDB1; RARA; HDAC3; SMAD5; SUV39H1; CBX5; CBX4; RNF2; CHAF1A; PIAS1; OASL; PIAS2; SMAD7; HIPK3;
TGIF1	HDAC1; SMAD2; SMAD3; JUN; MAPK1; AR; MAPK3; LRIF1; SMAD1; RIF1; EEF1A1; SIN3A; PML; WWP1; MED31; HMGB1; CTBP1; CTBP2; STK16; FOXH1;
GATAD2B	HDAC1; SMAD2; HDAC2; MBD2; KAT2B; RBBP4; MTA2; MBD3; RBBP7; APPL1;
PPARD	HDAC1; RXRA; SRC; NCOR2; NCOR1; EP300; SMAD9; HDAC2; RANBP9; GADD45B; BCL6; HDAC3; HDAC4; GADD45G; RXRB; RXRG; NRIP1; HDAC7; SPEN; NR0B2;
MORF4L2	HDAC1; RB1; SIN3A; ACTL6A; TLE1; PITPNA; VPS72; MRGBP; HDAC9; BRD8;
NFIX	HDAC1; RB1; RFX1; SKI; NFIB;
CBX5	HDAC1; RB1; HIST4H4; TBP; TRIM28; TAF4; XRCC6; SMARCA4; DNMT1; HDAC4; HIST3H3; HDAC5; MBD1; SUV39H1; CBX3; LBR; HDAC9; TRIM24; CBX1; HIST1H1E; PRR14; DNMT3A; HIST2H3A; L3MBTL1; CHAF1A; ATRX; SP100; TCEB3B; MECP2;
ARID4A	HDAC1; RB1; HDAC2; SIN3A; HDAC3; RBL1; DEDD; ING2;
RBL2	HDAC1; RB1; BRCA1; UBTF; BRF2; CDK2; MCM7; RAF1; CCNA1; SNW1; RBBP4; TAF1; CCND3; SUV39H1; PHB; RINT1; CCNA2; LIN54; DGKZ; USP4; LIN37; CCNE1; AATF; CCND1; TMLHE;
HCFC1	HDAC1; PPP2R2B; MED19; SLX4; JUN; HDAC2; PPP1CA; SP1; HSP90AA1; HSPA1A; SIN3A; HSPA8; TAF9; KMT2A; ASH2L; SETD1A; RBBP4; RBBP5; HSPA4; PPARGC1A; PPP1CC; WDR5; POLR2J; RBBP7; ZBTB17; THAP1; HCFC2; SIN3B; GABPA; POU2F1; BAP1; MEN1; ASF1B; MED25; USP53; ASCL2;
RAP1A	HDAC1; PPP2R1A; PRKACA; FAF1; RASA1; BIN1; HSPA1A; SMARCA4; RHEB; GABARAPL2; RAF1; FADD; FTSJ1; MTOR; RASSF5; RABAC1; RGS14; MTNR1A; MLLT4; KRIT1; TNFRSF10C; TSC2; RAP1GDS1; BRAF; RALGDS; PDE6D; FAS; RALA; NTRK1;
PPP2R1B	HDAC1; PPP2R1A; MOB4; MCM3; STRN4; RELA; PPP2CA; EEF2; CDK1; PPP2CB; RALA; PPP2R2A; SGOL1; PPP2R5D; RAB7A; USP53; DOCK5; TRAF3IP3; CTTNBP2; PPP2R5E; ZRANB1; STK25; PRDX1; PPP2R5C; CTTNBP2NL; PPP2R5B; TNIP3; PPP2R5A; PARK7; RAB18; PPP2R2B; STK24; TNFAIP3; PDCD10; SIKE1; JAK2; HSPD1; CDK4; AKAP9; STRN3; STRN; SGOL2; PPP2R2C; ANXA5; SET; NFKB2; CFTR; RAB11A; STRIP1; MAP3K3; BSG; PPP2R2D;
HUS1	HDAC1; PCNA; RPA2; RAD9A; RPA1; RAD1; HPRT1; FEN1; DNAJC7; PSMA2;
CREBBP	HDAC1; NUP98; AR; ETS2; HNF4A; FGFR1; NFE2; CREB1; HNF1A; MYOD1; PML; CSK; NR3C1; NCOA3; HIF1A; RELA; NAP1L1; EIF2B1; KAT5; CHUK; HIST3H3; GLI3; TDG; MAF; PPARGC1A; STAT1; ATF2; NFE2L2; XRCC6; TCF3; ANAPC5; BRCA1; IRF3; GMEB2; DDX5; KAT2B; ESR1; SRF; NFIA; ATF4; STAT5A; RPS6KA5; TRIP4; MGMT; CTNNB1; E2F1; ANAPC2; SMAD3; GTF2B; MEIS1; KHDRBS1; JUN; SREBF1; CEBPB; SPI1; STAT5B; AIRE; EP300; HTT; RP…
SAP30	HDAC1; NCOR2; NCOR1; TRIM33; HIST4H4; HDAC2; SIN3A; HTT; RBBP4; HIST3H3; MTA2; ING2; RBBP7; MXD1; ING1; YY1; HIST2H2BE; CIR1; SIN3B;
RBPJ	HDAC1; NCOR2; NCOR1; SIN3A; KAT2B; SNW1; FHL1; HMGB1; MECP2; NOTCH1; SND1; SPEN; CIR1; SUFU; KAT2A; NOTCH4;
CIR1	HDAC1; NCOR2; HDAC2; SRSF2; SRSF1; SNW1; TCEA1; SAP30; RBPJ; U2AF1;
CBFA2T3	HDAC1; NCOR1; TRIM33; HDAC2; ATN1; RUNX1; HDAC3; HDAC6; RUNX1T1; PRKAR2A; TAL1; CBFA2T2; TCF3;
REST	HDAC1; NCOR1; HDAC2; SMARCA4; HTT; SMARCC2; SMARCE1; RCOR1; RNF2; KDM5C; SIN3B;
CHD4	HDAC1; MYC; XRN1; EP300; TRIM27; TRIM33; HDAC2; SMARCA4; MTA1; ATR; SATB1; IKZF1; USP36; MTA2; NR4A1; RORC; IKZF3; MBD3; TAF9;
GTF2I	HDAC1; MYC; USP7; SMAD2; SRC; PTP4A3; MEPCE; ARF6; HDAC2; NFKB2; GSTK1; KDM1A; MAPK3; STAT3; JAK2; STAT1; HDAC3; MAGEA6; SRF; LSM8; BTK; YY1; PRRX1; ZBTB17; NR4A2; ATF6; PRKG1; STX7; PHF21A; PIAS2;
RFC1	HDAC1; MYC; TP53; RELA; CDK4; RB1; BRCA1; ATM; MLH1; PMS1; PCNA; BRD4; CASP3; SMARCA4; SMC1A; XRCC5; KIT; CEBPA; RFC2; CCND1; RFC4; RFC3; RFC5; TCEAL1; MSH2; MRE11A; NBN; MSH6; BLM; RAD50;
RBL1	HDAC1; MYC; SMAD4; SMAD2; SMAD3; YWHAZ; CDK4; RB1; BRCA1; HDAC2; SP1; CD2BP2; CDK2; MCM7; DYNLL1; CCNA1; HDAC3; SNW1; NEK6; TAF1; E2F1; TRIP6; TSPAN7; CCNE1; EPHB2; BEGAIN; CCNA2; MYBL2; CCND1; PHB; NR2E3; DGKZ; DNPEP; SUMO3; SUV39H1; USP4; ACTR3B; SUMO2; ARID4A; DHX30; AATF; CEBPA;
SAP130	HDAC1; MYC; SMAD3; CUL4A; VHL; COPS5; HDAC2; TAF4; SIN3A; CUL1; CUL2; SF3B1; TCEB2; ING2; CSN1S1; SUPT3H;
YY1	HDAC1; MYC; SMAD2; ARRB1; SMAD3; EP300; BRCA1; HDAC2; SP1; ZRANB2; BCL6; KAT2B; HDAC3; MTA2; SAP30; NOTCH1; GTF2I; RYBP; EED; ATF6; YAF2; FKBP1A; SREBF1; PPIA; FKBP3; E2F2; E2F3;
DNMT3A	HDAC1; MYC; RB1; UBE2I; DNMT1; SETDB1; PRMT5; CBX5; EZH2; SUV39H1; SPI1; ZBTB17; PIAS1; EED; HIST1H3E; CBX1; PIAS2; RPS8;
RB1	HDAC1; MYC; PIK3R1; FOS; CASP8; ZBTB16; CDK9; CDK4; SMARCB1; EP300; MDM2; E2F1; TMPO; E2F2; CDK6; NCOA6; TRIM27; HMGB1; AHR; RAF1; DNMT1; TRAP1; BCR; HSPA8; CUX1; PML; L3MBTL1; ATF2; DNMT3A; CEBPB; HIST1H4H; JUN; DGKZ; MDM4; PELP1; CASP2; ABL1; MORF4L2; RBBP7; RBBP4; CDC27; PPP1CB; CCND1; PON2; PA2G4; USP4; SUV39H1; AATF; PPP1CA; TFAP2A; PURA; CBX4; SMARCA4; AR; MYOD1; PPIA; GNB2L1; BRCA1; PRMT2;…
MXD1	HDAC1; MYC; MAX; HDAC2; SIN3A; PML; SMC3; SAP30; PRAM1; CD2; SIN3B;
HSPD1	HDAC1; MYC; GRB2; YWHAG; PPP2R1A; SMAD2; HSPA5; CDK9; IKBKG; PPP2R1B; EGFR; PPP2R2B; MED19; NR3C1; CFTR; PRKACA; RASA1; ACTB; SF3A2; CASP3; MED9; CDH1; SUMO4; RAF1; HNRNPH1; PRNP; RPAP1; ITGB1; HIST2H2BE; BAX; CASP9; AMFR; SIRT1; SIRT3; BAK1; ITGA3; SPG20;
SP1	HDAC1; MYC; GRB2; SMAD4; SMAD2; TP53; ZBTB16; CHD3; UBC; ESR1; SMAD3; RXRA; RELA; EXOSC10; FYN; SRC; NCOR2; ATF7IP; NCOR1; EP300; RB1; CSNK2A1; ABL1; BRCA1; VHL; JUN; MAPK1; TBP; CRK; AR; NCK1; HDAC2; NFKB2; NFKB1; BCL6; GABPA; HCFC1; PSMC5; AHR; SREBF1; NR2F1; REL; MYOG; TAL1; ELF1; HTT; NR5A1; E2F1; SMARCA4; POU2F1; PPIG; PML; YY1; SMARCC1; SHC1; ZBTB7A; MAPK3; CD2; HNF4A; SFPQ; ASH2L; HMGA1; D…
RFC4	HDAC1; MYC; CDK9; CDK4; MEPCE; RUVBL2; PMS1; PCNA; BRD4; RPAP2; USP20; UIMC1; RFC2; RFC1; RFC5; RFC3;
SETDB1	HDAC1; MOB4; CDK4; ATF7IP; USP11; TSC22D1; HIST4H4; TRIM28; VIM; SNIP1; HDAC2; KDM1A; LRIF1; RIF1; AKT1; UBE2I; SIN3A; TOB1; POLA2; BRIX1; BAG6; ZNF24; BHLHE40; SKIL; TCERG1; HIST3H3; QTRT1; SUMO2; CBX8; HSPB3; HIST2H3A; AIFM1; TTR; PIAS4; SAT1; PSMD11; TOLLIP; DNMT3A; BTBD2; ERH; PTPRS; MBD1; SIN3B; TARDBP; SUFU; BARD1; PGAM5; CLSTN1; PPP1R8; TXNDC12; RNF10; HIST1H3A; PABPC4;
MAD1L1	HDAC1; MAX; HDAC2; UBTF; SIN3A; MAD2L1; NONO; AMOTL2; TEX11; COIL; TRIM29; SVIL; SIN3B; NINL; TUBGCP4; NDC80; NEK2; ZW10;
TPD52L1	HDAC1; MAP3K5; YWHAB; YWHAZ; YAE1D1; TPD52L3; EIF3J; TPD52;
PHF21A	HDAC1; HDAC2; KDM1A; RCOR1; TAF10; LPXN; HMG20B; GTF2I;
EZH2	HDAC1; HDAC2; CCDC85B; GTF3C1; AKT1; DNMT1; RARA; RBBP4; PML; VAV1; RPN2; WDR61; EED; POLA2; ATRX; NINL; DNMT3A; ZMYND11; KLHDC2;
MTA1	HDAC1; GRB2; TP53; ESR1; NELFCD; HDAC2; KDM1A; CHD4; SIN3A; DYNLL1; RBBP4; HIF1A; NAA10; ATR; BLOC1S1; MTA2; ITGB3BP; RBBP7; CDK7; MBD3L1;
SPEN	HDAC1; GRB2; PIK3R1; NCOR2; NCOR1; ATXN1; CRK; NCK1; HDAC2; PLCG1; BCL6; RARA; RBBP4; MTA2; MBD3; PPARD; RBPJ; UBE2L6; SOX9;
HIST1H4A	HDAC1; GRB2; MCM3; MCM2; ARRB1; MCM5; MAP3K3; RB1; H2AFX; MCM6; TNFRSF1A; MAP3K1; MAP3K7; KAT7; CENPA; NASP; PAK1; HDAC4; PTMA; HJURP; HIST1H3F; SETD8; HIST1H1E; DNAJA2; HDAC5; RBBP7; HIST1H3E; ASF1A; MCM4; HIST1H3B; MCM7; TBL1X; NPM1; FKBP14; LIN54; HDAC6; HIST1H3H; HIST1H3I; LIN37; HAT1; DAXX; DEK; RBBP4; HIST1H3G; HIST1H3J; HIST1H3A; L3MBTL1; HIST1H3C;
HIST1H4B	HDAC1; GRB2; MCM3; MCM2; ARRB1; MCM5; MAP3K3; RB1; H2AFX; MCM6; TNFRSF1A; MAP3K1; MAP3K7; DAXX; MCM7; RBBP4; NPM1; HDAC4; MCM4; HDAC6; HDAC5; RBBP7; HIST1H3B; L3MBTL1; CENPA; HIST1H1E; HIST1H3A; DNAJA2; HIST1H3H; HIST1H3G; HIST1H3J; HIST1H3E; HIST1H3I; DEK; SETD8; FKBP14; LIN37; HIST1H3F; NASP; HAT1; ASF1A; HJURP; HIST1H3C; LIN54;
HIST2H4B	HDAC1; GRB2; MCM3; MCM2; ARRB1; MCM5; MAP3K3; RB1; H2AFX; MCM6; TNFRSF1A; MAP3K1; MAP3K7; DAXX; MCM7; RBBP4; NPM1; HDAC4; MCM4; HDAC6; HDAC5; RBBP7; HIST1H3B; HIST1H3I; HIST1H3J; NASP; HIST1H3H; SETD8; HIST1H3C; ASF1A; DNAJA2; HJURP; HIST1H3A; LIN54; L3MBTL1; HIST1H3E; LIN37; CENPA; HIST1H3G; DEK; HIST1H1E; HIST1H3F; HAT1; FKBP14;
HIST1H4K	HDAC1; GRB2; MCM3; MCM2; ARRB1; MCM5; MAP3K3; RB1; H2AFX; MCM6; TNFRSF1A; MAP3K1; MAP3K7; DAXX; MCM7; RBBP4; NPM1; HDAC4; MCM4; HDAC6; HDAC5; RBBP7; HIST1H3B; HIST1H3I; HIST1H3J; NASP; HIST1H3H; HIST1H3A; HIST1H3G; HIST1H3C; DEK; SETD8; LIN37; CENPA; L3MBTL1; FKBP14; HIST1H3E; DNAJA2; HAT1; HIST1H3F; HJURP; LIN54; HIST1H1E; ASF1A;
HIST1H4H	HDAC1; GRB2; MCM3; MCM2; ARRB1; MCM5; MAP3K3; RB1; H2AFX; MCM6; TNFRSF1A; MAP3K1; MAP3K7; DAXX; MCM7; RBBP4; NPM1; HDAC4; MCM4; HDAC6; HDAC5; RBBP7; HIST1H3B; HIST1H3I; HIST1H3J; NASP; HIST1H3H; HIST1H3A; HIST1H3G; HIST1H3C; DEK; SETD8; L3MBTL1; DNAJA2; HIST1H3E; HAT1; CENPA; LIN37; HIST1H3F; ASF1A; HIST1H1E; LIN54; FKBP14; HJURP;
HIST1H4C	HDAC1; GRB2; MCM3; MCM2; ARRB1; MCM5; MAP3K3; RB1; H2AFX; MCM6; TNFRSF1A; MAP3K1; MAP3K7; DAXX; MCM7; RBBP4; NPM1; HDAC4; MCM4; HDAC6; HDAC5; RBBP7; HIST1H3B; HIST1H3I; HIST1H3J; NASP; HIST1H3H; HIST1H3A; HIST1H3G; HIST1H3C; DEK; HIST1H3F; SETD8; HIST1H1E; HAT1; L3MBTL1; ASF1A; HJURP; LIN37; HIST1H3E; LIN54; FKBP14; CENPA; DNAJA2;
HIST1H4E	HDAC1; GRB2; MCM3; MCM2; ARRB1; MCM5; MAP3K3; RB1; H2AFX; MCM6; TNFRSF1A; MAP3K1; MAP3K7; DAXX; MCM7; RBBP4; NPM1; HDAC4; MCM4; HDAC6; HDAC5; RBBP7; HIST1H3B; HIST1H3I; HIST1H3J; NASP; HIST1H3H; HIST1H3A; HIST1H3G; HIST1H3C; DEK; HIST1H3F; LIN37; L3MBTL1; SETD8; ASF1A; CENPA; DNAJA2; HJURP; LIN54; HAT1; HIST1H1E; HIST1H3E; FKBP14;
HIST1H4D	HDAC1; GRB2; MCM3; MCM2; ARRB1; MCM5; MAP3K3; RB1; H2AFX; MCM6; TNFRSF1A; MAP3K1; MAP3K7; DAXX; MCM7; RBBP4; NPM1; HDAC4; MCM4; HDAC6; HDAC5; RBBP7; HIST1H3B; HIST1H3I; HIST1H3J; NASP; HIST1H3H; HIST1H3A; HIST1H3G; HIST1H3C; DEK; HIST1H3F; L3MBTL1; ASF1A; SETD8; LIN54; HJURP; DNAJA2; HIST1H1E; FKBP14; HAT1; LIN37; CENPA; HIST1H3E;
HIST1H4F	HDAC1; GRB2; MCM3; MCM2; ARRB1; MCM5; MAP3K3; RB1; H2AFX; MCM6; TNFRSF1A; MAP3K1; MAP3K7; DAXX; MCM7; RBBP4; NPM1; HDAC4; MCM4; HDAC6; HDAC5; RBBP7; HIST1H3B; HIST1H3I; HIST1H3J; NASP; HIST1H3H; HIST1H3A; HIST1H3G; HIST1H3C; DEK; HIST1H3F; HJURP; LIN54; SETD8; HIST1H1E; ASF1A; LIN37; L3MBTL1; HAT1; ASF1B; FKBP14; CENPA; DNAJA2; HIST1H3E;
HIST1H4J	HDAC1; GRB2; MCM3; MCM2; ARRB1; MCM5; MAP3K3; RB1; H2AFX; MCM6; TNFRSF1A; MAP3K1; MAP3K7; DAXX; MCM7; RBBP4; NPM1; HDAC4; MCM4; HDAC6; HDAC5; RBBP7; HIST1H3B; HIST1H3I; HIST1H3J; NASP; HIST1H3H; HIST1H3A; HIST1H3G; HIST1H3C; DEK; HIST1H3F; ASF1A; LIN54; HIST1H1E; LIN37; HJURP; DNAJA2; FKBP14; SETD8; L3MBTL1; HAT1; CENPA; HIST1H3E;
HIST1H4L	HDAC1; GRB2; MCM3; MCM2; ARRB1; MCM5; MAP3K3; RB1; H2AFX; MCM6; TNFRSF1A; MAP3K1; MAP3K7; DAXX; MCM7; RBBP4; NPM1; HDAC4; MCM4; HDAC6; HDAC5; RBBP7; HIST1H3B; HIST1H3I; HIST1H3J; NASP; HIST1H3H; HIST1H3A; HIST1H3G; HIST1H3C; DEK; HIST1H3F; ASF1A; LIN37; HIST1H3E; SETD8; CENPA; HIST1H1E; HAT1; LIN54; FKBP14; L3MBTL1; DNAJA2; HJURP;
HIST1H4I	HDAC1; GRB2; MCM3; MCM2; ARRB1; MCM5; MAP3K3; RB1; H2AFX; MCM6; TNFRSF1A; MAP3K1; MAP3K7; DAXX; LIN54; MCM7; HIST1H3E; HIST1H3C; HIST1H3A; NASP; CENPA; RBBP4; SETD8; NPM1; HDAC4; HIST1H3I; FKBP14; RBBP7; HIST1H3G; HIST1H3J; LIN37; L3MBTL1; HIST1H3H; ASF1A; DEK; MCM4; HIST1H3B; HDAC5; HIST1H3F; HIST1H1E; DNAJA2; HJURP; HDAC6; HAT1;
HIST2H4A	HDAC1; GRB2; MCM3; MCM2; ARRB1; MCM5; MAP3K3; RB1; H2AFX; MCM6; TNFRSF1A; MAP3K1; MAP3K7; BRD4; KAT5; DAXX; CXXC1; MCM7; RBBP4; NPM1; HDAC4; MCM4; HDAC6; HDAC5; PRMT1; SETD8; L3MBTL1; HAT1; FKBP14; LIN54; TBL1X; HIST1H3H; RBBP7; DNAJA2; HIST1H3G; LIN37; HIST1H3C; HIST1H1E; HIST1H3B; PTMA; HIST1H3J; ASF1A; HIST1H3I; HJURP; NASP; DEK; SET; HIST1H3E; HIST1H3A; HIST1H3F; CENPA;
BAZ2A	HDAC1; GRB2; FYN; ABL1; TRIM33; NCK1; BAZ1B; FBL; SMARCA5;
NCOR2	HDAC1; FOS; ZBTB16; ESR1; RXRA; RELA; PGR; MYBL2; E2F1; SRF; HDAC5; HDAC7; SIN3A; ARNT; HDAC4; NR4A1; AHR; SNW1; SP1; THRB; NR1H4; NFKB1; TBL1X; AR; BCL6; HDAC3; RBPJ; SKIL; RXRG; RUNX1; STAT5B; SPEN; ESR2; TNIK; DDX20; SAP30; RUNX1T1; STAT5A; PML; SMARCA4; PPARD; PPARG; JUN; NCOA6; POU2F1; ZBTB7A; RARA; NCOR1; PPARA; NR1H2; THRA; NR3C1; NR1I2; CHUK; VDR; NFKBIA; YWHAE; CBFA2T2; HDAC2; INPP5K; SU…
NFKB1	HDAC1; FOS; UBE2D3; ESR1; CDK9; RXRA; IKBKG; RELA; NCOR2; NCOR1; BRCA1; NFKBIE; CTNNB1; NR3C1; AR; NFKB2; SPAG9; GSK3B; ITGB3BP; E2F1; MAP3K8; CHUK; NOTCH1; RELB; TAB2; CFLAR; IKBKB; ELF3; PPP4C; MEN1; MPP6; UBE2K; TBK1; SIN3A; TP53BP1; NFKBIB; SP1; COMMD1; TNIP2; BCL3; FBXW11; ETS1; SPI1; NFKBIA; VPS4A; PARP1; REL; PELP1; TRIP4; HMGB1; PRKACA; ELF1; KAT5; RSF1; STAT3; COPB2; NCOA1; CEBPB; ATF3; …
SMARCE1	HDAC1; ESR1; SRC; SMARCB1; TRIM33; NR3C1; HDAC2; SMARCA2; SMAD1; ACTB; DISC1; TFE3; ESR2; SMARCA4; BAZ1B; RELB; NR4A1; ARID1A; ACTL6A; NCOA2; NCOA1; SMARCC2; NCOA3; RCOR1; MECP2; STAT2; ARID2; PBRM1; REST; SMARCC1; KLF1; GATA1;
SMARCA2	HDAC1; ESR1; SMARCB1; BRCA1; TRIM33; POLR2A; NR3C1; HDAC2; PHB; ARID1A; ARID1B; ACTL6A; SS18; SMARCC2; ARID2; GSK3B; NONO; MYBBP1A; SMARCE1; ETS1; ZMYND11; MECP2; RBBP4; MYB; SOD2; KHDRBS1; SMARCC1; SIN3A; SMARCD1; BRD7; SRRM2; CDK8; CEBPB; JOSD2; ACTG1; CCNE1; PRPF6; SFPQ; PCBD1; SMARCD3; RUVBL1; SS18L1; SMARCA4; PBRM1;
MAGEA6	HDAC1; EIF4G1; GCN1; CCAR2; DNAAF5; RPAP1; CUL2; LRPPRC; GTF3C3; RPN2; IMMT; XPO5; HSPB1; SNRPA1; PPM1B; EIF4G2; DCTN1; GTF2I; SYMPK; ATXN10; ARMC6; SNRNP40; COPB2; FANCI; SRPRB; PRPF8;
EED	HDAC1; CUL4A; HDAC2; PPP1CA; DDB1; DNMT1; HDAC3; RBBP4; VAV1; EZH2; YY1; PPP1R8; DNMT3A; ANXA5;
PITX2	HDAC1; CTNNB1; KAT5; PRKACB; RFC2; LEF1; HERC5; TRIM25;
BUB1	HDAC1; CRK; CDK1; UBR5; RAE1; ZW10; PLK1; SVIL; AP2B1; ARIH2; CDC20; ZWINT; AP1B1; BUB3; NDC80; BUB1B; APC; EIF4EBP1; NDEL1;
GATA1	HDAC1; CREBBP; ZBTB16; SMARCB1; MAPK1; SP1; MAPK3; AKT1; CASP3; SMARCA4; STAT3; HDAC3; ARID1A; HSPA4; HDAC4; SMARCC2; MED1; HDAC5; SMARCE1; MED17; TAL1; SMARCD1; SPI1; MED14; SMARCC1;
TP53	HDAC1; CREBBP; YWHAG; USP7; CDC42; SMAD2; MTA2; SIN3A; HDAC2; TAF9; BCL2; WRN; BRCA2; TP53BP2; MDM2; RAD51; YBX1; SCAMP1; RPA1; STX5; OTUD5; PHB; PTK2; PIAS1; PML; MTA1; USP11; BRCA1; UBC; ABL1; SMARCA4; DDX5; ERH; COPS5; CEBPB; CSNK2B; PSME3; ATM; HSP90AB1; COPS6; PIAS4; ING4; NCL; TP53BP1; EIF2AK2; COPS4; TAF6; BLM; TFAP2A; UBE2K; SUMO1; MAPK9; SNRPN; CDK2; STUB1; SMARCB1; TSG101; MDC1; EP300; …
ING1	HDAC1; CREBBP; YWHAG; TP53; YWHAB; YWHAZ; SMARCB1; EP300; SFN; YWHAH; HIST4H4; HDAC2; YWHAQ; PCNA; YWHAE; SMARCA4; SIN3A; KAT2B; RBBP4; ARID1A; ACTL6A; SMARCC2; SAP30; RBBP7; SMARCD1; HIST2H3A; MRGBP; TRRAP; SMARCC1;
HIF1A	HDAC1; CREBBP; VCP; TP53; UBC; EP300; CSNK2A1; VHL; JUN; MAX; COPS5; CTNNB1; AR; HDAC2; SP1; MDM2; UBXN7; MAPK3; PSMC3; HSP90AA1; CDKN2A; STAT3; PSMA7; NR4A1; KAT2B; HDAC3; HSPA4; CUL2; NCOA2; NCOA1; SAT1; MTA1; ARNT; ARNTL; DAP3; TCEB1; NDN; GNB2L1; APEX1; NAA10; FAF2;
DAXX	HDAC1; CREBBP; USP7; TP53; UBC; MAP3K5; HSF1; HIST4H4; NR3C1; AR; HDAC2; MDM2; CFLAR; ETS1; HIST1H4A; CDKN2A; TP63; HIST1H4C; H3F3A; STAT3; TCF3; MCRS1; HIST1H4H; SUMO1; HIST2H4A; ATRX; FAS; HIST1H4L; CENPC; HIST1H4F; UBE2I; DAPK3; HIST1H4K; PML; HDAC3; TGFBR2; HIST1H4I; RASSF1; TSG101; HIST1H4B; HSPB1; HIST2H4B; TP73; HIST1H4E; H3F3B; PAX5; TGFB1; HIST1H4D; HIST1H4J; HIPK2; SNW1; DEK; PARK7; FAS…
GCM1	HDAC1; CREBBP; UBE2I; SUMO1; HDAC3; HDAC4; HDAC5;
HDAC3	HDAC1; CREBBP; TP53; ZBTB16; UBC; RXRA; RELA; NCOR2; NCOR1; EP300; RB1; CSNK2A1; VHL; JUN; AR; CCT5; NFKBIA; AKT1; DAXX; STAT3; RUNX2; BCL3; HSPA8; PPARG; RARA; THRA; HDAC5; GCM1; SKI; YY1; NRIP1; HDAC9; TCP1; GTF2I; BCOR; USP15; CBFA2T3; RBBP4; GATA2; DHX30; SF3B1; ARID4A; CCND1; HIF1A; HDAC4; HDAC7; TNFRSF14; PHB2; XPO1; RUNX1T1; MOB1A; CTBP1; PPP4C; PPARD; SUV39H1; EED; PML; TBL1X; HSPA4; MBD1…
E2F1	HDAC1; CREBBP; TP53; UBC; NCOR2; RB1; BRCA1; ATM; UBXN1; NFKB1; SP1; CDK1; KAT5; GSK3B; CDKN2A; DNMT1; CUL1; CDK2; STAT1; FHL2; CCNA1; RBBP4; NCOA6; GTF2H1; NCOA3; RING1; PARP1; ATR; CCNA2; TP53BP1; NDN; PRMT2; CTDP1; SKP2; CDK3; PURA; DDB2; TRRAP; PHB; PA2G4; MYBL2; MDM4; CDK7; RBL1; CDT1; TUBA4A; CHEK2;
MYOD1	HDAC1; CREBBP; SMAD4; SMAD3; RXRA; CDK4; NCOR2; NCOR1; EP300; RB1; JUN; CALM3; CALM2; SP1; HSP90AA1; PRKCA; CALM1; SMARCA4; STAT3; RUNX1; CBFB; CDK2; SUV39H1; MDFI; TCF4; TCF3; KAT2B; PSMD4; PHB2; SNW1; PHB; PRMT5; PABPN1; CBX1; SRF; CDC34; SMAD7;
PIAS3	HDAC1; CREBBP; SMAD4; SMAD2; UBC; ESR1; SMAD3; RELA; ATF7IP; EP300; TBP; AR; ESR2; PRPF40A; STAT3; GEMIN4; SKIL; NCOA2; PGR; SERBP1; SIAH1; TRIM32;
AR	HDAC1; CREBBP; SMAD4; CASP8; TP53; UBC; ESR1; SMAD3; CDK9; RELA; EGFR; SRC; NCOR2; NCOR1; EP300; RB1; BRCA1; JUN; MAPK1; TBP; CTNNB1; NR3C1; DAXX; PIAS2; PRDX1; CCND1; NCOA6; DAP3; KAT7; CALM1; CASP7; KAT2B; CALR; UBE2I; AKT1; SUMO1; HSP90AA1; CAV1; PARK7; MYBBP1A; CCNE1; NCOA1; GTF2F2; NCOA2; RAN; SP1; PRKDC; RANBP9; GTF2F1; PELP1; RAF1; CDC25A; KAT5; GSK3A; FHL2; GSN; PTEN; NSD1; ATF2; NCOA4; S…
SMARCB1	HDAC1; CREBBP; MYC; TP53; SRC; NCOR1; SS18; UBQLN4; PPP1R15A; YEATS4; GATA1; SMARCA4; SMARCE1; ARID1A; ACTL6A; PPP1CC; POLR2A; PPP1CB; KAT2B; KMT2C; BAZ1B; XPO1; SMARCC1; SMARCC2; RELB; ARID2; SMARCA2; MED21; RB1; MECP2; PPP1CA; KLF1; CDK8; HSF1; NR3C1; ATM; CCNE1; BRCA1; ARID1B; KMT2A; CEBPB; XPC; TACC2; HDAC2; SIN3A; RBBP4; RAN; ING1; ING2;
SMARCA4	HDAC1; CREBBP; MYC; TP53; IKBKE; ESR1; NCOR2; SMARCB1; NCOR1; RB1; BRCA1; TRIM33; POLR2A; HSF1; CTNNB1; NR3C1; AR; HDAC2; NFKB2; SP1; SMARCA2; CREB1; JUNB; ACTB; AHR; PCNA; CBX5; SMARCE1; SMARCC2; PHB; ARID1A; STAT2; SMARCC1; RCOR1; ARID1B; PBRM1; PABPN1; MPP6; SMARCD1; TAF9; RELB; RBBP4; ING1; STK11; SRF; SIN3A; MARK4; H3F3A; CCNE1; ACTL6A; MPHOSPH6; PPARG; REST; SMARCD2; MED17; GATA1; ARID2; PM…
BRCA1	HDAC1; CREBBP; MYC; SMAD4; PIK3R1; SMAD2; VCP; TP53; UBC; UBE2D3; ESR1; SMAD3; RELA; CDK4; MAP3K3; SMARCB1; EP300; RB1; CSNK2A1; ABL1; BARD1; CCND1; BRE; RAD51; RPL31; NELFB; TUBG1; BRAP; UBE2J1; PPP1CB; RBBP7; RAD50; PPP1CA; CHEK1; CSNK2B; MAP4K4; DHX9; AKT1; MED1; PPP1CC; RFC1; UIMC1; JUN; UBA1; ATM; FHL2; SMARCC2; TRRAP; BLM; ATR; BRCA2; HDAC2; NUFIP1; STAT5A; POLR2A; PRKDC; CDK2; MSH6; UBE2L3…
SMAD2	HDAC1; CREBBP; MYC; SMAD4; FOS; PPP2R1A; RUNX2; ERBB2IP; RPS3A; RHOA; CHGB; ZFYVE9; TGFBR1; SNAPIN; SLC25A6; MED6; CALM1; JUN; FOXH1; DCAF7; PARD3B; POLR3D; HUWE1; SNW1; PIAS3; TRIM33; INSR; BTBD2; TERF1; MAPK9; TGIF1; CLTA; KIF5B; CDK4; DAB2; TOB1; RHOD; CDC27; AKT1; DVL1; GLI3; CTNNB1; TOP1; DNAJC7; HGS; CALM2; ATAD3B; LEF1; CDC16; TNRC6B; COPS5; GTF2I; NOTCH4; SMAD3; ERCC3; PARD3; TUBA4A; ANAP…
RELA	HDAC1; CREBBP; MYC; FOS; UBC; ESR1; HSPA5; CDK9; RXRA; TLE1; NFKBIA; ASCC2; SIRT6; HMGB1; BTK; HNRNPM; STAT3; RPLP0; PARP1; TP53BP2; RPS6KA5; FUS; REL; ING4; HSPA8; FAF1; PRKCZ; AATF; PIN1; RELB; PRKDC; BRCA1; CHUK; TAF11; CSNK2A1; MAP3K8; COMMD1; DHX9; SNIP1; HSPA1L; TBK1; PGR; TUBB; NR3C1; NFKB1; CDK5RAP3; NCOR2; MAP2K6; EP300; RUVBL2; PIAS3; NFKB2; DNAJA3; HSP90AA1; PHB2; NOTCH1; SLC25A6; TXND…
PML	HDAC1; CREBBP; MYC; FOS; SMAD2; TP53; ZBTB16; UBC; SMAD3; RXRA; RELA; NCOR2; NCOR1; EP300; RB1; CSNK2A1; TRIM27; JUN; HDAC2; TGFBR1; SP1; MDM2; CCNT1; MAPK14; CDKN2A; DAXX; UBE2I; STAT3; SIN3A; MYB; BCL6; NR4A1; TP73; SUMO1; RARA; THRA; UBE2U; HDAC3; SKI; TRIM24; CHFR; SUMO3; ATF2; SUV39H1; EIF4E; SRF; ARNT; ZFYVE9; SUMO2; HHEX; PAWR; EIF3E; MXD1; GATA2; TDG; TGFBR2; BCL2; EZH2; TGIF1;
KAT5	HDAC1; CREBBP; MYC; CDC42; TP53; ESR1; EP300; ATXN1; ATM; RUVBL2; AR; NFKB1; CREB1; MDM2; CDK1; LRIF1; ACTB; BMI1; E2F1; SYN1; FAM101B; CSTF2; JADE1; NDUFA4L2; RGL2; SNRPD2; SAT1; BARD1; HDAC7; PTPN4; SCFD1; LMNA; PLA2G4A; TELO2; STAT3; LRP1; MRGBP; ACTL6A; IK; GADD45G; PTPRS; ZNF24; GET4; PITX2; HAP1; CCT7; SIRT1; H3F3B; VPS72; SNAPIN; CBX8; TRRAP; POLR3F; GAPDH; HNRNPH3; CEP126; ARIH2; BCL3; EP…
MYC	HDAC1; CREBBP; MAX; CCAR2; CDK1; PSMA7; GTF2I; GANAB; PSMB5; SMARCB1; YWHAE; WDR5; TAF10; HEATR1; TAF5; CDC6; MCM7; TRRAP; SMC4; ATP6V1H; TNPO3; SP1; MED14; RB1; GTF3C4; CTPS1; HDAC2; SMARCA4; TUBA3C; ZBTB17; HSPB1; CCT3; RANBP2; HSPH1; SMC3; SRP14; MMS19; NUP153; GTF3C2; PSMC2; SMAD3; SMAD2; AP3D1; DNAAF5; GTF2F1; SNIP1; PTGES2; RFC5; TCP1; GTF3C1; XPO1; MTHFD1L; ACTB; MYCBP; SMARCC1; CCT5; TAF1…
RBBP4	HDAC1; CREBBP; HLA-B; SMARCB1; RB1; BRCA1; HIST4H4; HDAC2; EIF1B; SP1; SMARCA2; MBD2; CREB1; ATG5; HIST1H4A; XRCC6; SMARCA4; SIN3A; HIST1H4I; HDAC3; SAP30; CHAF1A; HIST1H3G; HIST2H4A; HIST2H4B; HIST1H3I; H3F3A; HIST1H3J; DHX30; HIST1H3F; HIST1H4B; NR2E3; RBL2; HIST1H3E; HIST1H4K; HIST1H3A; HIST1H4E; RBBP7; EED; HIST1H3H; APPL1; SMARCA5; GATAD2B; CENPA; ASF1B; SUV39H1; MTA2; HDAC4; ING2; MTA1; TNF…
RBBP7	HDAC1; CREBBP; GRB2; TRAF6; IKBKE; HLA-B; RB1; BRCA1; HIST4H4; HDAC2; HIST1H4A; SIN3A; HIST1H4I; NME2; RBBP4; NME1-NME2; MTA2; MBD3; HIST2H4A; MTA1; SAP30; HIST1H3A; HIST1H4L; NR2E3; HIST1H3J; HIST1H3G; MBD3L1; HIST1H3B; SUV39H1; HCFC1; GATAD2B; HIST1H4H; HIST1H4C; HIST1H3E; BAP1; HIST1H4K; APPL1; HIST1H4E; HIST1H3F; ING1; HIST1H3I; ING2; HIST2H4B; HIST1H4J; HIST1H3H; HIST1H3C; DHX30; HIST1H4D; H…
HIST4H4	HDAC1; CREBBP; GRB2; MCM3; MCM2; ARRB1; MCM5; MAP3K3; EP300; RB1; SETD8; DEK; ING1; ASF1A; MCM7; SAP30; HDAC5; LIN54; DNAJA2; RBBP7; SMARCA5; ING2; HIST1H3H; HIST1H3C; HDAC4; RBBP4; HIST1H3G; ANP32A; MAP3K1; NCOA3; GADD45A; DAXX; HIST1H3A; MAP3K7; HDAC6; NASP; HIST1H3F; HAT1; H2AFX; L3MBTL1; MCM6; DNTTIP2; UBE2I; CBX5; HIST1H1E; CENPA; BRD4; HIST1H3E; RPS6KA5; LIN37; HDAC9; HIST1H3J; KAT2B; TAF1A…
BCL3	HDAC1; CREBBP; FOS; UBC; RXRA; FYN; EP300; GTF2B; JUN; TBP; COPS5; CTNNB1; RUVBL2; NFKB2; NFKB1; MAPK3; SHC1; KAT5; GSK3B; NCOA1; BARD1; RELB; BCL10; GSK3A; HDAC3; HDAC6; NCOA6; GTF2A1;
SPI1	HDAC1; CREBBP; FOS; RB1; CSNK2A1; JUN; TBP; FUS; NFKB1; ETS1; CEBPB; MAPK8; GATA1; MECP2; SSRP1; GATA2; IRF4; DNMT3A; ATF1; NONO; CEBPD; CREM; CEBPA; NFYA; ETS2;
STAT3	HDAC1; CREBBP; ESR1; RELA; EGFR; SRC; EP300; PTK2B; BRCA1; CDKN1A; JUN; MAPK1; NR3C1; AR; SYK; HDAC2; NFKB1; RAC1; MAPK3; HSP90AA1; SMAD1; MAP3K7; RPA2; KAT5; LCK; DAXX; KHDRBS1; GHR; HNF1A; STAT5B; STAP2; PDGFRA; JAK2; NCOA1; RBM8A; STMN1; NMI; MYOD1; KPNA1; STAT1; PIAS3; GATA2; RET; FGFR3; BHLHE40; JAK1; JAK3; MET; FES; IKBKB; PTPN11; HDAC3; TRIP10; HIF1A; MTOR; PML; SUMO4; RPS6KA5; MAPK8; KPNA…
PTMA	HDAC1; CREBBP; ESR1; CDK4; NCOR1; EP300; VHL; HDAC2; CDK1; PCNA; HIST1H4A; HSPA1A; CASP3; STAT3; SIN3A; NUP62; CDK2; KPNB1; PHB2; RAN; HIST3H3; KPNA2; VIPR1; CCNB1; HIST2H4A; PHB; SET; HIST2H3C; RCC1; HIST2H2BE; CASP7; CCNA2; HIST1H1A;
STAT2	HDAC1; CREBBP; EP300; SMARCA4; STAT3; CXCR4; JAK2; STAT1; JAK1; SMARCC2; SMARCE1; MED14; TYK2; SMARCC1;
SUV39H1	HDAC1; CREBBP; EP300; RB1; HDAC2; SMAD1; RUNX1; DNMT1; MYOD1; HDAC3; PRDM1; RBBP4; PML; HDAC4; SMAD5; HIST3H3; HDAC5; MBD1; CBX5; RBL1; MECP2; RBBP7; CBX1; HIST1H3E; RBL2; SBF1; DNMT3A; HIST1H3A; HIST1H3J; HIST1H3H; SIRT1; HIST1H3G; HIST1H3B; HIST1H3I; HDAC9; HIST1H3F; HIST1H3C;
CTBP1	HDAC1; CREBBP; EP300; RB1; BRCA1; GTF2B; TBP; HDAC2; MDM2; PNN; EEF1D; SIN3A; KMT2A; HTT; KAT2B; HDAC3; HDAC4; HDAC5; RCOR1; IKZF1; CBX4; HIC1; TGIF1; NRIP1; ELAC2; GEMIN2; TBL1X; CTBP2; SMAD6; HDAC9; BMPR2; APC; NOS1;
CDC20	HDAC1; CREBBP; EP300; CDKN1A; HDAC2; TGFBR1; CCNA1; KRT31; TCP1; MAD2L1; CDC27; BUB1B; CDC16; CCNA2; ANAPC10; ANAPC5; ANAPC2; CDC23; BUB1; CDT1; RASSF1; ANAPC1; ANAPC7; ANAPC4; KDM5B;
MBD2	HDAC1; CREBBP; CHD3; TRIM27; HDAC2; RBBP4; MBD3; MTA2; MBD3L1; GATAD2B; GPN1; SIN3A; DNMT1; GATAD2A; HINFP; DHX9;
KMT2A	HDAC1; CREBBP; CDK9; MAP3K5; SMARCB1; CTNNB1; NR3C1; CCNT1; CXXC1; MYB; TAF9; RBBP5; BMI1; LEO1; WDR5; HCFC1; CDC73; MEN1; FASLG; CTR9; HCFC2; CBX4; ASH2L; CTBP1; AFF4; MLLT1; RNF2; SVIL; PAF1; WDR61; PPP1R15A; PLXNB1; SET;
CDH1	HDAC1; CREBBP; CASP8; UBC; EGFR; FYN; SRC; NDRG1; EP300; CSNK2A1; CTNNB1; HDAC2; CFTR; PPP1CA; MDM2; HSP90AA1; GSK3B; HSPA1A; CASP3; PRKD1; ERBB2IP; JUP; CDC27; NEDD9; XRCC5; EZR; CDC16; ANAPC4; GNA13; HSPD1; CTNND1; PSEN1; LMNA; FGFR1; VCL; ACTG1; GBAS; CSE1L; APC2; MAGI1; ARHGAP32; ACTN1; ANAPC7; CCT6A; PKD1; YES1; IRS1; MET; SET; GNA12; ACTN4; ANAPC1; POLR2E; C1QBP; NIPSNAP1; CDC23; PTPRF; ACT…
TAL1	HDAC1; CHD3; UBC; CDK9; EP300; TRIM33; CRK; HDAC2; SP1; MAPK3; XRCC6; SIN3A; KAT2B; PARP1; STUB1; GATA1; TOP1; ZHX1; SUPT16H; SKP2; DRG1; TRRAP; TCF3; PRKCQ; TCF4; CBFA2T3; GATA2; TCF12; CBFA2T2; RCC1;
IKZF1	HDAC1; CHD3; NCOR2; GTF2B; TBP; HDAC2; SMARCA4; UBE2I; CHD4; SIN3A; HDAC3; HDAC4; HDAC5; SAP18; AP2M1; CTBP1; HDAC7; SIN3B; IKZF3;
MBD3L1	HDAC1; CHD3; HDAC2; MBD2; SIN3A; RBBP4; MTA2; MBD3; MTA1; RBBP7;
SATB1	HDAC1; CHD3; EP300; HDAC2; UBE2I; CHD4; SIN3A; KAT2B; CUX1; CASP6; MTA2; SMARCA5; POLR2J;
KDM1A	HDAC1; CHD3; CDC5L; ASCC2; AR; ZMYM2; HDAC2; MTA2; GSE1; ATP5J2; HMG20B; RCOR1; UNC119; IMMT; GDF9; CCDC90B; PRDM1; GTF2I; PHF21A; MTA1; HIST3H3; SETDB1; MBD3; SIN3A; POLR2B;
NR2E3	HDAC1; CDK9; RXRA; NCOR1; SIN3A; RARA; HDAC3; RBBP4; MYBBP1A; RBL1; RBBP7; RXRB; DHX30; TBL3;
DHX30	HDAC1; CDK9; NCOR1; SIN3A; SKIL; SUMO1; HDAC3; RBBP4; MYBBP1A; RBL1; RBBP7; SUMO3; NR2E3; TBL3;
CHD3	HDAC1; CASP8; TP53; TTR; SERBP1; BARD1; SAFB; SERF2; CASP6; IK; RAD21; PUF60; PAICS; CPE; UBA3; VIM; MAN2A2; SAT1; IMMT; GIT1; SRRT; TNFRSF14; CTTN; PRPF40A; TRIM28; MAFG; XRCC4; PTN; MTA2; LUC7L2; TCERG1; RPL29; SUMO2; SMARCA5; KDM1A; UBE2I; PCMT1; RAD51; TALDO1; C4orf17; HDAC2; LRIF1; NEFL; KPNA2; KPNB1; SP1; THOC7; HSPH1; TP73; PTPRS; IKZF3; RIF1; CSTF2; ZHX1; BHLHE40; MBD2; HTT; SUMO1; PIAS4;…
PRDM1	HDAC1; ATXN1; HDAC2; KDM1A; SUV39H1; PRMT5; TLE1; TLE2; HIST2H3A; EHMT2; AES; IRF4;
ATRX	HDAC1; ATN1; DAXX; PTN; HDAC4; CEP126; SMC1A; SVIL; CBX5; EIF4A2; EZH2; LUC7L2; H3F3A; H3F3B; RAD51; PTPN4; NEK1;
CHD1	HDAC1; ARRB1; NCOR1; SRSF3; SAFB; SSRP1; HIST3H3; H3F3A; BCLAF1;
HIC1	HDAC1; ARID1A; CTBP1; CTBP2; SIRT1;
RAD9A	HDAC1; ABL1; ATM; MLH1; NR3C1; AR; PCNA; RPA2; BCL2; BCL2L1; RPA1; HUS1; ITSN2; RAD1; DNAJC7; CHEK2; FEN1;
IRF2BPL	HCK; UBE2Q1;
ABCB4	HAX1;
HNRNPH3	H2AFX; ZMYM2; GSTK1; UTP14A; STK24; KAT5; CRMP1; C14orf1; SMN1; EEF1G; KHDRBS2; SMN2; TOB1; RPS4X; TTR;
P4HA2	H2AFX; PRRC2A; P4HB; DMWD;
HGH1	GTF3C1; PTN; MED31; RPA1; GPRASP1; POLA2;
PRPF38A	GTF3C1; POLA2;
GTF2H2	GTF2H1; ERCC3; CDK7; GTF2H4; ERCC2;
TBPL1	GTF2B; TBP; TAF4; TAF5; TAF6; PRNP; TAF1; GTF2A2; GTF2A1; HSPA9; IRAK4;
POLR3A	GTF2B; RPAP3; RAE1; CHM; RPAP2; RPAP1; GPN1; PKP2; POLR3D; POLR3H;
TCEA1	GTF2B; POLR2A; TBP; UBR5; CTR9; LEO1; GTF2F2; DDX5; GTF2H1; TCEA2; RTF1; PAF1; GTF2E1; POLR2B; CDK7; CTDP1; SF3B2; CDK8; SF3B3; POLR2F; SNRNP200; GTF2F1; SF3A1; CIR1; WDR61; INTS1; CDC73;
SRSF10	GRB2; YWHAG; YWHAB; SREK1; SFN; FUS; YWHAQ; SNRNP70;
RACGAP1	GRB2; YWHAG; YWHAB; SFN; PPP2CA; PRSS23; TUBG1; VAV1; MAP3K4; TUBA4A; PPP2R5E; NRAS; RND2; MEGF10; ECT2;
USP8	GRB2; YWHAG; UBC; YWHAB; YWHAZ; SFN; YWHAH; YWHAQ; AKT1; STAM; BIRC6; RNF41; CHMP1B; STAM2; USP22; KRT36; RASGRF1; CHMP4C; KRT31; OTUB1; CHMP1A; EPS15;
DDX39B	GRB2; YWHAG; STRN4; MED19; SREK1; EXOSC9; TUBB3; PIAS2; TUBB4A; DNM2; ALYREF; HIPK2; ZHX1; TDG; DDX39A; RBM39;
TSC2	GRB2; YWHAG; SMAD2; UBC; ESR1; SMAD3; YWHAB; YWHAZ; SFN; YWHAH; MAPK1; PPP2CA; YWHAQ; MAPK3; YWHAE; GSK3B; AKT1; AXIN1; RHEB; TSC1; CAV1; UBE3A; PTK2; PLK1; RAP1A; CDKN1B; RALA; CCND3; RPS6KA1; RAB5A; PRKAA1; SKP2; CCND1; MAPKAPK2; CCND2; FOXO1; NEK1;
IRS2	GRB2; YWHAG; PIK3R1; YWHAB; YWHAZ; SFN; YWHAH; CRK; YWHAQ; UBTF; SHC1; YWHAE; PLCG1; PTPN6; JAK2; PTPN11; SOCS3; JAK1; BCL2; INSR; JAK3; FES; IRS1; BCL2L1; EPOR; PIK3CA; NTRK1; PIK3R2; TYK2; IGF1R; PIK3CD; SOCS1; PTPRF; IL4R; SOCS6;
CBL	GRB2; YWHAG; PIK3R1; TRAF6; UBC; YWHAB; EGFR; FYN; SRC; YWHAZ; MET; SH3KBP1; SPRY2; CRKL; VAV1; PLCG1; YWHAQ; FNBP1; PTPN6; ARHGEF7; PDGFRA; TYK2; BCR; MST1R; UBE2L3; LCP2; SYK; PTK2B; PTPN22; VAV2; FGR; MYO1C; PTPRB; CD2AP; CSK; PIK3CA; BLK; ITK; KHDRBS1; SORBS2; NCK1; HCK; ABL1; CSF1R; UBA1; IGF1R; SH3GL2; CRK; UBE2D2; PTPRC; ITSN1; LAT; PRKCA; KRT18; LCK; EPOR; ITCH; PIK3R2; CD19; BTK; NOTCH1;…
ABL1	GRB2; YWHAG; PIK3R1; TRAF6; TP53; YWHAB; FYN; SRC; YWHAZ; EP300; CBL; RB1; PTPN4; EPHB2; SP1; YWHAE; ATM; PLCG1; BCR; CRKL; RAD9A; DLGAP4; VPS13A; FLNC; MDM2; VAV1; APP; CDK5; RTN4; XRCC6; NCK1; FYB; RAD51; SORBS1; ABL2; RYBP; ARHGAP17; CASP9; SHC1; MTOR; DOK1; ABI2; HCK; SOS1; WASF2; NEDD9; CD19; RAN; CRK; NELFB; TGOLN2; CDKN1B; DNM1; PTPN6; YAP1; GRIN2D; PAK2; RGS20; FLNA; PRKD1; NTRK1; ROBO1; …
SRC	GRB2; YWHAG; PIK3R1; TRAF6; ESR1; RXRA; IKBKG; YWHAB; EGFR; FYN; ESR2; AKAP2; PRKCA; PRKCE; ASAP1; EPHB2; PTPRA; ACTN1; CNTNAP1; TRAF3; STAT5A; PRKCD; RET; DGKZ; CTNND1; TRAF1; GIT1; MED28; PTK2B; GNB2L1; RPS6KB1; STAT1; BCAR1; KHDRBS1; DLG4; DLGAP3; CHUK; RTN4; ARNT; WAS; YWHAE; AHR; MET; KCNA5; ADRBK1; SYK; PTPN21; GRB10; KIT; ANXA2; CD2AP; RAPGEF1; DNM1; PELP1; FOXO1; LRP1; FASLG; PDGFRB; RAF1…
IRS1	GRB2; YWHAG; PIK3R1; SMAD3; YWHAB; FYN; YWHAZ; CSNK2A1; SFN; YWHAH; MAPK1; CRK; UBTF; SHC1; YWHAE; AKT1; RPTOR; IKBKB; JAK2; CHUK; CAV1; PTPN11; CDH1; SOCS3; NPM1; PTK2; JAK1; BCL2; MAPK8; INSR; PRKCZ; JAK3; MTOR; PTPRC; PRKCG; FES; CSNK2B; MAPK9; PRKCQ; GHR; IL4R; PDPK1; IGF1R; PTPN1; PIK3R2; SOCS1; BCL2L1; PRKCD; PTPRF; DDR1; RAD51; PIK3CA; NTRK1; TYK2; NCK2; BCR; KHDRBS1; IRS2; GRB10; PHIP;
PPP6R3	GRB2; YWHAG; NFKBIE; TNFAIP3; USP49; USP36; TNIP3; KDM6A; USP21; PPP6C; ANKRD28;
NCKIPSD	GRB2; YWHAG; FYN; ABL1; COPS5; NCK1; MAPK3; WAS; WASL; BAIAP2; FASLG; NCK2; DLG4; ITGB1; ARHGEF7;
SVIL	GRB2; YWHAG; ESR1; HSPA5; NR3C1; AR; VIM; CFTR; HSP90AA1; ACTB; CLTC; KMT2A; PPARG; MAD1L1; NME2; KRT18; FLNA; LIMA1; ACTN4; FLOT1; MYH10; MIF4GD; AMOTL2; ITGB3BP; BUB1; DYNLT1; CENPF; HAX1; GOLGA2; SPTBN1; LUC7L2; LMNA; TRIP6; CTTN; MYH9; GNAI2; ACTN1; SPTAN1; ATRX; CAV3; CTBP2;
LUC7L2	GRB2; YWHAG; CHD3; IKBKG; RNPS1; ATF7IP; MEPCE; RRP1B; ALB; YWHAQ; UNC119; PTN; CEP126; SVIL; SAT1; MAP1LC3B; NSF; GADD45G; MAN2A2; PEA15; NASP; CCDC53; NDUFA4L2; FXR1; ATRX; NDEL1;
PAK4	GRB2; YWHAG; CDC42; YWHAB; YWHAZ; SFN; YWHAH; YWHAQ; RAC1; GATAD2A; DLST; ITGB5; FGFR2; ITGAV;
PIK3R1	GRB2; YWHAG; BCAR1; KIT; CBL; ASAP2; RXRA; LCP2; IRS1; PDGFRB; SOCS1; EPOR; JAK2; CD2AP; HGS; GTF2H1; AGAP2; CRK; PIK3CD; PTPN11; ARAF; PFN1; PTPN6; ERBB3; CSF1R; PTK2B; TEC; FCGR2A; PTK2; SOCS6; ARHGAP17; NTRK2; RASA1; LCK; IRS2; IL1R1; TGFBR2; KHDRBS1; SHANK2; GAB2; TYK2; VAV1; FYN; FLNB; BRD4; PDGFRA; ARHGAP32; DLGAP3; LAT; SOS1; PSEN1; BRCA1; CD19; TUBA1B; KIF13A; CDH2; SH3KBP1; ERBB2; MAPK8;…
ATP5A1	GRB2; YWHAG; ARRB1; YWHAB; RELA; YWHAZ; MAP3K3; MLH1; COPS5; TNFRSF1A; ACTB; MAP3K14; MAPK13; TP63; TBK1; SHBG; TNFRSF1B; ATP5C1; AIMP1; SIRT3;
PTPN22	GRB2; VCP; CBL; WAS; LCK; VAV1; ZAP70; CSK; PRKCD; PDGFRB; PDPK1; NTRK1; GHR; ERBB2; CD247; CD3E; CDH2;
BRE	GRB2; USP7; TP53; BRCA1; BABAM1; MMS19; CUL1; UBE2D1; RPN2; GFI1B; BRCC3; BRCA2; UIMC1; PHB; SSR3; RAD51; BARD1; FKBP8; SLC25A13; LRPPRC; SHMT2;
UBR4	GRB2; UBXN1; UBXN7; FAF1; PRPF40A; MCRS1; FAF2; UBE2A; UBE2B;
RNF10	GRB2; UBE2D3; UBE2E3; UTP14A; LRIF1; UBE2H; RIF1; UBE2D2; EEF1A1; UBE2I; SETDB1; UBE2D1; UBE2U; UBE2D4; UBE2V1; TLE1; UBE2E1; UBE2W; CCDC90B; COL4A5; UBE2E2; SNCA;
TRIM39	GRB2; UBE2D3; FYN; ABL1; CRK; UBE2E3; NCK1; UBE2D2; UBE2D1; UBE2D4; UBE2V1; UBE2K; UBE2E1; UBE2L3; UBE2W; UBE2E2; DCUN1D1; DCX;
DTX1	GRB2; UBE2D3; EP300; CRK; UBE2D2; UBE2D1; UBE2U; UBE2D4; UBE2E1; UBE2N; NOTCH1; ITCH; DTX3; DTX3L; DTX2;
UBASH3B	GRB2; UBE2D3; CBL; CRK; SHC1; UBE2H; UBB; UBE2D2; UBE2D1; JAK2; UBE2E1; INPPL1; CSK; MYO1D;
DAPK3	GRB2; UBC; UBE2D3; CDKN1A; DAXX; PRKCZ; PAWR; ATF4; MET; AATF;
ZAP70	GRB2; UBC; FYN; CBL; PTK2B; ABL1; CRK; RASA1; SHC1; LCK; PLCG1; PTPN6; SOS1; VAV1; PTPRC; TUBB; WIPF1; PAG1; LAT; PTPN22; TYROBP; LCP2; CD247; CD3E; GAB2; DEF6; CD5; CD4; TUBA4A;
PLCG1	GRB2; UBC; EGFR; FYN; SRC; CBL; ABL1; NCK1; SYK; RASA1; SHC1; WAS; LCK; EEF1A1; RET; SOS1; PDGFRB; AXL; ASAP2; PTPN11; CD22; AKAP2; PARK2; VAV1; AIRE; AGTR1; USO1; CHAF1A; MST1R; DGKZ; ASAP1; INSR; SHANK3; ITK; RGS7; KHDRBS1; RHOA; NTRK2; INPP5D; IRS2; ERBB2; LAT; FLNA; PICALM; LCP2; GIT1; GSN; DAB1; PTK2; ZAP70; EPHB2; KIT; FGFR2; NTRK3; FLNB; SOS2; SYNCRIP; VAV3; DLGAP3; EPOR; PRKD1; GAB2; TEC;…
ERBB4	GRB2; UBC; EGFR; CRK; NCK1; SHC1; STAT5B; STAT5A; PTPN11; HDAC6; DLG1; ITCH; GRIN1; DLG4; DLG3; PIK3R2; YAP1; ERBB2; RNF41; ERBB3;
DHX9	GRB2; TRAF6; LYAR; RELA; HLA-B; BRCA1; GTF2B; JUN; POLR2A; MEPCE; TBP; DDX20; ARF6; NFKB2; MBD2; MAP3K1; MAP3K14; PCNA; TFE3; NXF1; XRCC6; MAPK13; TP63; PINX1; GEMIN4; ILF3; STAU1; SMN1; SRPK1; CNBP; HINFP; KHDRBS1; SMN2; TNFRSF10D; TNFRSF14; DDX21; PRMT1; TOP1; AKAP8L; SNRPB2; XRCC5; ARHGDIA; HNRNPC; GEMIN2; EPB41; PRPF8; SSRP1; SNRPB;
RPL18A	GRB2; TRAF6; LYAR; IKBKE; DDX56; VHL; JUN; EIF1B; PINX1; RTCA; PSTPIP1; NEDD4; AES; MAGEB2; RIBC2; RPL36; TNK2;
KHSRP	GRB2; TRAF6; HNRNPA1; ARF6; EXOSC2; GABARAPL2; HNRNPH1; PUF60; BCAR3; BACE1; EXOSC3; PARN; PTBP2;
MAPK14	GRB2; TRAF6; ESR1; SMAD3; EGFR; CSNK2A1; MAPK1; TAB1; MAX; COPS5; TGFBR1; CREB1; JUNB; MAPK3; SHC1; MAP3K7; GADD45A; AKT1; EEF1A1; SMAD7; IRAK1; HTRA2; DYRK1B; RPS6KA4; ATF2; MBP; MARS; FKBP8; DDIT3; MAP2K1; MAP2K4; STK39; RPS6KA3; SPAG9; FUBP1; MAPKAPK2; KRT8; MAP2K6; MAP2K7; HNF4A; PLA2G4A; CDC25A; NCOA3; FLNA; SLC9A1; EIF4EBP1; ELK1; MAPK8; SNAPIN; TSC1; PML; RPS6KA5; SRSF5; KRT18; CDC25C; STA…
ACTR3	GRB2; TRAF6; CDC42; EIF1B; WAS; JUND; CDH1; CTTN; WASF2; HCLS1; ARPC4;
SMARCD2	GRB2; TP53; XRN1; BRCA1; SMARCA4; TP63; RELB; TP73; ACTL6A;
OTUD5	GRB2; TP53; UBC; USP11; FLNA; TRAF3; SET; GYS1; CACYBP;
BTK	GRB2; TP53; RELA; FYN; CBL; ABL1; EWSR1; SYK; PRKCA; WAS; PLCG1; STAT5A; CAV1; JAK1; LYN; HCK; FASLG; PRKCZ; VAV1; RPS6KB1; MYD88; FAS; KIT; KHDRBS1; GTF2I; PLCG2; ARHGAP17; GNAQ; PRKCQ; TLR9; PRKD1; PIK3AP1; CD19; IRAK1; PRKCE; PRKCB; TEC; GNA12; TNFRSF10A; ITK; TLR8; WASF2; TLR4;
SERPINH1	GRB2; TP53; CDK9; UBQLN4; TSC22D1; UBTF; KLF13;
ACTA1	GRB2; TP53; ARRB1; EGFR; ABL1; VIM; PPP1CA; RAC1; CCT5; PRKCA; TSC1; CTNND1; MAP1A; CSNK1A1; MARK4; TJP1; FSCN1; GSN; VASP; RPS6KB1; PRKCE; MYO9B; VCL; VAV1; TRIP6; SPTAN1; FHOD1; PFN1; UTRN; TLN1; PLD1; PAK1; TPM3; DMD; CTTN; TTN; HCLS1; CDH2; DLG1; TRAF3IP1; MYO6; APC2; AFAP1; PPP1R9B; PRKCD; EPB41; EPS8; SORBS1; TNNI3;
ACTN1	GRB2; SRC; PTPN6; CDH1; KAT2B; PKD1; PTK2; MAGEA11; HSP90AB1; SVIL; GIPC1; NR1H3; CAMK2A; ATXN2; COIL; XRCC4; CDK5R1; VCL; ZYX; PHB; PTPN1; GFI1B; TRAF3IP1; CDK5; TTN; MED14; ITGB1;
PAK1	GRB2; SMAD4; YWHAG; CDC42; SMAD2; IKBKE; ESR1; EGFR; CSNK2A1; MAPK1; NCK1; TGFBR1; RAC1; SMAD1; HGS; CASP1; SHC1; ATG5; HIST1H4A; AKT1; PLCG1; CSNK2A2; SMURF1; PXN; ACTA1; DYNLL1; RAF1; BAIAP2; FLNA; ARHGEF7; ERBB2; MAP2K1; ABI3; BMPR1B; RHOJ; NCK2; CDK11B; CDK5; CDK5R1; ACVR1; PDPK1; TGFBR2; FOXO1; NF2; SORBS2; PRKCD; OXSR1; SH3KBP1; SYN1; MBP; ARHGEF6;
FOXH1	GRB2; SMAD4; PIK3R1; SMAD2; SMAD3; NCK1; TGIF1; FOXG1; DRAP1;
ITK	GRB2; SMAD4; IKBKG; FYN; SRC; CBL; TGFBR1; WAS; LCK; PLCG1; HNRNPK; FASLG; KPNA2; BTK; KHDRBS1; LCP2; LAT; PPIA; PLCG2; SOCS1; CD2;
FN1	GRB2; SMAD4; EGFR; VHL; ALB; SMAD9; PRPF40A; SKIL; PKD1; IGFBP3; COL2A1; COL4A5; GSN; FASLG; SDC2; FBLN2; TF; MATN2; FBLN1; ITGB3; TSHR; COL4A4; ITGAV; DCN; COL4A3; ITGB1; ITGA3; TGFBI; APOA1; MMP9;
VAV2	GRB2; SMAD3; EGFR; CBL; SYK; RAC1; STK24; BZW1; SRRT; RBBP6; SRPK2; ST13; SERBP1; TTN; SOCS1; CD19; CHMP3; SF3A3; TOM1L1; HSPH1; PNMA1; FNTA; PDGFRB; EIF4G3; VCPIP1; SNW1; MED21; RHOG; PPM1B; RAD23A; MRGBP; BIRC6; EPHB2; UBE4B; RHOA; CCT2; IPO4; CCT3; HNRNPF;
TP63	GRB2; SMAD2; VCP; TP53; UBC; HSPA5; UPF2; EP300; PSMD2; FUS; SAFB; EEF1A1; DAB2IP; GNB2L1; BTRC; FASN; RPLP0; HSP90AB1; SACS; SMARCD2; SNRPA; HNRNPR; DDX23; IGF2BP1; HNRNPL; CARM1; FLNC; RPL3; HIPK2; BRD8; A2M; CCT8; RPL24; YAP1; HNRNPK; TP73; SYNCRIP; ATP5A1; DHX9; DAXX; WT1; AGO2; MAP1A; UACA; CDT1; TRAPPC11; PPP2R5A; NONO;
STAMBP	GRB2; SMAD2; UBB; RNF11; CLTC; STAM2; EPS15; SMURF2; TRIP13; CHMP4A; STAM; CHMP4B; PIK3C2A; CHMP3; CHMP2A; UACA; CHMP1A; CLTA; CHMP1B; SMAD7; CTNNBL1; SMAD6; CHMP5; OTUB1; RECQL5; BMPR1B; CHMP4C;
BRCA2	GRB2; SMAD2; TP53; UBC; SMAD3; FYN; ABL1; BRCA1; ATM; CDK1; PMS1; RPA2; STAT5A; CDK2; KAT2B; FLNA; PLK1; ATR; PMS2; MTA2; BRE; BARD1; SKP2; RPA1; HMG20B; RAD51; CCNE1; BRCC3; BUB1B; CCNA2; CHEK2; BCCIP;
PPP1R9B	GRB2; SMAD2; MAPK1; PPP1CB; PPP1CA; PRKACA; SHC1; CDKN2A; RIPK3; ACTA1; WDR48; RASGRF1; RGS2; PPP1R2; DCX; RPS6KB1; TIAM1; TGOLN2; PPP1CC; DRD2; PPP1R9A;
PRKAR1A	GRB2; SMAD2; EGFR; CDK4; PRKACA; XRCC6; PRPF40A; CDK2; AKAP1; MCRS1; NCL; PPP1R12A; CRB1; PYCARD; SET; PRKAR1B; CHMP4B; PLEKHF2; RFC2; COL4A3BP; BRD7; UBE2M; CCNE1; GABARAPL1; STXBP1; SSRP1; CDH2; HUWE1; SPTBN1;
TF	GRB2; SLX4; ALB; FN1; UPF1; GTF2F2; TUBB3; TUBB4A; APOA1; CTSL; CANX; FNBP1; CALR; IGFBP3; TFRC; TTR;
IL2RG	GRB2; SHC1; STAT5A; STAT1; JAK1; JAK3; WWP1; WWP2; AXL; IL2RB; PTPRJ; IL7R; CAPNS1; IL4R;
REPS2	GRB2; RELA; RALBP1; ASAP2; PXN; EPS15; REPS1; RALB; ASAP1;
RGL2	GRB2; RAC1; KAT7; KAT5; HRAS; CRMP1; UNC119; EEF1G; RALA; CCDC90B; RAP1B;
PLXNB1	GRB2; RAC1; AKT1; PLCG1; RHOA; KMT2A; ARHGEF11; MET; PLXNA1; PLCG2; MST1R; RND2; RND1;
ATAD3A	GRB2; PTP4A3; MLH1; CFTR; TNFRSF1A; PSMD6; SRGAP2; BRF2; RIPK3; C20orf24; TNFRSF1B; PMS2; TRADD;
FGFR3	GRB2; PTK2B; GTF3C1; STAT3; STAT1; CEP126; CHGB; RNF130; RADIL; POLA2; ATF3; HNRNPL; KRT8; SLC25A6; FGF2;
RPS9	GRB2; PRKAB1; TRAF6; LYAR; IKBKE; HLA-B; NDRG1; DDX56; VHL; MEPCE; TSC22D1; NELFCD; EIF1B; MAP3K1; ACTB; MAP3K14; HSPA1A; CLTC; DDB1; AGO4; HNRNPUL1; FLNA; FTSJ1; RPS3A; MAGEB2; EHMT2; TUBA1A; ADAP1; ZNF24; NCL; MTOR; TUBB; MLST8; HSPA1B; DHX36; RICTOR;
FSCN1	GRB2; PRKAB1; TRAF6; HLA-B; VHL; CTNNB1; EIF1B; TNIK; PRKCA; CFLAR; TFE3; NGFR; EIF6; ACTA1; GH1; FTSJ1; VDAC1; ELF3; PRKCD; SGK1; ACTC1; RAB1A; GNAS;
GRWD1	GRB2; PRKAB1; IKBKE; MAP3K14; CUL4B; WDR26; RFWD2; PACSIN3; WDR5; SNRNP40; DTL; CDT1; WDR5B;
SHMT2	GRB2; PRKAB1; IKBKE; HLA-B; NDRG1; BABAM1; EIF1B; EIF6; TNFRSF10D; CSNK2B; BRE; UBA5; TRMT10C; DDA1; DEGS1; GNAS; BRCC3;
SYNCRIP	GRB2; PRKAB1; HNRNPA1; IKBKE; CDK9; HLA-B; MEPCE; H2AFX; STK24; PLCG1; TP63; PTPN11; PABPC1; SMN1; HNRNPH1; INSR; CNBP; PUF60; KHDRBS2; PRMT1; HNRNPD; EPRS; SIRT1; SYT1; CSDE1;
POLR1D	GRB2; POLR1C; NFKBIB; MAGEA11; CD3EAP; POLR3H; POLR3D;
JAK2	GRB2; PIK3R1; VCP; IKBKG; PPP2R1B; EGFR; FYN; PTK2B; ABL1; BRCA1; NCK1; PPP2CA; TNFRSF1A; NFKBIA; SHC1; PLCG1; STAT3; STAT5B; CXCR4; STAT5A; STAM2; PTPN6; PTPN1; PTK2; PTPN11; PRMT5; GHR; SOCS1; YES1; GTF2I; SOCS3; PDGFRB; INSR; STAM; TSHR; IRS1; GRB10; PPP2R4; ERBB2; PTPN12; CTLA4; IL2RB; CCR5; BCR; MST1R; STAP2; VAV1; TEC; DNAJA3; HSPA8; KIT; LYN; PTPRC; PTPRJ; STAT1; IGF1R; PPIA; IL6ST; EPOR; …
CRKL	GRB2; PIK3R1; USP7; CBL; ABL1; CRK; SYK; SHC1; WAS; PLSCR1; STAT5B; STAT5A; BCAR1; WIPF1; MAP4K5; GAB2; BCR; RAPGEF1; PIK3R2; TYK2; NEDD9; INSR; INPP5D; KIT; LYN; EPOR; PDGFRA; IGF1R; PLEKHA1; PXN; ITGB1; KIDINS220; PTPN11; SOS2; ARHGAP32; DOK1; SOS1; MEGF6; LAMA5; GRN; DAB1;
MST1R	GRB2; PIK3R1; UBC; YWHAB; RELA; SRC; YWHAZ; CBL; SFN; YWHAH; YWHAQ; HSP90AA1; SHC1; YWHAE; AKT1; PLCG1; JAK2; HSPA8; STUB1; EPOR; PLXNB1; YES1;
SOCS1	GRB2; PIK3R1; UBC; MAP3K5; RELA; EGFR; FYN; CRK; NCK1; VAV2; CXCR4; JAK2; JAK1; INSR; JAK3; VAV1; IRS1; KIT; PDGFRB; AXL; CSF1R; IL2RB; PIK3R2; TCEB1; TCEB2; IGF1R; GHR; IRS2; TEK; TEC; COMMD1; ITK;
DLGAP4	GRB2; PIK3R1; UBC; FYN; SRC; ABL1; CRK; NCK1; UBB; BIN1; GRIN1; SORBS2; DLG4; SHANK3; DLG3; PLP2; GRIN2D; DLG1; SHANK2;
LAT	GRB2; PIK3R1; UBC; FYN; CBL; ALB; SYK; LCK; PLCG1; USP19; VAV1; ZAP70; CD4; LCP2; GAB2; ITK; FCGR2A; CD8A; PLCG2; PTPRJ; PTPN1;
ERBB2	GRB2; PIK3R1; UBC; ESR1; EGFR; SRC; PTK2B; CTNNB1; HSP90AA1; SHC1; UBB; PLCG1; STAT3; JAK2; CAV1; PTPN11; PTK2; HDAC6; SOS1; PTPRC; PAK1; NF2; STUB1; ELF3; TOB1; PTPN12; DLG4; CD82; PICK1; IL6ST; PIK3C2A; PIK3R2; PTPRJ; ERBB4; ERBB3; PTPRB; JUP; ERBB2IP; PTPRG; PTPN22;
SOS1	GRB2; PIK3R1; UBC; ESR1; EGFR; FYN; SRC; ABL1; MAPK1; CRK; NCK1; RANBP9; SHC1; BIN1; PLCG1; HRAS; PTPN6; CRKL; CAV1; PTPN11; HCK; ITSN1; FGFR1; PIK3R2; CD19; EPS8; CD2AP; BCR; ERBB2; ZAP70; MET; NCK2; ANXA2; PACSIN3; ERBB3; RET; ABI3; NF2; SH3KBP1; CSF1R; ATP6V1E1; PACSIN1;
MET	GRB2; PIK3R1; UBC; EGFR; SRC; YWHAZ; CBL; CTNNB1; RANBP9; HGS; SHC1; PLCG1; CASP3; STAT3; PTPN11; CDH1; SMC1A; SOS1; VAV1; DAPK3; PTPRC; SH3KBP1; INPPL1; FAS; PLXNB1; PTPRJ; PTPRB; PTPN12; PTPRG; CTTN; DNAJA3; GAB2; INPP5D; SNAPIN;
ERBB3	GRB2; PIK3R1; UBC; EGFR; PTK2B; SHC1; FLNA; PTK2; HDAC6; SOS1; CSK; CDK5; CD82; IL6ST; PIK3CA; PIK3R2; ERBB2; RNF41; ERBB4; PA2G4; PTGES3;
SH3KBP1	GRB2; PIK3R1; UBC; EGFR; CBL; PDCD6IP; CRK; CTNNB1; SH3GL3; UBB; ASAP2; BCAR1; TAF6; PAK2; HCK; SOS1; PAK1; PDCD6; PDGFRB; SH3GL2; SH3GLB2; KIT; ASAP1; CD2; BMPR1B; ABI2; PIK3CA; CAPZA1; MET; NEDD4;
IL6ST	GRB2; PIK3R1; UBC; CDK9; AR; SHC1; STAT3; PTPN6; JAK2; PTPN11; SOCS3; JAK1; HCK; TLE1; VAV1; PRKCD; TYK2; ERBB2; ERBB3; PIK3CG; IL6R; OSM;
SYK	GRB2; PIK3R1; TRAF6; FYN; SRC; CBL; PTK2B; PLCG2; PTPN6; LCK; PIK3AP1; FCGR2A; HNRNPU; RASA1; CTTN; TYROBP; VAV1; PRKD1; PLCG1; ITGB2; PAG1; PXN; CD22; STAT1; CRKL; RPS6KB1; TUBA1A; TNFRSF1A; PTK2; LYN; CD3E; FGR; CD19; MAPK3; RPS6KA1; LAT; EPOR; PIK3R2; TUBA4A; BTK; UBB; HCLS1; SIRPB1; LCP2; CD79A; CD4; VAV2; SHC1; JAK1; TLR4; STAT3; IL2RB; SNCA; GAB2; STAT5A; PRKCA;
PTPN6	GRB2; PIK3R1; TRAF6; ESR1; SMAD3; EGFR; SRC; CBL; PTK2B; ABL1; CTNNB1; SYK; TNFRSF1A; PRKCA; SHC1; LCK; STAT5B; CXCR4; KIT; MYH9; SPATA2; CD5; CD22; BCR; LCP2; IL6ST; ACTN1; PDGFRB; KHDRBS1; EPOR; IL4R; CAV1; PRKCD; CDH2; INSR; IL2RB; SOS1; LYN; JAK2; PTPN11; CD79A; PAG1; TYK2; VAV1; FAS; CTNND1; DOK1; ZAP70; PTPRC; TLR10; IRS2; JAK1; ACTN4; JAK3; GHR; GAB2; NOS1; CD247; TFG;
PTK2	GRB2; PIK3R1; TP53; EGFR; FYN; SRC; PTK2B; PPP1CB; CRK; NCK1; SYK; TNFRSF1A; MDM2; SHC1; BIN1; GSK3B; LCK; PLCG1; STAT3; CXCR4; TSC1; BCAR1; PXN; JAK2; PTPN11; STAT1; ATG12; CCNA1; PKD1; DNM2; IRS1; TLN1; CSPG4; EFS; GIT1; ACTN1; CCR5; LYN; TSC2; RB1CC1; PTEN; PIAS1; RET; CSK; ITGB2; NEDD8; PTPN12; ITGB3; IGF1R; INSR; MAPK8IP3; ITGB5; NCK2; EZR; CIB1; TRIP6; VCL; ITGAV; GAPDH; NEDD9; DLGAP3; GSN;…
CD22	GRB2; PIK3R1; SYK; SHC1; PLCG1; PTPN6; LYN; PTPRC; AP2M1; LCP2; INPP5D; CD19; AP2A1;
EFS	GRB2; PIK3R1; SRC; PTK2B; ABL1; CRK; NCK1; PLCG1; BCAR1; PTK2; SORBS3; PTPN12; LYST;
SYN1	GRB2; PIK3R1; SRC; CRK; VIM; PRKACA; MAPK3; RASA1; BIN1; KAT5; PLCG1; PAK2; PAK1; NCF1; CAMK2G; NOS1; CDK5; SPTAN1; PFN2; SH3GL2;
SHANK2	GRB2; PIK3R1; SRC; CRK; NCK1; PLCG1; DYNLL1; BAIAP2; DLGAP4; ARHGEF7; CTTN; DLG4; DNM2; MYO5A; DLGAP3;
AKAP2	GRB2; PIK3R1; SRC; COPS5; CRK; NCK1; PLCG1; PRKAR2A;
AXL	GRB2; PIK3R1; SRC; CBL; RANBP9; SHC1; LCK; PLCG1; PTPN11; NCK2; PIK3R2; SOCS1; IL2RG;
INSR	GRB2; PIK3R1; SMAD2; UBC; YWHAB; SRC; CBL; MAPK1; CALM3; CRK; CALM2; MAPK3; PRKCA; RASA1; SHC1; CALM1; PLCG1; STAT5B; HRAS; STAT5A; PTPN6; CRKL; JAK2; CAV1; PTPN11; RAF1; SOCS3; PTK2; JAK1; PTPRG; GRB10; SORBS1; IRS1; INPPL1; GNB2L1; PTPN1; VAV3; PTPRC; IGF1R; SOCS1; IRS2; SYNCRIP; SOCS6; VAV1; PTPRF; KHDRBS1; DOK1; PTPN12; CSK; PTPRB; PRKCD; PTPN2; PTPRJ; MAD2L1; ARF1; CAV3;
CDC27	GRB2; PIK3R1; SMAD2; SMAD3; FYN; USP11; RB1; ABL1; CDKN1A; NCK1; CASP3; SKIL; CDH1; PPP5C; PIN1; CCNB1; CDC20; ANAPC7; CDC23; ANAPC2; BUB1B; CDC16; ANAPC5; ANAPC1; APC2; MAD2L1; ANAPC4; FZR1; ANAPC10; NEK2;
DAB2	GRB2; PIK3R1; SMAD2; SMAD3; FYN; SRC; DVL2; NCK1; CFTR; TGFBR1; CDK1; AXIN1; APP; SMURF2; PRKCG; PIN1; CSK; PRKCB; PRKCD; AP2M1; DVL3; DVL1; FGR; INPP5D; TGFBR2; MYO6; LRP2; AP2A2; DAB2IP; ITGB3; ITGB5; LRP1; APLP1;
INPP5D	GRB2; PIK3R1; SHC1; PLCG1; CRKL; PTPN11; MME; JAK1; LYN; HCK; JAK3; DOK2; KIT; MET; EPOR; PRKCD; DOK1; CSF1R; TRIP10; FGR; CD22; GAB2; IL4R; DAB2;
DARS	GRB2; PIK3R1; NDRG1; MAP3K7; EEF1A1; TNFRSF10D; AIMP2;
EGFR	GRB2; PIK3R1; MOB4; UBC; ESR1; HSPA5; HIST3H3; PXN; CALM1; GAPDH; EPB41; PLSCR1; VAV2; HDAC6; CTNNB1; HSPB1; PTPN11; DNAJA3; GRB10; PRKAR1B; STAM2; SOS1; PTPRC; DCN; HSPA9; ATIC; YWHAZ; AR; NCK2; JAK2; CBL; AGTR1; PIK3R2; WAS; HIST1H3A; CSE1L; LYN; RGS16; MAPK1; PRDX1; PDGFRB; SLC9A3R1; STAT5A; CLTA; PRKD1; EEF1A1; MET; CRK; SOCS3; SRC; CTNND1; S100A9; DNAJA1; PTK2B; RAP1GDS1; CDC25A; ATXN10; HSP…
DNM1	GRB2; PIK3R1; MOB4; ARRB1; SRC; ABL1; NCK1; SH3GL3; PRKCA; BIN1; PLCG1; CAV1; EPS15; APP; NME2; PRNP; CEP126; ITSN1; MED31; DYRK1A; GNB2L1; CTTN; PACSIN3; NCK2; SNAP25; GRIN1; FNBP1; AP2A2; SH3GL1; SH3GL2; PACSIN1; GRIN2D; CDK5; PIAS1; PACSIN2; PFN2;
RET	GRB2; PIK3R1; IKBKG; SRC; CBL; MAPK1; CRK; MAPK3; SHC1; MAPK14; PLCG1; STAT3; PTPN11; PTK2; MAPK8; SOS1; DOK2; PRKAR2A; DOK1; GRB10; PTPRF;
TEK	GRB2; PIK3R1; IKBKG; SHC1; STAT5B; STAT5A; PTPN11; PTPRC; DOK2; PTPN12; PTPRJ; PTPRB; PTPRG; SOCS1; TNIP2;
PLCG2	GRB2; PIK3R1; FYN; SYK; SHC1; LCK; JAK2; PTPN11; NPM1; JAK1; LYN; HCK; VAV1; BTK; EPOR; KHDRBS1; LCP2; PLXNB1; LAT; PRKD1; BLK; GAB2; TEC; CD19; ITK;
IL2RB	GRB2; PIK3R1; FYN; SYK; HGS; SHC1; LCK; STAT3; STAT5B; STAT5A; PTPN6; JAK2; STAT1; RAF1; SOCS3; JAK1; LYN; JAK3; GNB2L1; EIF3B; IL2RG; SOCS1;
HRAS	GRB2; PIK3R1; FYN; SRC; RASA1; PIK3CA; RALGDS; SNRPE; ZHX2; RHEB; PRKCI; IRAK1; INSR; MLLT4; RAF1; TLR9; RASSF5; TLR2; RGL2; BRAF; SOS1; RASSF2; ITSN1; RABAC1; ERBB2IP; GRIN1; PIK3CG; FNTA; LGALS1; IKZF3; RAP1GDS1; BRAP; PIK3CD; RIN1; CDC25C; CAV1; CDC25A; TIAM1; RALA; RASGRF1; TP73; RASSF1; AGTR1; VAV1; GRIN2D; DGKZ; ARAF; ABL2; PDE6D; MAP2K1; MAPK8; TTC1; SOS2; RAP1B; RHOD; BCL2; RAPGEF1; IRAK2…
ASAP2	GRB2; PIK3R1; FYN; SRC; PTK2B; CRK; NCK1; ARF6; BIN1; PLCG1; PXN; REPS2; TBRG4; SH3KBP1; PACSIN3; RAN; ARF1; THSD7A; ITSN1;
DLGAP3	GRB2; PIK3R1; FYN; SRC; PTK2B; ABL1; CRK; NCK1; PLCG1; PTK2; DLG1; DLG4; SHANK3; DLG3; SHANK2;
DAG1	GRB2; PIK3R1; FYN; SRC; NCK1; SHC1; CAV1; WWP1; WWP2; MAGI1; CSK; UTRN; CAV3; DMD; LAMA1; LAMA5;
CSF1R	GRB2; PIK3R1; FYN; SRC; CBL; RASA1; SHC1; SOCS3; LYN; SOS1; INPPL1; PIK3R2; YES1; SOCS1; THOC5; INPP5D;
CD2AP	GRB2; PIK3R1; FYN; SRC; CBL; PTK2B; ABL1; PDCD6IP; BCAR1; NR4A1; HCK; SOS1; PKD2; PSTPIP1; SOS2; YES1; CD2; CAPZA1; CASK;
ASAP1	GRB2; PIK3R1; FYN; SRC; CBL; PTK2B; ABL1; CRK; NCK1; PLCG1; PXN; PTK2; HCK; SH3KBP1; ARF1; PACSIN3; PACSIN1; TRIP10; PACSIN2; REPS2;
KIT	GRB2; PIK3R1; FYN; SRC; CBL; ABL1; CRK; PRKCA; RASA1; LCK; CLTC; PLCG1; STAT5B; STAT5A; PTPN6; CRKL; JAK2; PTPN11; STAT1; LYN; HCK; SH3KBP1; MPDZ; INPP5D; DOK1; SOCS1; PIK3R2; TEC; YES1; PIK3CG; RFC1; GRB10; SOCS6; PTPRJ; BTK; EPOR; BCR; PRKCB;
RAPGEF1	GRB2; PIK3R1; FYN; SRC; ABL1; CRK; NCK1; SHC1; HRAS; BCAR1; CRKL; HCK; RHOQ; NEDD9; RAP1B; RRAS2;
ABL2	GRB2; PIK3R1; FYN; SRC; ABL1; CRK; NCK1; PLCG1; HRAS; JAK1; HCK; BCR; EPHB2; SORBS2; RIN1;
SHANK3	GRB2; PIK3R1; FYN; SRC; ABL1; CRK; NCK1; PLCG1; DLGAP4; ARHGEF7; SPTAN1; CNKSR2; DLGAP3;
CAST	GRB2; PIK3R1; FYN; SRC; ABL1; CRK; NCK1; CASP1; PLCG1; CASP3; PPFIA1; CAPN1; CASP7; PPFIA2; PPFIA3; CAPNS1;
TOM1L1	GRB2; PIK3R1; FYN; HGS; VAV2; TSG101; HNRNPH1; GSN; COPS7A; PELP1; PHYH; NDC80; RAB18; CELF1; TOLLIP;
NR5A1	GRB2; PIK3R1; FYN; GTF2B; JUN; MAPK1; CRK; CTNNB1; AR; NCK1; NFKB2; SP1; EDF1; NCOA1; NRIP1; PIAS1; SOX9; NFYA; SMARCD3;
LCP2	GRB2; PIK3R1; FYN; CBL; NCK1; SYK; SHC1; WAS; LCK; PLCG1; PTPN6; LYN; HCK; VAV1; PTPRC; ZAP70; PAG1; PLCG2; CD22; PRAM1; ITK; FYB; LAT; VAV3;
CD19	GRB2; PIK3R1; FYN; CBL; ABL1; MAPK1; SYK; VAV2; LYN; SOS1; VAV1; BTK; CD82; PLCG2; CD79A; CD22;
SYNJ2	GRB2; PIK3R1; FYN; ABL1; SFN; NCK1; RAC1; ITSN2; SH3GL2; SYNJ2BP;
PTPN4	GRB2; PIK3R1; FYN; ABL1; NCK1; KAT5; EEF1A1; EEF1G; ATRX;
VPS13A	GRB2; PIK3R1; FYN; ABL1; NCK1;
FLNC	GRB2; PIK3R1; FYN; ABL1; CRK; NCK1; PRKCA; PLCG1; TP63; OTUD4; INPPL1; RASSF5; HIPK3; FURIN; MAP2K4; USP53;
TGOLN2	GRB2; PIK3R1; FYN; ABL1; CRK; NCK1; PLCG1; PPP1R9B; ITGB1; AP2M1; AP1M2; AP1M1; PPP1R9A;
NELFB	GRB2; PIK3R1; FOS; ESR1; FYN; ABL1; BRCA1; JUN; NELFCD; NCK1; PLCG1; HSPA9; NELFE; PACSIN1; NELFA; KHDRBS3; TCEAL2; SMARCA5;
BCAR1	GRB2; PIK3R1; ESR1; HSPA5; EGFR; FYN; SRC; YWHAZ; PTK2B; ABL1; SFN; YWHAH; CRK; NCK1; LCK; CASP3; PTPN12; PTK2; PPP1R15A; INPPL1; E2F2; EFS; ARHGAP32; RAPGEF1; VCL; SH3KBP1; HCK; PTPN1; PTPRF; VPS11; CRKL; PXN; FYB; BCAR3; CSPG4; NEDD9; PTPRA; TUBA4A; TRIP6; GSN; FES; PKD1; LYN; CD2AP; PTPN11; ZYX; MAPK8;
SHC1	GRB2; PIK3R1; ESR1; EGFR; FYN; SRC; CBL; PTK2B; ABL1; MAPK1; CRK; SYK; SP1; PRKCA; RASA1; VAV3; MYO1C; AP2A2; JAK2; IL4R; MAPKAPK2; APP; PAG1; CRKL; PIK3R2; IGF1R; PTPN2; IL2RB; ERBB2; PPP1R9B; PDGFRB; BCR; PLSCR1; PTPN12; PTPN11; CALCOCO2; PLCG1; INPPL1; CSK; CD22; RET; STAT5B; NTRK3; INPP5D; IL6ST; MET; GAB2; INSR; GH1; ERBB4; SOS1; DAG1; DDR1; NTRK2; MST1R; DOK1; NTRK1; MAPK8; NPM1; TEC; LCP2;…
RASA1	GRB2; PIK3R1; EGFR; SRC; PTK2B; ABL1; NCK1; SYK; LYN; KIT; PDE6D; HRAS; FES; ZAP70; CASP7; IGF1R; ARHGAP5; HSPD1; KHDRBS1; ATF7; CASP3; WWP2; EPHB2; SYN1; GNB2L1; DOK2; CSK; PDGFRB; PXN; DOK1; YES1; HCK; SOCS3; PTPRC; RAB5A; MAP4K4; LCK; WWP1; MAGI1; STAU1; NTRK1; CD5; PAG1; HTT; G3BP1; DNAJA3; SHC1; CSF1R; ARHGAP1; INSR; BCR; TSC1; PLCG1; RAP1A;
GAB2	GRB2; PIK3R1; EGFR; SRC; MAPK1; NCK1; SYK; MAPK3; SHC1; LCK; AKT1; PLCG1; PTPN6; CRKL; PTPN11; LYN; MET; ZAP70; EPOR; BCR; LAT; ARHGAP32; PIK3R2; INPP5D; PLCG2; CD247;
INPPL1	GRB2; PIK3R1; EGFR; SRC; CBL; ABL1; CRK; SHC1; BCAR1; INSR; UBASH3B; SORBS3; SORBS1; PIK3R2; FLNC; MET; CSF1R;
CRK	GRB2; PIK3R1; EGFR; FYN; SRC; HLA-B; CBL; PTK2B; ABL1; ATXN1; CAST; RGS20; PDGFRB; GHR; PTPN1; SOS1; IGF1R; PTK2; NEDD9; MAP4K5; VAV1; SH3KBP1; PDGFRA; AIRE; DAB1; BCAR1; NCK1; FLNA; SNX3; RAPGEF1; PIK3R2; EPS15; KHDRBS1; SP1; ASAP1; ABL2; PLSCR1; ASAP2; EPHB2; DTX1; ZAP70; PXN; IRS2; MAPK8; FASLG; UBASH3B; STAT5A; ARHGAP32; NR5A1; SOCS1; ERBB4; TGOLN2; FLNB; PSMC6; HNRNPR; FLNC; REPS1; SHANK3; A…
PTPN11	GRB2; PIK3R1; EGFR; FYN; SRC; CBL; PTK2B; CTNNB1; TNFRSF1A; MAPK3; PRKCA; SHC1; LCK; PLCG1; STAT3; STAT5B; CXCR4; STAT5A; PTPN6; BCAR1; CRKL; PXN; JAK2; CHUK; CAV1; JAK1; PRKCB; CTLA4; SOCS3; DAB1; PDGFRB; PDGFRA; IRS1; IL6ST; GAB2; KIT; BCR; ACTN4; GHR; INSR; NEDD9; HNRNPU; EPOR; SOS1; PLCG2; PTK2; STAT1; IGF1R; IL4R; INPP5D; PIK3CG; PIK3R2; ERBB2; AXL; DDR1; PAG1; SYNCRIP; TEK; ERBB4; SPRY2; ME…
PXN	GRB2; PIK3R1; EGFR; FYN; SRC; CBL; PTK2B; ABL1; MAPK1; CRK; AR; NCK1; PPP2CA; SYK; MAPK3; RASA1; ILK; GSK3B; LCK; CLTC; CASP3; ASAP2; BCAR1; CRKL; BCR; PTK2; TUBG1; IGF1R; PTPN12; ARHGAP5; TUBA3C; PTPRG; CSK; VCL; NF2; PTPRB; RNF5; TUBA1B; ASAP1; PTEN; PABPC1; PTPRC; PTPRJ; GSN; TLN1; BCL2; PPP2R5C; TRIP6; GIT1; TUBA8; GSK3A; ITGB1; PDPK1; NEDD9; MAPK8; PTPN11; PKD1; SDC4; ARHGEF7; ITGB3; REPS2; …
PDGFRB	GRB2; PIK3R1; EGFR; FYN; SRC; CBL; PDCD6IP; CRK; NCK1; RASA1; SHC1; PLCG1; VAV2; STAT3; STAT5B; STAT5A; PTPN6; JAK2; CAV1; PTPN11; STAT1; RAF1; KRTAP4-12; SLC9A3R1; PTK2; JAK1; VAV1; PTPRC; SH3KBP1; PIK3R2; PTPN2; NCK2; VAV3; PTPN1; PTPRG; PTPRJ; PTPRE; PTPRB; PTPN12; PDGFRA; TYK2; ARAF; PIK3CA; YES1; EIF2AK2; PTPN22; SOCS1; CAV3; ITGB3; GRB10;
SOS2	GRB2; PIK3R1; EGFR; FYN; SRC; ABL1; CRK; NCK1; SHC1; PLCG1; HRAS; CRKL; PACSIN3; CD2AP; RXRB;
PTK2B	GRB2; PIK3R1; EGFR; FYN; PPP2R2B; SRC; CBL; ASAP2; SORBS2; BCAR1; DLG3; SHC1; STAT3; LPXN; PXN; RASA1; ZAP70; PDCD6IP; JAK2; RB1CC1; NEDD9; TLN1; ITGB2; SOCS3; CRK; PDPK1; PTPN6; MYH2; GSN; MAP3K4; EWSR1; PTPN11; PITPNM2; ERBB3; JAK1; CCR5; ARHGAP21; GNA13; JAK3; DLG4; FGFR2; VAV1; SYK; ASAP1; PRKCD; LYN; LCK; IL7R; KCNA2; ITGB3; SORBS1; ERBB2; PTPN12; CD2AP; SNCA; DLGAP3; ARHGAP5; PTK2; GIT1; EF…
GHR	GRB2; PIK3R1; CRK; NCK1; SHC1; PLCG1; STAT3; STAT5B; STAT5A; PTPN6; JAK2; PTPN11; GH1; SOCS3; JAK1; NCOA6; PTPRC; IRS1; BTRC; PTPN12; PTPN2; PTPN1; TYK2; PTPRJ; GRB10; SGTA; PTPRB; PTPN22; SOCS1; AP2A1;
BRD4	GRB2; PIK3R1; CDK9; HIST4H4; CRK; NCK1; CCNT1; MED14; RFC4; RFC1; MED12; RFC3; RFC2; CHFR; KDM5B; CLDN1; RFC5; HIST2H3C; MED24; HEXIM1; PRPF40A; HIST2H4A; MED17;
CKAP5	GRB2; PIK3R1; CDK9; FYN; SRC; ABL1; MEPCE; NCK1; PLCG1; SNW1; TACC2; FYB;
VAV3	GRB2; PIK3R1; CDC42; ESR1; EGFR; RAC1; SHC1; PLCG1; RHOA; GTF2F2; INSR; PDGFRB; LCP2; RHOG; IGF1R; ZYX;
WAS	GRB2; PIK3R1; CDC42; EGFR; FYN; SRC; CSNK2A1; NCK1; RAC1; WIPF1; PLCG1; BTK; HCK; ITSN2; LCP2; HCLS1; CRKL; TEC; FGR; FYB; PTPN22; RHOJ; ITK; CSNK2A2; C5AR1; PTPN12; TRIP10; ARHGAP1; PTPRJ; ENAH; FNBP1; ARPC4; ACTC1; VASP; NCKIPSD; SRGAP2; PTPRB; ARHGEF7; PSTPIP1; PACSIN3; PTPRC; DLG1; PACSIN1; ACTR3; PACSIN2; PTPRG; CIB1;
VAV1	GRB2; PIK3R1; CDC42; EGFR; FYN; CBL; PTK2B; ABL1; JUN; MAPK1; CRK; SYK; RAC1; SHC1; LCK; PLCG1; CASP3; XRCC6; RHOA; HRAS; CXCR4; PTPN6; JAK2; ACTA1; RAF1; HNRNPK; INSR; HCK; MET; LAT; PRKCQ; EMD; S100B; BCR; TUBB; LCP2; PTPN22; EZH2; PDGFRB; EED; ARHGDIA; RHOG; TYK2; XRCC5; MAP2K1; CD19; TUBA4A; BTK; EPOR; IL6ST; SOCS1; ZAP70; RACGAP1; PAG1; PLCG2; TEC; SIAH1; DNM2; ZYX;
EPOR	GRB2; PIK3R1; CBL; MAPK1; SYK; MAPK3; SHC1; PLCG1; STAT5B; STAT5A; PTPN6; CRKL; JAK2; PTPN11; SOCS3; LYN; GNAI1; VAV1; PTPRC; GNB2L1; BTRC; KIT; PTPRG; INPP5D; MST1R; IRS2; PLCG2; PTPRB; PTPRJ; GAB2;
PDGFRA	GRB2; PIK3R1; CBL; CRK; PLCG1; STAT3; STAT5B; STAT5A; CRKL; CAV1; PTPN11; STAT1; SLC9A3R1; JAK1; PDGFRB; ITGB3; CAV3; ITGAV;
FASLG	GRB2; PIK3R1; CASP8; UBC; FYN; SRC; CRK; NCK1; SH3GL3; TNFRSF1A; LCK; DAXX; PRPF40A; RHOA; SRGAP2; KMT2A; SUMO1; FN1; FADD; MAPK8; LYN; HCK; PACSIN2; NCF1; ITK; FAS; PTPN13; FYB; NCK2; NCKIPSD; ITSN2; EZR; DMD; FNBP1; SORBS3; YES1; TEC; PDCD6; PSTPIP1; FGR; CASP10; ARHGDIA; BTK; TNFRSF10B; MSN; BID; PIN1;
[truncated: 1,002 more rows]

## Sheet: Asthma interaction
List of unique protein interactions in َ Asthma
Name	interacting partners
MYH7	NTHL1; TEAD3; TEAD4; DISC1; TEAD1;
NCOA2	DDX5; ESR1; NR3C1; THRB; ARNT; DLX5; HNF4A; VDR; AR; ANKRD11; GMEB1; NKX2-1; PRMT1; BRCA1; RARA; PPFIA1; RXRA; DDX17; NCOA3; PPARG; PIAS3; PPFIA4; CCNT1; SRA1; TXNRD2; CREBBP; SLC30A9; ESRRB; DLX2; CCND3; SRCAP; KIF5A; TAT; CTNNB1; NR4A1; KIF5C; EP300; SUMO1; AHR; YWHAH; JUN; SNW1; MEF2C; TAF9; ACTN2; CARM1; PSMB9; NCOA1; KIF5B; CDK4; RORA; SMARCE1; HIF1A; TP53;
TUBB2B	TNFRSF1B; MAP3K7; NFKB2; TAB1; MAP3K1; RIPK2; TRAF3IP1; IKBKB; RELA; MDK; RIPK3; MAP3K14; TRAF6; MAP3K3; TNFRSF1A; FOS;
POMC	VTN; MC4R; PAM; HLA-DRB3; MC5R; MC1R; NRD1; MEP1A; FGF10; MC3R; MC2R;
SERPINB2	PLAU; RB1; PRPF8; IRF3; PSMB1;
MYH1	EPB41; BAZ1B; EXT1; STAU1; SGK1; ACTR3B; ARRB1; SMYD2;
NR6A1	UIMC1; GNB5; NCOR1;
CFAP52	HSPA1A; BRCA2; CCT4;
MUC7	PFN2; HTN3; LTF; HTN1; PRH1; STATH; PRH2; SMR3B; SELL; GALNT12; LAMA5; GALNT14; AMY1C; AMY1A; AMY1B; PRDX3; PRR4; GALNT10;
TNFRSF25	TRADD; DAP3; NOL3; TNFSF15; TNFSF12; MAPK1; BAG4; TNFRSF1A; TRAF2;
VEGFA	TNXB; SEMA3F; VTN; IGFBP7; NRP1; FLT1; SPARC; ADAMTS1; CTGF; AKT1; EPHB2; YBX1; NRP2; YBX3; KDR; PGF; VEGFB; GPC1;
AKAP9	GRIN1; ELF3; CALM1; DISC1; PKN1; PRKAR2B; TRIP10; CALM3; FNBP1; PMS1; PPP1CA; CDC5L; PSTPIP1; TUBGCP3; CSNK1E; CSNK1D; TACC3; CCP110; CALM2; CLIC1; KCNQ1; TSNAX; PPP2R1B; PRKAR2A; ACTR3B; PUF60; PCNT; CEP55; PRKCE; SMYD2; PPP2R3A; TNIK;
AMHR2	TGFBR1; BMPR1B; AMH;
CENPE	BUB1B; NUF2; CENPF; TP63; NDC80; SKP1;
MYH4	S100A4; USP15; ATG101; NTHL1;
ZNF76	TBP; PIAS1; SMAD1; HDAC1; EP300;
SMG1	EIF4A2; PRKCI; TELO2; UPF3A; UPF2; UPF1; TTI1; SMG5; SMAD9; CDH5;
CSMD1	BCL6; AKR1B1;
DYNC2LI1	DYNC2H1;
PTPRR	MAPK1; MAPK3; MAPK7; PRKACA; CDH2; PDGFRB;
MYH2	ATG101; S100A4; PTK2B; USP15; OBSCN; UBAC1; AMPD1; PRKCE; DGKD;
MYH13	PSTPIP1; LSM7;
UNG	RPA2; PCNA; PON2;
TTYH2	NEDD4; UBC; IKBKG;
CA8	ITPR1; LRCH4;
INHBB	ACVR1B; ACVR2B; INHA; INHBC; INHBA; ACVR2A; ACVR1; IGSF1; ACVR1C;
MYH6	SMYD2;
PAH	QDPR; PCBD1;
FLG	TSC22D1; USP1; VHL; PCSK6; CSNK2A1; SLX4;
SETX	APOA1; TF; ALB;
ADH1A
SMR3B	MUC7;
RBP2	LRAT;
IL11RA	IL11;
NCOR1	NR6A1; TXNRD2; AR; ESR1; SRCAP; BCL6; THRB; RARA; VDR; NR3C1; NCOA1; PPARG; ACTN2;
RIPK3	TUBB2B; CALM3; DDX5; TNFRSF1A; TRAF2; CALM1; CALM2; HSPA1A;
ESR1	NCOA2; NCOR1; ARNT; BRCA1; NCOA3; DDX5; YWHAH; CTNNB1; JUN; HNF4A; CREBBP; EP300; AKT1; SMARCE1; DAP3; AHR; UBC; NCOA1; SLC30A9; RXRA; CALM1; CCNT1; PIAS3; PRMT1; RELA; MAPK3; MAPK1; DDX17; BAZ1B; SRA1; CALM3; TP53; THRB; CALM2; PRKACA; AR; TBP; PIAS1; RARA;
TRAF6	TUBB2B; TAB1; UBC; AKR1B1; KCNQ1; PFN2; MAP3K14; MAP3K7; TRAF2; MAP3K3; TRAF3IP1; RIPK2; CALM2; BMPR1B; HSPA1A; IKBKG; CALM3; ARRB1; PRMT1; CALM1; TGFBR1; PCNA;
MAP3K14	TUBB2B; TRAF6; IKBKB; CALM3; NFKB2; DDX5; TRAF2; IKBKG; STAU1; HSPA1A; MAP3K7; MAPK3; CALM1; YBX3; YBX1; CALM2;
ACVR1	INHBB; ACVR1B; THRB; INHBA; SMAD1; SMAD9; IGSF1; CREBBP; IKBKB; TGFBR1; VDR; RXRA; INHBC;
VHL	FLG; HIF1A; PSMB1; CALM1; HDAC1; NR4A1; PFN2; AKR1B1; KIF5B; CALM3; CALM2; DDX5;
UBAC1	MYH2;
CDC5L	AKAP9; KIF5B; PPP1CA; DISC1; PMS1; TRAF3IP1;
NR3C1	NCOA2; NCOR1; CREBBP; DAP3; NCOA3; TBP; RELA; EIF4A2; PRKACA; TP53; NCOA1; AR; HSPA1A; JUN; NFKB2; SMARCE1; YWHAH; CALM1; MAPK1; RARA; CALM3; CALM2; SUMO1;
CREBBP	NCOA2; ESR1; ACVR1; NR3C1; AR; HNF4A; NCOA3; HIF1A; RELA; BRCA1; IRF3; DDX5; CTNNB1; JUN; EP300; PIAS3; NCOA1; GMEB1; IKBKG; PIAS1; CSNK2A1; TP53; FOS; PPARG; RPA2; NKX2-1; SMAD1; CDH2; HDAC1; IKBKB; SRCAP; YWHAH; VDR; CARM1; ELF3; TRIP10;
SRA1	NCOA2; ESR1; NCOA1; DDX5; DDX17; NCOA3;
NCOA1	NCOA2; NCOR1; ESR1; NR3C1; CREBBP; SRA1; TBP; DDX17; AR; HIF1A; THRB; SNW1; DDX5; JUN; SUMO1; PSMB9; SMARCE1; AHR; NKX2-1; HNF4A; RXRA; RARA; TEAD1; PRMT1; FOS; NR4A1; EP300; MAPK1; YWHAH; VDR; CARM1; ARNT; PPARG;
EP300	NCOA2; ZNF76; ESR1; CREBBP; NCOA1; BRCA1; ARNT; HIF1A; NCOA3; AR; TP53; RELA; MEF2C; SMAD1; CTNNB1; NR4A1; PCNA; DDX5; IRF3; SNW1; PIAS3; RORA; JUN; CARM1; PPARG; RB1; TP63; AHR; AKT1; ELF3; BCL6;
TSC22D1	FLG; TELO2; CENPF; PCNA; PSMB1; ALB; PRPF8;
PCBD1	PAH; EPB41; KIF5B; KIF5A;
AR	NCOA2; NCOR1; ESR1; NR3C1; CREBBP; NCOA1; EP300; CTNNB1; DAP3; CALM1; AKT1; SUMO1; MAPK1; JUN; UBC; RB1; BRCA1; NCOA3; HIF1A; RELA; TP53; HDAC1; SMAD1; HSPA1A; HNF4A; PRMT1; PIAS1; PIAS3; TBP; AHR;
TGFBR1	AMHR2; TRAF6; ACVR1; CTNNB1; IKBKB; MAP3K7; BMPR1B; SMAD1; CDK4;
BRCA1	NCOA2; ESR1; CREBBP; EP300; AR; TP53; PPP1CA; RELA; AKT1; UIMC1; JUN; BRCA2; UBC; RB1; TAF9; HDAC1; CSNK2A1; CDK4; MAP3K3; NCOA3;
PRMT1	NCOA2; ESR1; TRAF6; NCOA1; AR; THRB; TP53; TNIK; NCOA3; CARM1;
NTHL1	MYH7; MYH4;
TRAF2	TNFRSF25; RIPK3; TRAF6; MAP3K14; TNFRSF1B; CALM1; MAP3K1; TAB1; TRADD; CALM3; TNIK; TNFRSF1A; IKBKB; MAP3K7; RIPK2; PKN1; UBC; CALM2; HSPA1A;
AMY1A	MUC7;
UBC	TTYH2; ESR1; TRAF6; AR; BRCA1; TRAF2; NEDD4; PCNA; IKBKG; TP53; JUN; MAPK1; HIF1A; UIMC1; RELA; PIAS3; BRCA2; CTNNB1; MAP3K3; NCOA3; AKT1; ARRB1; TP63; GMEB1; NFKB2; RIPK2; PRPF8; TNFRSF1B; PMS1;
PPFIA1	NCOA2;
PPARG	NCOA2; NCOR1; CREBBP; NCOA1; EP300; RXRA; RB1; NCOA3; MAPK1;
CTNNB1	NCOA2; ESR1; CREBBP; EP300; AR; TGFBR1; UBC; FLT1; CDH5; IKBKB; SKP1; HNF4A; RXRA; CSNK2A1; CDH2; TRIP10; HIF1A; GRIN1; KDR; CSNK1D;
PCNA	UNG; TRAF6; EP300; TSC22D1; UBC; PPP1CA; HDAC1; YBX1; CCND3; RELA; EPB41; CDK4; BAZ1B;
TNIK	AKAP9; PRMT1; TRAF2; MAPK1; CALM3; TEAD3; CALM2; CALM1; DISC1;
MAPK1	TNFRSF25; PTPRR; ESR1; NR3C1; NCOA1; AR; UBC; PPARG; TNIK; MAP3K1; YBX1; NKX2-1; PRKCE; YBX3; NR4A1; FOS; CEP55; JUN; TNFRSF1A; TP53; RB1; SMAD1; BCL6; RXRA; PPP1CA; ARRB1; NCOA3;
CCP110	AKAP9; CALM3; CALM2; CALM1; PCNT;
RELA	TUBB2B; ESR1; NR3C1; CREBBP; EP300; AR; BRCA1; UBC; PCNA; HDAC1; CSNK2A1; RXRA; PIAS3; NFKB2; IRF3; TBP; NKX2-1; HSPA1A; FOS; CCT4; JUN; PPP2R1B; PRKACA; AHR; CARM1; IKBKB; PIAS1; MAP3K7; CALM3; CALM1; CALM2; NCOA3;
HDAC1	ZNF76; VHL; CREBBP; AR; BRCA1; PCNA; RELA; BUB1B; DDX5; RB1; BCL6; CSNK2A1; TP53; PPP2R1B; DDX17; HIF1A; PIAS3; SMARCE1;
PKN1	AKAP9; TRAF2;
CCT4	CFAP52; RELA; MAP3K1; MAP3K3;
HNF4A	NCOA2; ESR1; CREBBP; NCOA1; AR; CTNNB1; TP53;
ARRB1	MYH1; TRAF6; UBC; MAPK1; CALM3; HSPA1A; CSNK2A1; YBX1; NEDD4; CALM1; YWHAH; MAP3K1; MAPK3; CALM2;
DDX5	NCOA2; RIPK3; ESR1; MAP3K14; VHL; CREBBP; SRA1; NCOA1; EP300; HDAC1; TP53; MAP3K7; DDX17; NCOA3; CALM1;
AKT1	VEGFA; ESR1; EP300; AR; BRCA1; UBC; IKBKG; IKBKB; NR4A1; PIAS1; YBX1;
TP53	NCOA2; ESR1; NR3C1; CREBBP; EP300; AR; BRCA1; PRMT1; UBC; MAPK1; HDAC1; HNF4A; DDX5; TAF9; BRCA2; YBX1; PIAS1; SUMO1; HIF1A; TBP; THRB; VDR; NR4A1; CARM1; S100A4; MAPK3; TP63; HSPA1A; CSNK1D; CSNK2A1; SMYD2; PPP1CA;
PRKACA	PTPRR; ESR1; NR3C1; RELA; TRIP10; KCNQ1; MC4R; FOS; MAP3K3; VTN; ITPR1;
PRKAR2A	AKAP9; KCNQ1;
PRKCI	SMG1; YWHAH; SLX4;
TSNAX	AKAP9;
PIAS3	NCOA2; ESR1; CREBBP; EP300; AR; UBC; RELA; HDAC1; TBP;
CSNK1E	AKAP9;
PRDX3	MUC7; IKBKB;
TBP	ZNF76; ESR1; NR3C1; NCOA1; AR; RELA; TP53; PIAS3; RXRA; NCOA3; TAF9; FOS; JUN; PIAS1; TEAD1; AHR; RB1;
SMAD9	SMG1; ACVR1; ARNT;
BRCA2	CFAP52; BRCA1; UBC; TP53; RPA2; BUB1B; PMS1;
BUB1B	CENPE; HDAC1; BRCA2;
UPF2	SMG1; UPF1; TP63; UPF3A;
CALM2	AKAP9; RIPK3; ESR1; TRAF6; MAP3K14; VHL; NR3C1; TRAF2; TNIK; CCP110; RELA; ARRB1; TNFRSF1A; IKBKG; TRADD; OBSCN; NFKB2; MAP3K3; RIPK2; IKBKB; MAP3K1; MAP3K7; TAB1; TNFRSF1B; PCNT;
TNFRSF1B	TUBB2B; TRAF2; UBC; CALM2; HSPA1A; CALM1; CALM3;
EPB41	MYH1; PCBD1; PCNA; PFN2; PSMB1; CLIC1;
IGFBP7	VEGFA; INHBA;
CCND3	NCOA2; PCNA; RARA; CDK4; RB1; VDR;
APOA1	SETX; ALB; TF; QDPR;
HIF1A	NCOA2; VHL; CREBBP; NCOA1; EP300; AR; UBC; CTNNB1; HDAC1; TP53; JUN; ARNT; NR4A1; DAP3; CSNK2A1; MAPK3;
CDK4	NCOA2; TGFBR1; BRCA1; PCNA; CCND3; BMPR1B; ACTR3B; PPP2R1B; PPP1CA; RB1;
TAB1	TUBB2B; TRAF6; TRAF2; CALM2; CALM3; MAP3K7; HSPA1A; CALM1;
TACC3	AKAP9;
FOS	TUBB2B; CREBBP; NCOA1; MAPK1; RELA; PRKACA; TBP; EPHB2; JUN; RB1; CSNK2A1; VDR; HSPA1A; MAP3K7; SUMO1;
LSM7	MYH13;
NKX2-1	NCOA2; CREBBP; NCOA1; MAPK1; RELA; RARA; NCOA3;
CALM1	AKAP9; RIPK3; ESR1; TRAF6; MAP3K14; VHL; NR3C1; AR; TRAF2; TNIK; CCP110; RELA; ARRB1; DDX5; TNFRSF1B; TAB1; MAP3K3; MAP3K1; PCNT; OBSCN; CSNK2A1; IKBKG; GRIN1; NFKB2; RIPK2; LTF; TNFRSF1A; TRADD; IKBKB; MAP3K7;
RIPK2	TUBB2B; TRAF6; TRAF2; UBC; CALM2; CALM1; TNFRSF1A; IKBKG; CALM3; HSPA1A;
CSNK2A1	FLG; CREBBP; BRCA1; CTNNB1; RELA; HDAC1; ARRB1; TP53; HIF1A; FOS; CALM1; JUN; MEF2C; NOL3; KIF5C; SLX4; VDR; VTN; ARNT;
SLX4	FLG; PRKCI; CSNK2A1; ALB; PPP2R3A; TF; NRD1;
JUN	NCOA2; ESR1; NR3C1; CREBBP; NCOA1; EP300; AR; BRCA1; UBC; MAPK1; RELA; TBP; HIF1A; FOS; CSNK2A1; BCL6; VDR; RB1; MAPK3; ELF3; PIAS1; SUMO1; NCOA3;
IKBKG	TTYH2; TRAF6; MAP3K14; CREBBP; UBC; AKT1; CALM2; CALM1; RIPK2; NCOA3; MAP3K3; IKBKB; SGK1; NFKB2; SUMO1; TNFRSF1A; HSPA1A; CALM3; DAP3; KIF5B;
ARNT	NCOA2; ESR1; NCOA1; EP300; SMAD9; HIF1A; CSNK2A1; AHR; RB1;
TAF9	NCOA2; BRCA1; TP53; TBP; ELF3;
NR4A1	NCOA2; VHL; NCOA1; EP300; MAPK1; AKT1; TP53; HIF1A; NCOA3; RXRA; SMARCE1;
CALM3	AKAP9; RIPK3; ESR1; TRAF6; MAP3K14; VHL; NR3C1; TRAF2; TNIK; CCP110; RELA; ARRB1; TNFRSF1B; TAB1; RIPK2; IKBKG; PON2; TNFRSF1A; IKBKB; MAP3K3; NFKB2; OBSCN; TRADD; MAP3K7; MAP3K1;
MAPK3	PTPRR; ESR1; MAP3K14; ARRB1; TP53; HIF1A; JUN; PRKCE; PPP1CA;
NDC80	CENPE; NUF2; RB1;
RB1	SERPINB2; EP300; AR; BRCA1; PPARG; MAPK1; HDAC1; TBP; CCND3; CDK4; FOS; JUN; ARNT; NDC80; AHR; PON2; PPP1CA; SNW1; VDR;
HSPA1A	CFAP52; RIPK3; TRAF6; MAP3K14; NR3C1; AR; TRAF2; RELA; ARRB1; TP53; TNFRSF1B; TAB1; FOS; RIPK2; IKBKG; NFKB2; TRADD; MAP3K3; MAP3K7; TRAF3IP1; IKBKB; MAP3K1; TNFRSF1A; FNBP1; BAG4; GRIN1; PSTPIP1;
PDGFRB	PTPRR;
KDR	VEGFA; CTNNB1; NRP1; CDH5; FLT1;
USP1	FLG;
MAP3K1	TUBB2B; TRAF2; MAPK1; CCT4; ARRB1; CALM2; CALM1; CALM3; HSPA1A; IKBKB;
RPA2	UNG; CREBBP; BRCA2;
PFN2	MUC7; TRAF6; VHL; EPB41;
PUF60	AKAP9;
PPFIA4	NCOA2;
MAP3K3	TUBB2B; TRAF6; BRCA1; UBC; CCT4; PRKACA; CALM2; CALM1; IKBKG; CALM3; HSPA1A; YWHAH; IKBKB; MAP3K7; PPP1CA; PPP2R1B;
THRB	NCOA2; NCOR1; ESR1; ACVR1; NCOA1; PRMT1; TP53; NCOA3; RXRA; TRIP10; RARA;
TNFRSF1A	TUBB2B; TNFRSF25; RIPK3; TRAF2; MAPK1; CALM2; CALM1; RIPK2; IKBKG; CALM3; HSPA1A; TRADD; BAG4; IKBKB; SUMO1; NOL3;
TRIP10	AKAP9; CREBBP; CTNNB1; PRKACA; THRB; RXRA; FNBP1;
PSTPIP1	AKAP9; MYH13; HSPA1A;
PRKCE	AKAP9; MYH2; MAPK1; MAPK3; GRIN1;
PRPF8	SERPINB2; TSC22D1; UBC; NFKB2;
NFKB2	TUBB2B; MAP3K14; NR3C1; UBC; RELA; CALM2; CALM1; IKBKG; CALM3; HSPA1A; PRPF8; IKBKB; SKP1; SUMO1; PPP2R1B; DAP3;
STATH	MUC7;
MAP3K7	TUBB2B; TRAF6; MAP3K14; TGFBR1; TRAF2; RELA; DDX5; CALM2; TAB1; FOS; CALM1; CALM3; HSPA1A; MAP3K3; IKBKB;
BCL6	CSMD1; NCOR1; EP300; MAPK1; HDAC1; JUN;
YWHAH	NCOA2; ESR1; NR3C1; CREBBP; NCOA1; ARRB1; PRKCI; MAP3K3; NCOA3; KIF5B; TEAD3;
BAZ1B	MYH1; ESR1; PCNA; VDR; SMARCE1;
IKBKB	TUBB2B; MAP3K14; ACVR1; CREBBP; TGFBR1; TRAF2; CTNNB1; RELA; AKT1; PRDX3; CALM2; CALM1; IKBKG; CALM3; HSPA1A; MAP3K1; MAP3K3; TNFRSF1A; NFKB2; MAP3K7; NCOA3;
EPHB2	VEGFA; FOS; GRIN1;
SMAD1	ZNF76; ACVR1; CREBBP; EP300; AR; TGFBR1; MAPK1; GMEB1; SMARCE1; CCNT1; PIAS1; AKR1B1;
STAU1	MYH1; MAP3K14; UPF1; PPP1CA;
TP63	CENPE; EP300; UBC; TP53; UPF2; CARM1;
GRIN1	AKAP9; CTNNB1; CALM1; HSPA1A; PRKCE; EPHB2; ACTN2; CDH2;
YBX1	VEGFA; MAP3K14; PCNA; MAPK1; ARRB1; AKT1; TP53;
PSMB1	SERPINB2; VHL; TSC22D1; EPB41;
MEF2C	NCOA2; EP300; CSNK2A1; MAPK7; TEAD1;
TAT	NCOA2;
CENPF	CENPE; TSC22D1;
BMPR1B	AMHR2; TRAF6; TGFBR1; CDK4;
SUMO1	NCOA2; NR3C1; NCOA1; AR; TP53; FOS; JUN; IKBKG; TNFRSF1A; NFKB2; PIAS1; NCOA3;
MDK	TUBB2B;
TEAD1	MYH7; NCOA1; TBP; MEF2C;
ACVR1B	INHBB; ACVR1; ACVR2B; ACVR2A; INHBA; IGSF1; INHBC;
SPARC	VEGFA;
SKP1	CENPE; CTNNB1; NFKB2; PPP1CA;
TELO2	SMG1; TSC22D1; TTI1;
SNW1	NCOA2; NCOA1; EP300; RB1; VDR; RARA; ACTN2; RXRA;
NEDD4	TTYH2; UBC; ARRB1; SGK1;
FLT1	VEGFA; CTNNB1; KDR; VEGFB; PGF; NRP1; PTK2B; NRP2;
VTN	POMC; VEGFA; PRKACA; CSNK2A1;
ALB	SETX; TSC22D1; APOA1; SLX4; UIMC1; TF; NCOA3;
MAPK7	PTPRR; MEF2C; RXRA; SGK1;
TXNRD2	NCOA2; NCOR1;
DDX17	NCOA2; ESR1; SRA1; NCOA1; HDAC1; DDX5; NCOA3;
PMS1	AKAP9; CDC5L; UBC; BRCA2; CCNT1;
RXRA	NCOA2; ESR1; ACVR1; NCOA1; PPARG; CTNNB1; MAPK1; RELA; TBP; NR4A1; THRB; TRIP10; SNW1; MAPK7; NCOA3; VDR; RARA;
ELF3	AKAP9; CREBBP; EP300; JUN; TAF9;
NUF2	CENPE; NDC80;
PON2	UNG; CALM3; RB1;
TRADD	TNFRSF25; TRAF2; CALM2; CALM1; CALM3; HSPA1A; TNFRSF1A; NOL3;
TTI1	SMG1; TELO2;
DISC1	MYH7; AKAP9; CDC5L; TNIK; PCNT; TRAF3IP1; ACTN2; SMARCE1;
PPP2R1B	AKAP9; RELA; HDAC1; CDK4; MAP3K3; NFKB2;
PLAU	SERPINB2;
DLX2	NCOA2; DLX5;
DLX5	NCOA2; DLX2;
LRCH4	CA8;
NCOA3	NCOA2; ESR1; NR3C1; CREBBP; SRA1; EP300; AR; BRCA1; PRMT1; UBC; PPARG; MAPK1; RELA; DDX5; TBP; NKX2-1; JUN; IKBKG; NR4A1; THRB; YWHAH; IKBKB; SUMO1; ALB; DDX17; RXRA; VDR; ANKRD11; RARA; PSMB9; SMARCE1; ESRRB;
RARA	NCOA2; NCOR1; ESR1; NR3C1; NCOA1; CCND3; NKX2-1; THRB; SNW1; RXRA; NCOA3;
FNBP1	AKAP9; HSPA1A; TRIP10; TF;
SMARCE1	NCOA2; ESR1; NR3C1; NCOA1; HDAC1; NR4A1; BAZ1B; SMAD1; DISC1; NCOA3;
CCNT1	NCOA2; ESR1; SMAD1; PMS1; AHR; HTN1;
SMYD2	MYH1; AKAP9; MYH6; TP53;
ITPR1	CA8; PRKACA;
PTK2B	MYH2; FLT1;
DGKD	MYH2;
UPF1	SMG1; UPF2; STAU1; SMG5; UPF3A; TF;
ACVR2A	INHBB; ACVR1B; INHBA; IGSF1; INHA; INHBC;
MC4R	POMC; PRKACA; MC1R;
VDR	NCOA2; NCOR1; ACVR1; CREBBP; NCOA1; TP53; CCND3; FOS; CSNK2A1; JUN; RB1; BAZ1B; SNW1; RXRA; NCOA3; PPP1CA;
IRF3	SERPINB2; CREBBP; EP300; RELA;
ACTN2	NCOA2; NCOR1; GRIN1; SNW1; DISC1;
AKR1B1	CSMD1; TRAF6; VHL; SMAD1;
EIF4A2	SMG1; NR3C1;
RORA	NCOA2; EP300;
PIAS1	ZNF76; ESR1; CREBBP; AR; RELA; AKT1; TP53; TBP; JUN; SMAD1; SUMO1;
LAMA5	MUC7; MEP1A;
TRAF3IP1	TUBB2B; TRAF6; CDC5L; HSPA1A; DISC1; KIF5A;
ACTR3B	MYH1; AKAP9; CDK4;
SELL	MUC7;
PPP1CA	AKAP9; CDC5L; BRCA1; PCNA; MAPK1; TP53; CDK4; MAPK3; RB1; MAP3K3; STAU1; SKP1; VDR; KCNQ1;
UIMC1	NR6A1; BRCA1; UBC; ALB; NRD1;
KIF5B	NCOA2; VHL; CDC5L; PCBD1; IKBKG; YWHAH; KIF5A; KIF5C;
DAP3	TNFRSF25; ESR1; NR3C1; AR; HIF1A; IKBKG; NFKB2; AHR;
KIF5A	NCOA2; PCBD1; TRAF3IP1; KIF5B; KIF5C;
CEP55	AKAP9; MAPK1; PCNT;
CDH2	PTPRR; CREBBP; CTNNB1; GRIN1;
USP15	MYH4; MYH2;
CSNK1D	AKAP9; CTNNB1; TP53;
AMY1C	MUC7;
SRCAP	NCOA2; NCOR1; CREBBP; CARM1;
NOL3	TNFRSF25; CSNK2A1; TNFRSF1A; TRADD;
CLIC1	AKAP9; EPB41;
PCNT	AKAP9; CCP110; CALM2; CALM1; DISC1; CEP55; TUBGCP3;
TF	SETX; APOA1; SLX4; ALB; FNBP1; UPF1;
AHR	NCOA2; ESR1; NCOA1; EP300; AR; RELA; TBP; ARNT; RB1; CCNT1; DAP3;
VEGFB	VEGFA; FLT1; NRP1; TNXB;
TNXB	VEGFA; VEGFB;
HTN3	MUC7;
INHBA	INHBB; ACVR1; IGFBP7; ACVR1B; ACVR2A; INHBC; INHA; ACVR2B;
SGK1	MYH1; IKBKG; NEDD4; MAPK7; LTF;
NRD1	POMC; SLX4; UIMC1;
CARM1	NCOA2; CREBBP; NCOA1; EP300; PRMT1; RELA; TP53; TP63; SRCAP;
CDH5	SMG1; CTNNB1; KDR;
SEMA3F	VEGFA; NRP2; NRP1;
ATG101	MYH4; MYH2;
TNFSF12	TNFRSF25;
OBSCN	MYH2; CALM2; CALM1; CALM3;
PSMB9	NCOA2; NCOA1; NCOA3;
LTF	MUC7; CALM1; SGK1;
GNB5	NR6A1;
PRKAR2B	AKAP9;
S100A4	MYH4; MYH2; TP53;
GMEB1	NCOA2; CREBBP; UBC; SMAD1;
ACVR2B	INHBB; ACVR1B; INHBA; IGSF1; INHBC;
HTN1	MUC7; CCNT1;
BAG4	TNFRSF25; HSPA1A; TNFRSF1A;
KCNQ1	AKAP9; TRAF6; PRKACA; PRKAR2A; PPP1CA;
ADAMTS1	VEGFA;
PGF	VEGFA; FLT1; NRP1; NRP2;
CTGF	VEGFA;
NRP2	VEGFA; FLT1; SEMA3F; PGF; NRP1;
KIF5C	NCOA2; CSNK2A1; KIF5B; KIF5A;
TEAD4	MYH7;
PPP2R3A	AKAP9; SLX4;
NRP1	VEGFA; KDR; FLT1; VEGFB; SEMA3F; PGF; NRP2;
DYNC2H1	DYNC2LI1;
PAM	POMC;
TEAD3	MYH7; TNIK; YWHAH;
UPF3A	SMG1; UPF2; UPF1;
ANKRD11	NCOA2; NCOA3;
MEP1A	POMC; LAMA5;
SMG5	SMG1; UPF1;
GALNT14	MUC7;
GPC1	VEGFA;
AMH	AMHR2;
INHBC	INHBB; ACVR1; ACVR1B; ACVR2A; INHBA; ACVR2B;
EXT1	MYH1;
MC5R	POMC;
HLA-DRB3	POMC;
LRAT	RBP2;
IL11	IL11RA;
MC1R	POMC; MC4R;
ACVR1C	INHBB;
SLC30A9	NCOA2; ESR1;
AMY1B	MUC7;
INHA	INHBB; ACVR2A; INHBA;
TUBGCP3	AKAP9; PCNT;
TNFSF15	TNFRSF25;
YBX3	VEGFA; MAP3K14; MAPK1;
MC2R	POMC;
PRH1	MUC7;
FGF10	POMC;
QDPR	PAH; APOA1;
IGSF1	INHBB; ACVR1; ACVR1B; ACVR2A; ACVR2B;
PRH2	MUC7;
ESRRB	NCOA2; NCOA3;
GALNT10	MUC7;
GALNT12	MUC7;
MC3R	POMC;
AMPD1	MYH2;
PCSK6	FLG;
PRR4	MUC7;

## Sheet: IPF interaction
List of unique protein interactions in IPF
Name	interacting partners
TRAF6	AK2; EIF4E2; TAB1; IRF5; EIF4E; ECSIT; BPNT1; CACYBP; UBC; TNFRSF11A; DUPD1; AKR1B1; APEX1; DIABLO; XIAP; PSMD3; TJP2; PSMD6; GDI2; IRAK2; TAB2; ERLIN1; STRADB; CYLD; PSMA4; KPNB1; EIF3K; RHPN2; DHX9; UBB; PSMD2; IL17RA; BUB3; PHB2; TNFAIP3; HSPE1; SDCBP; KCNQ1; CAPZA1; CD44; TDP2; PSMC2; RCC1; IL1RL1; PNO1; AHCY; UBE2D3; TRIM28; CD40; ZNF675; IRAK1; CYCS; EDA2R; IRAK4; RANGAP1; RUNX1; PFN2; HSPB…
TSC22D1	RGS1; MMS19; HAX1; SRPRB; PLEC; EHD4; RFC5; C2orf47; RPN2; MAGED2; NDUFA9; TMEM33; APLP1; GSTK1; MAP3K12; EMC1; XPO5; POLDIP2; RPS9; IPO9; TTC27; UCK2; HSPB1; CRB1; TELO2; ARCN1; DNAAF5; EPPK1; VEPH1; CENPF; RB1CC1; USMG5; CDC45; HEATR1; SFXN1; USP9X; CUL4A; LONP1; TCEB2; COPG1; CORO2B; COPB2; UCKL1; RPS14; PRPF19; TBRG4; MCM3; LAS1L; DDB1; PCNA; NUP93; CCDC90B; NRBP1; FASTKD2; GMPPB; MTR; OSTC; …
SMAD2	WRNIP1; RUNX2; SMAD4; ERBB2IP; RPS3A; RHOA; CHGB; RPL30; STRAP; ZFYVE9; SURF6; TGFBR1; OS9; FOS; SNAPIN; MEF2A; SLC25A6; MED6; CALM1; JUN; DHX8; FOXH1; DCAF7; PARD3B; POLR3D; PAXBP1; FAM83G; HUWE1; SNW1; MYC; PIAS3; ABTB1; TRIM33; INSR; LHX9; BTBD2; TERF1; MAPK9; ZEB2; TGIF1; NFYC; SOD1; MKS1; CCDC25; ATP1B1; CLTA; KIF5B; ZFR; CDK4; ANP32B; DAB2; TOB1; RHOD; CDC27; AKT1; ATP5I; DVL1; GLI3; TNNT1;…
GRB2	DNM1; MPRIP; HIST1H4H; RET; HTT; SHBG; SH2D1A; EIF3D; PIK3R2; SOS1; SHC1; KHDRBS1; UBB; HIST1H4K; PPIA; GHR; ARAP1; HIST1H3F; ERBB3; PTPN11; HIST1H4L; WAS; ECHS1; HIST1H4J; JAK2; TSC2; PLD2; ALK; VAV2; ITK; SOCS1; CRK; CDC27; PTPN6; PTPN12; PTK2; VAV1; LAT; CHRD; PRRC2A; PRKAB1; EGFR; LMNA; MUC1; ESD; EGF; ADRB2; FASLG; FLNB; CD2AP; DCTN1; HIST1H3B; HNRNPA1; PPP3CB; EHMT2; HNRNPA2B1; EEF1G; OTUD5…
UBQLN4	MLLT6; PIN1; GDI1; PCDH17; CD99; SMARCB1; OAT; RSRC2; CCDC14; NAE1; SERPINE1; TGFB1I1; RXRA; TFF1; EPDR1; DAZAP2; C1orf94; RAI2; PPIB; CRIPT; ADPGK; TRIB2; FZD7; CSTF2T; CCDC136; EAPP; MIEF2; SCMH1; GKAP1; UBQLN2; UBQLN1; RUNX1T1; MDK; STAM2; IMPDH2; ZNF205; UROS; USMG5; CPSF6; PTN; MIF4GD; EEF1A1; KLHL42; VIP; EFEMP2; SERPINI2; ZDHHC3; RBM10; CCDC107; WAC; PCDH8; NXF1; SPAG8; UNC119; DKK3; ITPRI…
SEPT2	GH1; PAK2; SEPT7; SEPT6; S100A4; VHL; ARF6; ISG15; SNCA; IKBKE; JUND; PIK3R2; SEPT9; MCC; SEPT5; HLA-B; DAZAP2; STX1A; SEPT8; SEPT14; SEPT11;
UBC	TRAF6; HGS; TRIM32; SH3KBP1; EGFR; EIF4E; IGF1R; PELI2; CFLAR; RHOA; CHFR; NEDD4; SNCA; BCL10; PCNA; IKBKG; YWHAB; HDAC3; TP53; TBK1; PARK2; RELB; IRAK1; UCHL1; JUN; IRAK4; AP2A1; PRLR; RNF125; DDB1; MAPK1; E2F1; AIMP2; FANCD2; VCP; EEF1A1; RGS20; DLGAP4; DAZAP2; MED15; MDM2; HSPA4; PELI1; S100A10; USP5; SOD1; HIF1A; MLH1; RIPK1; ERBB3; UIMC1; PGAM5; ZBTB16; GABRB3; SP1; AR; HDAC5; PELI3; NTRK2; …
MYC	SMAD2; MAX; CCAR2; CDK1; GTF2I; GANAB; PSMB5; SMARCB1; YWHAE; TAF10; HEATR1; TAF5; MCM7; SMC2; TRRAP; SP1; LONP1; RPN1; RB1; IPO9; CTPS1; HDAC2; DSP; BTAF1; SMARCA4; EPPK1; TUBA3C; ZBTB17; HSPB1; MOK; CCT3; DNAJB6; SMC3; MMS19; NUP153; IQGAP2; PSMC2; EXOC1; SMAD3; DNAAF5; GTF2F1; SNIP1; PTGES2; RFC5; PSMA4; CCT4; TCP1; XPO1; EIF4ENIF1; MTHFD1L; ACTB; SMARCC1; CCT5; TAF12; TUBA1B; SET; PSMC6; EIF4…
IKBKE	GRB2; SEPT2; UBC; EIF4G1; UCHL1; RHOC; TUBB4A; EIF3M; FHL1; PSMD2; PSMB6; PAK1; EIF2S3; TOMM34; ETF1; CASP7; VCP; CPSF6; PPIB; MAD2L1; BPNT1; HPRT1; EEF1D; PSMA1; PSMB4; HYOU1; RPS11; VDAC1; HIST1H2BE; DLST; PRPF19; ATP5F1; HIST1H2BG; ATIC; PABPC4; CISD2; HNRNPM; MSN; PPP2R1A; PSMD3; MAPRE1; TKT; IMPDH2; SSB; SNRNP200; RDX; RPN1; UBE2I; SEC23B; MTPN; PHB2; CAPZA1; PDCD6IP; DDX3X; CALM2; LGALS3BP;…
JUN	SMAD2; UBC; TCF20; PHOX2A; STAT3; BCL6; BCL3; RBM39; HIF1A; RPL18A; RUNX2; DDX21; SNRK; USP9X; VAV1; VDR; TAF1; GAD1; SP1; FOS; HERC1; MAPK8; ITCH; ETS2; BATF; TGIF1; BRCA1; ESR1; SPI1; TSC22D3; VRK1; HOXC8; RB1; ERG; ATF3; STAT1; MAPK3; GATA2; CSNK2A1; MAPRE3; DDIT3; NCOA6; SMARCD3; EPHB4; SLC4A8; CREBBP; CREB5; SKI; SMAD4; COPS5; AR; CHL1; STRN4; CREB3; MAFB; SOX10; RUNX1; HOOK2; NCOA1; TBP; MY…
UBE2D2	TRAF6; RNF14; RNF4; ARIH2; RNF13; NEDD4; RNF150; RNF181; ZNRF1; MKRN3; UBE3A; RNF2; UBOX5; TRIM5; RLIM; TOPORS; TRIM55; DTX3; PJA1; FBXO7; TRIM43; RNF11; RFWD3; RNF5; DTX1; MIB1; RING1; SIAH1; RNF8; TRIM31; DZIP3; RNFT1; CTNNB1; FBXL3; DTX3L; ZNRF2; CNOT4; RNF130; RNF111; STUB1; TRIM8; UBASH3B; LRSAM1; RPS7; RSPRY1; RNF25; RNF166; TRAF7; RNF125; RNF103; RNF114; MARCH3; XIAP; ING4; RNF126; CBL; TR…
IARS	TRAF6; TSC22D1; IKBKE; MAGED1; EPRS; BRF2; EPB41; NFKBIE; MAP3K7; MAP3K14; VHL; HLA-B; AKTIP; SGK1; GARS; TANK; NFKBIB; NFKB2; GSTK1; USP19; AIMP2; IKBKG; MCC; PHB2; MAP3K3; ARF6; AR; GABARAPL2; BCAR3; SNCA;
SEPT9	TRAF6; SEPT2; SEPT11; SEPT6; HIF1A; DDA1; IKBKG; SEPT7; SEPT14; RAB10;
SEPT11	TRAF6; SEPT2; SEPT9; SEPT5; SEPT7;
H2AFX	BARD1; MDC1; TP53BP1; HNRNPR; HYOU1; CALM2; PARP1; RAB11B; EIF4A1; P4HA2; SUPT5H; ALDOA; EIF2S2; UBB; ARRB1; UIMC1; PRDX4; HIST1H4I; RMDN1; PSMB3; ANXA4; PEF1; HNRNPA1; BRCA1; NABP2; EYA1; SSBP1; XRCC5; CPS1; BTF3; RAD51; CALM1; YWHAB; P4HB; PDCD6; GANAB; P3H1; RAD50; ENO1; TRAP1; TOR1B; MRE11A; GLB1; HIST2H4A; RNF168; SUMF2; HNRNPAB; CLU; HIST1H4A; HSPA1L; HIST1H4B; WRN; HSP90AA1; NBN; TKT; ERO1…
IKBKG	TRAF6; UBC; IARS; SEPT9; EPHA4; TPT1; TANK; NFKB1; PSMA3; SLC25A6; RAB11B; CALM2; EPPK1; GSK3B; HSP90AA1; MLLT6; SRC; FLT4; NCOA3; TUBB4A; PPP1CB; CDC37; TRIM28; PSMD13; IRAK1; GCN1; PARP1; CHUK; VARS; FADD; MAP3K3; SYT1; LCK; RIPK1; HSPA4; IKBKB; COPS3; MCM7; ATP5B; UBB; RARS; TRAF3IP2; TUBB; PRKDC; ATP5O; ALK; CDK2; SGK1; MYO1D; MARS; EIF1AX; NFKBIB; NFKB2; CASP8; TNFAIP3; SLC25A5; CREBBP; SUMO…
ARRB1	TRAF6; UBC; H2AFX; CCL14; ATP5A1; CXCR2; HSPA5; FLNA; YWHAQ; NFKBIA; HSPA9; HIST1H4B; TUBA3C; RAB11FIP5; HIST2H4A; DVL1; HCK; MPRIP; MDM2; ZBTB43; ATR; ITCH; ROCK1; DGKZ; ARF6; VIM; DNM1; ALYREF; SF3B2; APLP1; HNRNPM; HIST1H4H; YWHAB; CHD1; HSPA1B; PPIA; YY1; PKM; P4HB; HNRNPA3; HIST1H4A; HIST1H4J; CMBL; ARRB2; PPM1A; MAPK10; CFL1; XRCC5; HIST1H4C; THRAP3; CCR5; TUBA4A; HIST1H4E; RPS17; CALM3; HS…
PIAS4	SMAD2; HTT; TP53; SUMO3; ZHX1; PIAS1; KPNB1; SUMO2; IMPDH2; SMAD7; SMAD3; COIL; SERBP1; SNIP1; SETDB1; LEF1; NEFL; CALCOCO2; MAP1LC3A; TADA3; TCERG1; UBE2K; BARD1; VIM; IMMT; ETS1; HDAC1; SKIL; LRIF1; GADD45G; PRPF40A; CLK1; IRF7; TICAM1; CHD3; ZMIZ2; PTN; SMAD6; SMAD4; MAGEH1; NR4A2; RIF1; AR; IRF3; SMAD1;
TNFRSF10D	ACLY; MTPN; USP5; PFAS; MARS; PSMD1; SF3A1; MYH10; CYCS; TNFSF10; PLS3; DHX9; VARS; IQGAP1; SMC2; HSPE1; MTHFD1; TNFRSF10B; SF3B3; DLD; LARS; HYOU1; RANBP1; TKT; PABPC4; GANAB; PSMC1; CSDE1; LRPPRC; SHMT2; IMPDH2; GSPT1; NUDC; TNFRSF10A; DARS; RBBP4; HNRNPM; WDR1; XPO5; TRIM28; COPB2; SEPHS1; KIF5B; MIF; PDCD6IP; RHPN2; CALR;
GSK3B	MYC; IKBKG; CTNNB1; RPF2; NFKB1; IKBKAP; RNF219; DEAF1; DHX36; CABYR; GEMIN4; GYS1; NIN; TPPP; QPCTL; ACLY; STRAP; EIF2B5; AXIN1; SMARCA2; AKT2; XPO6; CREM; POLR2B; SMYD2; MAPT; AURKA; IGF2BP1; SNAI1; MUC1; EWSR1; TP53; SNCAIP; SF3B1; HNRNPD; CCND1; VTA1; NOTCH2; SMAD3; HSD17B4; AR; MARK2; CDX2; DNM1L; PRKCB; FRAT2; DCTN1; PPP1R2; PHLPP1; FIP1L1; DPYSL2; MCL1; GSKIP; NOTCH1; AKT1; AKAP11; CDH1; P…
TNFRSF10B	TNFRSF10D; FADD; CASP8; ARAP1; TNFSF10; CFLAR; FAS; TNFRSF1A; RIPK1; CASP10; TRADD; BID; MAPK8; ARHGDIA; MSN; EZR; TNFRSF10A; RHOA; TIMM50; FASLG; MADD;
HDAC1	SMAD2; MYC; PIAS4; DNMT3B; CABIN1; PPARD; TOP2A; REST; CHD3; DNMT1; SIN3A; DDX5; DNMT3A; CSNK2A2; MTA2; ING1; MBD4; CBFA2T3; HDAC9; RB1; RELA; MYOD1; NFKB1; SPI1; VHL; RBBP4; SP1; DAXX; RBL1; HIST1H4D; KDM1A; EZH2; SIN3B; HDAC2; NCOR2; PML; TAB2; MBD1; RBBP7; HIST2H4A; HIST1H4I; BCL6; CDH1; BRMS1; PCNA; STAT3; ZBTB16; DZIP3; HCFC1; HDAC3; CSNK2A1; HIST1H4E; SETDB1; TP53; NRIP1; PPP2R1B; BCL3; SPE…
SETDB1	TSC22D1; PIAS4; HDAC1; TOB1; HMOX2; CRELD1; ATF7IP2; FLYWCH1; SERPINB9; ORAI2; S100A10; POLA2; BRIX1; TPI1; BAG6; ZNF24; OLFML3; PHF10; DNMT3B; GPS2; CCDC106; PLEKHA4; RIF1; BHLHE40; TRIM16; USP11; SKIL; TCERG1; HIST3H3; LRIF1; AKT1; AKT2; ASAH1; QTRT1; SUMO2; CBX8; ECSIT; HSPB3; HIST2H3A; SLC38A3; CDK4; MAD2L1BP; AIFM1; TTR; ERG; UBE2I; ULK2; GSTO1; TRDMT1; SAT1; THAP8; PSMD11; C11orf1; PAFAH1B3…
SLX4	SLX4IP; ALB; HCFC1; MYH11; PPP2R2D; NUP93; CAND1; RANGAP1; MEPCE; DDX39A; DDX24; DNAJB6; PLK1; TERF2; RNF138; GFM2; NUP153; MAGED1; PPP2R3A; CSNK2A1; SERPINA1; MRPL44; COPG1; VARS; CTTN; GYS1; KEAP1; RANBP9; FLNA; PLS3; PSMB4; TK1; USMG5; FABP5; PGAM5; PPM1G; CDSN; UBR5; TF; ATP5O; NUP155; DMWD; HSPB1; IPO7; CWC15; UBE2O; TIMM44; RAN; PARP1; PRKCI; SQSTM1; HP; FLG; CSNK2B; SEH1L; PIN1; AHCYL2; AK…
HLA-B	SEPT2; IARS; ACTR2; RUVBL1; CALM3; MIF; MCM3; MAP2K1; NUDC; PFN2; RPS14; AIFM1; LRPPRC; PFKP; PDCD6IP; PSMD6; APEX1; RDX; SHMT2; PNP; SFXN1; HLA-C; MSN; OAT; FSCN1; MT-CO2; MCTS1; PGRMC1; GLUL; WDR48; NUDT5; SEC11A; EIF3I; RANGAP1; MAPRE1; ATF7IP; TKT; TSN; PABPC1; DDX21; HLA-A; SOD2; AHCY; AIMP1; PSMB4; EEF1B2; VCP; NASP; COPS3; PSME3; EIF3D; GOT2; TARS; TRIM28; VARS; PSMA6; PSMD4; PSMB1; TRMT11…
TCEB1	TRAF6; TSC22D1; EPB41; CUL5; VHL; SOCS3; TCEB2; SOCS2; FAF2; CUL2; EXT2; TCEB3B; COPS6; MED8; SOCS6; TCEB3C; TCEAL1; SPSB4; HIF1A; LRR1; EIF1B; ZER1; PPRC1; SOCS1; ASB8; COMMD1; UBXN7; SAT2; RBX1; USP33; SPSB1; RAB40C; PINX1; FEM1B; PAN2; SPSB2; ZYG11B; SNRPN; CFTR; TCEB3; LRRC41;
SEPT7	SEPT2; SEPT9; SEPT11; CDC42EP2; S100A4; CDC42EP3; ANLN; CDC42EP5; SEPT14;
VHL	SEPT2; IARS; HDAC1; TCEB1; HIF1A; MYL12A; PSMB1; USP33; PPP2R2B; FLNA; RAB11A; CUL2; CCDC59; CALM1; SP1; RAB1B; PSMB3; NR4A1; RIT1; TGFB1I1; TCEB2; PSMD13; EIF1AX; CDK2; TRMT112; RCC2; RPL18A; RAB6A; PSMC3; FSCN1; NR4A2; UBE2D3; S100A11; FKBP1A; TXN; SSB; MCC; SRPRB; POLR2A; PSMB5; KAT2A; NEDD8; PCMT1; RPA3; RPL35; PLP2; RPS10; DGKZ; TKT; ATP5J2; UCHL1; FN1; IMPDH2; PPIB; TARS; MALT1; HIST1H2BC; …
PRKCA	GSK3B; SRC; LCK; RAC1; NFATC1; ATP1A1; DLG4; GNB2L1; YWHAG; INSR; FAS; PLD2; GSK3A; DNM1; RHOA; HABP4; FSCN1; STXBP1; CD9; MYOD1; GABRB3; EGFR; ITGB4; HSP90AA1; ACTA1; FLNA; RAF1; CBL; CREM; TRIM29; GRIN2A; PICK1; CDC42; SHC1; LMNA; ANXA2; MARCKS; KLF5; VTN; APLP2; EEF1D; PTPN11; YWHAZ; EZR; SNAP25; HLA-A; PPARA; PRKG1; PDLIM7; CISH; PTPN12; TRPC3; ITGB1; CYTH2; EDF1; CD5; DDX5; CD53; TNNI3; GRIN…
HIST1H4H	GRB2; H2AFX; ARRB1; HDAC1; MCM4; SETD8; DAXX; L3MBTL1; RB1; DNAJA2; MAP3K1; HIST1H3G; HDAC4; HIST1H3E; DEK; MCM2; RBBP7; MCM3; HDAC5; NASP; HIST1H3J; HAT1; NPM1; HIST1H3B; MCM6; HIST1H3C; HIST1H3H; MCM5; CENPA; HDAC6; MAP3K7; LIN37; HIST1H3F; ASF1A; HIST1H1E; RBBP4; HIST1H3A; TNFRSF1A; HIST1H3I; MAP3K3; LIN54; FKBP14; MCM7; HJURP;
IKBKAP	MYC; GSK3B; CSTF2; CCT5; SDHAF2; IKBKB; ELP3; CDKN2B; NFKBIA; BAG6; MAP3K7; MAN2A2; MAP3K14; MAPK8; TXNDC9; TTR; CHUK; NDUFB9; PLP2; TAC3; SNAPIN; MRPL42; NIPSNAP3A; MCC; BARD1; PBX2; PLK2; SHC1; HTT; ELP2; ELP4;
EP300	SMAD2; MYC; JUN; BRCA1; TP53BP1; SMAD4; NAP1L1; SMAD7; CREB1; EGR1; MAF; NBN; MPG; HIF1A; NFATC2; MDM2; FOXO3; ETS2; NCOA3; MYOD1; AR; PPARA; TCF4; TDG; NFATC1; GABPA; YY1; TP53; TRIP4; TCF3; NCOA6; ASCL1; IFNAR1; RELA; COPS6; TGFB1I1; GPS2; ESR1; MEF2A; LEF1; CEBPA; ING4; CREBBP; MDC1; MEF2C; RPS6KA5; FEN1; UBE2I; TP73; SMAD1; BTRC; CTNNB1; HDAC3; HDAC6; EID1; KLF5; FBXW2; FHL2; CDX2; NR4A1; HER…
NEFM	SMAD2; JUN; ETS1; APOE; RB1; SQSTM1; NEFH; STXBP1; RAC3; MDM2; MINK1; TNIK; FOS; NR4A2;
TNFRSF10A	TNFRSF10D; TNFRSF10B; TRADD; ARAP1; BCL10; SQSTM1; MOAP1; COL2A1; TNFSF10; OTUD7B; MADD; DAP3; RASSF1; CASP10; CASP8; CUL3; FADD; RIPK1; CFLAR; BTK; CD4;
PRKACA	GSK3B; SNAPIN; VIM; PDPK1; PTPN13; IQGAP1; BTRC; PPP1R8; CCND1; RYR2; PRKAR1A; NIN; CSK; POU2F1; NR3C1; KCNQ1; CUL5; BCL2; RAP1A; CAV1; RHOA; SRC; PLN; STMN1; GSK3A; BAD; RELA; FOS; NFKB1; CAMKK2; LCK; ADRBK1; PTPN12; GAD1; RAF1; CFTR; AURKA; MAP3K3; GFAP; VASP; HSPD1; PDE4D; IFNAR1; SNAP25; EEF2K; HNRNPD; APC; MBP; GMFB; CREM; PPP1R9B; GABRB3; ABCA1; PSEN1; ATF1; CAD; VTN; ESR1; ACLY; EGFR; PHOX…
EGFR	GRB2; UBC; PRKCA; PRKACA; HIST3H3; PXN; CALM1; EPB41; CBLB; PLSCR1; VAV2; HDAC6; CTNNB1; HSPB1; PTPN11; DNAJA3; EPHA2; PRKAR1B; STAM2; SOS1; PTPRC; PTGDS; HSPA9; HIST1H2BC; ATIC; CEND1; YWHAZ; AR; NCK2; JAK2; CBL; PIK3R2; WAS; HIST1H3A; LYN; SGSM2; ATP1B1; MAPK1; PRDX1; PDGFRB; SLC9A3R1; SNX2; CD44; CLTA; PRKD1; PIK3C2B; EEF1A1; AREG; MET; CRK; SOCS3; SRC; CTNND1; ATP1A1; DNAJA1; PTK2B; CEACAM1; …
TP53	SMAD2; UBC; PIAS4; GSK3B; HDAC1; PRKCA; EP300; DAPK1; MTA2; SIN3A; HDAC2; TAF9; BCL2; WRN; BRCA2; TP53BP2; MDM2; RAD51; YBX1; SCAMP1; RPA1; STX5; OTUD5; PPM1D; PTK2; PIAS1; PPA1; PML; USP11; EIF2S2; BRCA1; ABL1; SMARCA4; DDX5; ERH; COPS5; CSNK2B; PSME3; ATM; HSP90AB1; COPS6; ING4; AURKA; TK1; VRK1; NCL; TP53BP1; THAP8; TAF6; TOP2A; USP7; CCDC106; BLM; UBE2K; CCNG1; SUMO1; MAPK9; SNRPN; CDK2; STUB…
ATP5F1	TRAF6; IKBKE; VHL; ATP5D; TSG101; ATP5B; ATP5J; ATP5I; ATP5L; ATP5C1; ATP5A1; ATP5J2;
SMAD3	SMAD2; GRB2; UBC; MYC; JUN; PIAS4; GSK3B; EP300; TP53; NR3C1; DVL1; SMURF2; CTNNB1; AR; NOTCH1; PAPPA; PJA1; AKT1; PRTN3; RASL12; NEDD9; ATF3; RUNX2; SF3A1; SMURF1; SNW1; BRCA2; WWP2; DAB2; SMAD4; ANAPC10; LEF1; SP1; SMAD9; C1orf116; HSPA1A; EID2; BRCA1; ITGB4; ESR2; DOCK9; FOXH1; USP7; GSC; ETS1; RBX1; STRAP; SKI; KPNB1; BUB3; TFE3; CREBBP; SF3B2; HNF4A; BTRC; PIN1; SKOR2; OPA1; JUNB; ZFYVE9; PR…
COPS5	SMAD2; JUN; VHL; TP53; HNF4A; KLHL9; TRAF2; MYH10; CUL2; TXN; HIF1A; CUL5; JUND; MIF; COPS6; RBX1; CUL4A; HSPA1B; CDKN1B; COPS8; BCL3; AMOT; CUL3; GPS1; NCOA1; DDB1; COPS7B; NR4A2; SMAD4; UCHL1; KLHL13; MAP2K2; GFI1B; ESR1; NEDD8; LRR1; HSPA1A; COPS3; VTN; KLHL42; MAPK14; PPARG; MDM2; BTBD2; CUL4B; HSPA5; HSPA1L; HSP90AB1; DYNLL1; CUL1; DAPK1; UBE2H; GNB2L1; SAP130; FBL; TOR1AIP2; TMOD1; MAPRE1; …
EEF1D	TRAF6; IKBKE; HLA-B; VHL; PRKCA; EPRS; CALM1; EEF1A2; PRKAB1; CDK1; ZNF106; EEF1G; ASCC2; CD48; TRIM21; ELF3; SUPT6H; CALM3; MCC; MAPK13; FTSJ1; SOD1; CSNK2A1; FRA10AC1; VARS; CCT7; DYNC1H1; GH1; GARS; PSMC1; PIK3R1; RPS6KA1; EIF1B; FOS; MAP1B; HEXDC; RIPK3; EIF6; MAPK6; SET; TPT1; HSP90B1; BCAR3; CALM2;
ETS1	UBC; JUN; PIAS4; EP300; NEFM; SMAD3; TDP2; JUND; GNAS; EIF3D; MAF; NCL; SPI1; POU1F1; DAXX; AARS; SMARCA2; SET; ETS2; SRSF11; MAPK1; APLP2; ZNHIT6; NFKB1; CDC5L; ELP2; ZFR; MAPK3; BRCA1; PFDN5; RUNX2; NCOR1; SP1; EIF5B; LAS1L; CAMK2A; PHF14; SRC; UBE2I; MAPK7; NR3C1; EPRS; SERBP1; TSC1; CHMP4A; FOS; RUNX1; CREBBP;
EPB41	IARS; TCEB1; EGFR; SMAD3; MAPRE1; PSMA6; FABP5; ATP6V1E1; TSN; PFN2; PCMT1; CBR1; DAD1; TAGLN2; TPT1; LRPPRC; HADHA; CYCS; UBE2L3; TXN; PIN1; MTPN; ATP5O; PNP; RPS3A; LRRC59; ATP5L; RAB10; PSMB5; YWHAG; PAICS; YWHAQ; PHB2; CACYBP; PSMB3; TRMT112; EEF1B2; FHL1; DLG1; HPRT1; GDI1; ECHS1; HIGD1A; PSMB1; PRKCB; S100A11; CDK2; TJP2; GOT2; SPTAN1; MIF; CDKN2A; PSMA1; NPPA; SNRNP200; RAB5C; RPL38; NUP15…
AKT1	SMAD2; UBC; IKBKG; GSK3B; SETDB1; EP300; SMAD3; IMPDH2; PDPK1; TCL1B; NF2; TRIB3; APLP2; PEA15; BRCA1; XIAP; AR; MAPKAPK2; CDC37; RAC1; HSP90AA1; MDM2; THEM4; CHUK; PAK1; YWHAZ; BCL10; ESR1; TSC2; AKTIP; GAB2; SH3RF1; MAP3K8; TCL1A; PIK3R1; ILK; CDKN1B; TSC1; FOXO1; RAF1; MTOR; VEGFA; BRAF; APOH; CASP3; PRKDC; COMMD1; NPM1; PTPN1; RAB3D; PRKCZ; IKBKB; HSP90AB1; SMAD4; BCL2L11; SRC; CDKN1A; FOXO4;…
SQSTM1	TRAF6; SMAD2; MYC; SLX4; NEFM; TNFRSF10A; SMAD3; SNCA; BLOC1S5; NTRK2; PRKCZ; CASP8; PRKCI; MAP1LC3A; GRB14; CTNND1; NTRK1; RIPK1; PIK3CA; SMAD1; TGFBR1; GABARAPL2; MAP2K5; IRAK1; ABHD10; NTRK3; MAP1LC3B; GABARAP; GBAS; LCK; MALT1; BMPR1B; SMURF1; GABARAPL1; HADHA; RAD23A; SMAD4; NIPSNAP1; KEAP1; UBB; UBA52;
MAPK8	TRAF6; SMAD2; MYC; JUN; TNFRSF10B; IKBKAP; TP53; SMAD3; PDPK1; MAPK8IP3; XRCC6; BCL2; MAP2K7; CASP8; CEBPA; SPI1; BCL2L11; TNFSF11; TP73; SIRT1; MAP3K1; SPIB; JUNB; MAP3K7; TNFRSF1A; SHC1; PIK3R1; FASLG; JDP2; ATF2; BAD; CDKN1A; CRK; STAT3; YWHAZ; PRKD1; PPARG; RHOA; MAP1B; EZR; RET; MAPK14; HSF4; PXN; PRKDC; SNCA; BCL2L1; JUND; BMF; FAS; BID; HRAS; MAPK1; FADD; ARHGDIA; NR4A1; NR3C1; MAPK3; RASS…
MCC	GRB2; SEPT2; IARS; VHL; IKBKAP; EEF1D; STRN; NASP; GNB1; PSMD2; COPB2; MARS; NAA10; MCM3; MMS19; TUFM; STRN3; COMT; CSDE1; RANBP1; PAICS; RPS3A; GSPT1; PPIB; MAPRE1; APEX1; EEF1B2; TPM3; GANAB; HPRT1; UBE2M; MAP3K3; PTGES3; TKT; ACOT13; ESD; HYOU1; EIF3D; EPRS; CCNA1; DDX21; RPL23A; PSMD6; MAP2K2; VDAC1; HSPA4L; BCAS2; TAGLN2; STK24; EIF6; TARS; EIF3F; EIF3H; NFKBIB; GOT2; AIMP1; AKR1B1; MTHFD1; …
EIF1B	TCEB1; EEF1D; EIF2S3; PSMA2; PLS3; VEPH1; SSR4; EIF2S1; TBCA; MIF; NUDT21; EIF3I; TSN; RPL35; EIF3E; TP53BP1; FSCN1; PINX1; CACYBP; EIF3M; ERH; UBE2L3; RPS9; UBE2I; PSMD6; RPS14; ACTR3; ACTR2; DSTN; TALDO1; EIF1AX; CBR1; MYL12A; ACAT2; FUS; PSMA3; EEF1B2; PCBP1; PAICS; UBAC1; REXO2; FTSJ1; EIF3D; KCTD12; NAA50; SAR1A; AK2; RPS19; EIF3H; CDC37; EWSR1; RPS3A; TPT1; STRAP; ETFA; PGRMC1; EIF3L; CDKN2…
FYN	GRB2; UNC119; CD48; FAS; SYK; GNB2L1; SOS1; CBL; WASF2; SOS2; ITK; NTRK2; TUBA3C; CTNNB1; SH2D1A; TUBA1B; CTNND2; SPHK1; PRKCD; RAF1; BCL3; GRIN2A; GAD1; FASLG; HDAC6; DLGAP1; NR3C1; ZAP70; PTPN11; CBLB; KHDRBS1; FLT1; DLGAP4; TRIM39; CD44; JAK2; WAS; PRKCE; NPHS1; CRK; PIK3R1; TYK2; CD5; ITCH; HOXC8; WASF1; TOM1L1; PTK2B; DAB2; CSK; GP6; CSF2RB; FLNA; CTNND1; GRIN2B; CD226; CDH1; LAT; NEDD9; TRP…
AKT2	GSK3B; SETDB1; AKT1; MTCP1; SH3RF1; TCL1A; ESR1; AKT1S1; CHUK; TSC2; APPL1; HSP90AA1; FSHR; TCL1B; PDPK1; TRIB3; XIAP; SLC2A4; CDC37; PRKDC; FOXO4; RAB3D;
CREBBP	SMAD2; MYC; JUN; IKBKG; HDAC1; EP300; TP53; SMAD3; ETS1; AR; ETS2; HNF4A; FGFR1; CREB1; HNF1A; MYOD1; PML; IFNAR2; CSK; NR3C1; NCOA3; HIF1A; RELA; NFATC2; NAP1L1; CHUK; HIST3H3; GLI3; TDG; MAF; PPARGC1A; STAT1; ATF2; NFE2L2; XRCC6; TCF3; BRCA1; IRF3; GMEB2; DDX5; PHOX2A; KAT2B; ESR1; ATF4; RPS6KA5; EBF1; TRIP4; CTNNB1; E2F1; ANAPC2; GTF2B; KHDRBS1; SPI1; AIRE; HTT; RPS6KA3; SNIP1; POLR2A; SH3GL1;…
TRAF2	TRAF6; UBQLN4; UBC; IKBKE; GSK3B; COPS5; CDKN1B; TNFRSF1B; MAP3K5; CDK9; CASP8AP2; TBK1; TCEB3B; UBE2N; SMURF2; TNFRSF14; CALM1; TNFRSF11A; CAV1; HSPB2; TANK; MAP3K1; NGFR; TUBB; TAB3; TAB1; ZBTB16; CFLAR; RUVBL1; NUDT18; FADD; HSP90AA1; SPG21; CASP8; CAD; TNFRSF8; TRADD; TRAF3IP2; CALM3; SOX30; CD40; BIRC3; ZNF205; SPHK1; TAB2; NIF3L1; NRIP1; MAST2; RIPK1; CALCOCO2; RIPK3; RB1CC1; NGFRAP1; TNIK;…
PRKDC	GRB2; MYC; JUN; H2AFX; IKBKG; TP53; AKT1; MAPK8; AKT2; ATM; CDC5L; XRCC5; NR3C1; NCOA6; MRE11A; RELA; SGOL1; PIDD1; HMGB2; CIB1; BRCA1; AR; GBAS; MAP3K3; CAMKK2; RELB; TNFRSF1B; RECQL5; RPA2; WRN; TNFRSF1A; RIPK3; NCF1; HSP90AB1; ILF2; AP1B1; MAPK9; PCNA; HSP90AA1; ABL1; XRCC6; NBN; LYN; PRKCD; TOP1; AIRE; BECN1; RPA1; IKBKB; EIF2S2; CFTR; SP1; TELO2; TRADD; KAT2A; TOP2A; PARP1; DDA1; CASP3; NFKB…
SKIL	SMAD2; PIAS4; SETDB1; SMAD3; C12orf10; SMURF2; SMAD1; PIAS1; UIMC1; UBE2I; NCOR2; SKI; SMAD4; CDC27; CPNE4; ZNF106; FN1; RNF111; GLUL; XRCC6; ASCC3; PAPPA; SNW1; CPNE1; PIAS3; NID2; SNRNP70; TDP2; FAF1; CPNE2; PSMC2; NID1; CDC16; NCOR1; HIPK3; TRIM33; TRIM62; USP25; EEF1G; TDG;
EXOC7	RTN4IP1; CCDC85B; BBS4; AKTIP; EXOC2; RHOQ; EXOC4; PRPF19; DLG3; DISC1; BBS7; IFT20; GRIN2B; USHBP1; HGS; BBS1; ZC3H14; ARFGEF2; BBS2; KXD1; RALA; ARPC1A;
MAPK1	SMAD2; GRB2; UBC; MYC; JUN; ARRB1; HLA-B; EGFR; TP53; SMAD3; ETS1; MAPK8; TNIK; GAB2; TPR; NGFR; RPS6KA1; RPS6KA3; ARRB2; FHL2; ATF2; MAP3K1; PEA15; CDC25C; UBR5; SORBS3; INSR; SMAD4; MAP2K1; PACSIN3; CASP9; AR; TSC2; PRKCZ; YBX1; CDX2; NKX2-1; VAV1; SHC1; NR5A1; HDAC4; CAD; MAPKAPK5; TNFSF11; TOB1; PRKCD; PRKCE; CTSD; MAPK14; STAT3; PTPN1; PPARA; FRS3; RPS6KA2; DCC; YBX3; DUSP3; PXN; IER3; MYB; …
IFNAR1	UBC; EP300; PRKACA; MAPK1; AP2M1; PRMT1; STAT2; IFNB1; TYK2; PTPN11; STAT3; PIK3R1; FBXW11; IFNA1; CRKL; LCK; IFNA2; PTPN6; IFNW1; IFNAR2; GNB2L1; PTPRC; ZAP70;
ABI1	EPS8; ABL1; NCF1; EPS8L3; NCK1; NCKAP1; PRKAA1; EVL; MINK1; EPS8L1; WASF1; NCK2; WASF2; ENAH; SOS1; SPTA1; NIN; PAK2; EPS8L2; CYFIP2; HSPA8; VASP; NEB; SPTAN1; BAIAP2; SOS2;
GH1	SEPT2; EEF1D; SARS; GHR; NPEPPS; CYCS; CSNK2B; PSMC3; DNAJC8; DNAJB6; NUDT5; GDI2; PSMB3; PSMD3; PDHB; PSMA3; PPP2CB; LTA4H; PSMC2; STRAP; PCBP1; APRT; EIF3I; SHC1; MTHFD1; HNRNPC; PSMD12; MAPRE1; ECHS1; CISD2; UBE2D3; PSMD13; EIF3M; EIF3L; CACYBP; ERLEC1; DSTN; SET; HIST1H2BG; TKT; RPS19; HIST1H2BE; ACAT1; CUL2; RHOC; CALM1; PRLR; SORD; MAGOH; ADRM1; PAM16; JUP; MAPK3; GOT2; TMEM263; ANXA2; HIST…
UBE2D1	TRAF6; EIF1B; TRIM27; RNF11; OTUB1; BARD1; TRIM2; RNF43; RNF111; RNF115; TOPORS; RNF2; RNF14; RNF126; UBOX5; RNF166; MKRN3; AMFR; RFWD3; RNF5; TRIM39; CHFR; ZNRF1; TRIM55; TRIM8; RNF38; EI24; MID1; RNF130; TRIM31; DDX58; BRCA1; XIAP; DZIP3; UBE3A; RNF150; RNF185; DTX3; RNF10; HDAC6; ARIH2; SIAH1; TRIM25; BFAR; RNF114; TRIM26; LRSAM1; MAP3K1; UFM1; RPS7; RNF25; UFL1; RNF167; STUB1; DTX3L; ZNRF4; E…
LCK	IKBKG; PRKCA; PRKACA; SQSTM1; MAPK1; IFNAR1; PECAM1; SYK; MUC1; DLG1; PTPRC; ZAP70; PTPN6; ITK; NEDD9; CD5; CD4; PAK2; SH2D1A; PIK3R1; FAS; KHDRBS1; CDC42; CD44; UNC119; LAT; PTPRM; DOK1; CTNND1; NOTCH1; CD38; CCR5; MAPK3; GAB2; RASA1; PTPN12; CBL; TRPV4; ACTB; PIK3CA; PTPN11; IL2RB; CDC25C; CD3E; PXN; STAT3; FASLG; PTK2B; CD247; EZR; CTNND2; PLD2; ESR1; UBE3A; CSF2RB; ESR2; CSK; PLCG1; PTK2; ADA…
PIN1	TRAF6; SMAD2; UBQLN4; JUN; SLX4; VHL; TP53; SMAD3; EPB41; EIF1B; TRAF2; CTNNB1; NEK6; SOCS3; CDC25C; CCNE1; KIF20B; CDC27; MCL1; RAF1; DDX24; PTPN1; RELA; CSNK2A1; PLK1; CDK1; SUPT5H; HLA-C; MDFI; FTSJ1; BCL2; CSNK2A2; UBB; DAB2; HNRNPC; ZMIZ2; NONO; PTOV1; PRKAB1; APP; SREK1; TOP2A; FOXO4; PAK2; POLR2A; CSNK2B; MAPT; CDK9; NFATC2; TSC22D4; NCOA3; FASLG;
ATXN1	UBQLN4; AKT1; FYN; TRAF2; TRIM32; POM121; CPSF7; PTGDS; C1orf94; PSMC3; RBFOX1; EFEMP2; COIL; ITGB4; USP7; LRSAM1; ZHX1; GSPT1; SPEN; PRRC2A; KLHL12; U2AF2; KMT2B; UBE2E1; NR4A1; PHPT1; NCOR1; UBE2I; GMEB2; SUPT20H; PIM2; FAM21C; SAR1A; DAZAP2; HSPA1A; NUDT21; DMPK; TTC19; MBP; STUB1; EIF4ENIF1; LDB1; MYO18A; TOLLIP; FHL2; DNAJA3; YWHAZ; DZIP3; CRK; CFL1; MED15; CCDC136; FAM46A; YWHAE; UBE2E3; TC…
PARP1	TRAF6; IKBKE; H2AFX; IKBKG; SLX4; TP53; TRAF2; PRKDC; RELA; PRKAB1; XRCC5; XRCC6; WRN; AIRE; BCL2; GBAS; IKBKB; MEPCE; CENPA; E2F1; SREK1; TCF4; POLA2; PARP2; MED6; CDKN1A; RPS3A; BUB3; NFKB1; TOP2A; NEDD8; NCOA6; PCNA; TAF13; USP36; TOP1; FOXO1; RXRA; PTK2; MAPK13; CEBPA; CASP1; NCL; NPM1; POU2F1; NFKB2; PRKAA1;
MCL1	UBC; GSK3B; MAPK1; PIN1; TPT1; BID; IER3; HUWE1; BAK1; BCL2L11; TNKS; DAD1; BCL2L1; FOXO3; BAD; PCNA; CASP3; BIK; PMAIP1; GSK3A; VDAC1; BAX; BBC3; BMF; MAPK10; HRK; BOK;
UBB	TRAF6; GRB2; MYC; JUN; H2AFX; IKBKG; ARRB1; EGFR; TP53; SQSTM1; TRAF2; PIN1; RAD23A; RIPK3; CFTR; STUB1; UCHL1; FSHR; UBASH3B; TRIM37; TRAF1; SFPQ; DAZAP2; NEDD4; SMURF2; WWP2; CDKN1B; OTUD7B; BRCA1; PCNA; MAP3K3; TSG101; SMAD4; LYN; RNF11; HSPA8; RHOA; NTRK2; TRADD; HLA-A; UBASH3A; RNF43; TAB2; MED9; TNFRSF1A; NTRK1; CASP8; SPG20; ARRB2; CDX2; SMURF1; USP7; FAF2; HGS; SYK; XIAP; RELA; MDM2; PSMD…
SRC	TRAF6; GRB2; IKBKG; HLA-B; PRKCA; EP300; PRKACA; EGFR; ETS1; AKT1; FYN; MUC1; ESR2; ESR1; PRKCE; EPHB2; TRPV4; ACTN1; TRAF3; PRKCD; RET; DGKZ; CTNND1; TRAF1; PTK2B; GNB2L1; SRCIN1; STAT1; KHDRBS1; DLG4; EPHA3; CHUK; PECAM1; RTN4; NPHS1; WAS; TNFRSF11A; YWHAE; MET; ADRBK1; SYK; ANXA2; ADRB2; CD2AP; DNM1; FOXO1; GRIN2B; CD44; GRIN2A; FASLG; DLGAP1; PDGFRB; RAF1; CDK5; CDH1; GFAP; YWHAB; PAK2; ERBB2…
HDAC6	UBC; HIST1H4H; EP300; EGFR; FYN; UBE2D1; UBB; ERBB4; MED10; HDAC11; SIRT2; FNTB; HIST1H4B; HIST1H4F; CBFA2T3; RUNX2; EEA1; DNAJB8; PLAA; UBE2D3; DNAJB6; MED19; HIST2H4A; TUBB; MED9; ZBTB16; RELB; HIST2H4B; HIST4H4; ERBB3; BCOR; VCP; NR4A1; HIST1H4A; BRMS1; FNTA; TUBA4A; HIST1H4L; UBE2E1; HIST1H4D; HIST1H4K; BCL3; UBE2H; TUBA1B; HIST1H4C; HIST1H4J; HIST1H4E; HIST1H4I; ERBB2;
ITGB2	PRKCA; KNG1; ITGAM; ITGAX; SYK; COPS3; ITGAL; PTK2B; PTK2; GNB2L1; FHL2; CYTH2; PRKCH; CD226; CD82; VNN2; PRTN3; PLAUR; ITGAD; CYTH1; ESM1; ICAM2; PRKCB; ICAM3; TLN1; FCER2; PRKCD; ICAM1; DOK1; ILK; FUT4; DAB1; CD14; RDX; RANBP9; ICAM5; HP; ICAM4; NUMB;
FADD	IKBKG; TNFRSF10B; TNFRSF10A; MAPK8; TRAF2; DEDD; MBD4; CFLAR; CASP8; FAS; DDX24; DAP3; RAP1A; LRRCC1; MYD88; DAPK1; CASP10; TRADD; ABCA1; EZR; PRKCZ; TNFSF10; EDA2R; FAF1; RYBP; MOB4; TNFRSF1A; XPO5; PIDD1; IRAK1; RIPK1; SUMO1; FASLG; NACA; ARHGDIA; CASP8AP2; NOL3; MSN; RHOA; RIPK3; HIPK3; BID; ANK3; STAT1; PEA15; RALBP1; CSNK1A1; PTPN13;
AR	UBC; JUN; IARS; PIAS4; GSK3B; HDAC1; EP300; EGFR; TP53; SMAD3; AKT1; CREBBP; PRKDC; MAPK1; SRC; DAXX; PRDX1; TGFB1I1; CCND1; GRIP1; CTNNB1; NCOA6; NCOR1; DAP3; CALM1; CASP7; IDE; KAT2B; CALR; UBE2I; SUMO1; HSP90AA1; CAV1; MYBBP1A; SMAD4; CCNE1; NCOA1; GTF2F2; NCOA2; RAN; SP1; RANBP9; GTF2F1; RAF1; NCOR2; GSK3A; FHL2; ATF2; HIPK3; RUNX2; DCC; FLNA; NONO; TCF4; RB1; RNF4; BRCA1; UBE3A; XRCC6; PA2G4…
GNB2L1	IKBKG; PRKCA; COPS5; FYN; IFNAR1; SRC; ITGB2; AR; IFNAR2; SLC27A6; PDE4D; DDX19B; TP63; DYNLL1; GOLM1; CDKN1A; EPOR; TP73; HABP4; PRKCE; GRIN2B; INSR; STAT1; ACHE; PABPC1; AGTRAP; PRKD1; TUBB; PTN; TYK2; IL2RB; EIF6; ITGB1; GABRB3; RASA1; CSF2RB; RASA3; TNFRSF1A; IGF1R; RB1; CCNA1; DNM1; ST7; TSC22D4; ACTB; GRAP2; PRKCB; NFATC1; JAK1; SAT1; GNB1; SLC25A6; PRKCD; OTUB1; NSMAF; LRP12; PLEC; PLCG1; …
RNF8	UBE2D2; H2AFX; MDC1; CEP44; ORC2; UBE2E3; UBE2E1; RXRA; MCPH1; UBE2N; UBE2W; EXOSC2; CCDC85B; TP53BP1; BRCA1; UBE2E2; NBN; ATM;
SEPT8	SEPT2; SEPT5; CDK14; SEPT4;
VARS	TRAF6; IKBKG; TNFRSF10D; SLX4; HLA-B; VHL; EEF1D; EPB41; MCC; EEF1A2; TFE3; DMWD; EEF1B2; ATG101; SGK1; EEF1G; EEF1A1; OTUD5;
YWHAQ	UBQLN4; MYC; ARRB1; EGFR; EPB41; AR; YWHAH; MPRIP; CBL; BAX; PDPK1; CDKN1B; FSHR; DISC1; HSPA1A; KIF5B; CSNK2A1; FAM83G; HDAC5; NRIP1; ARRB2; CDK14; PRKCZ; CABIN1; TSC1; MTOR; HSPA8; MAGOH; BRAF; SRSF1; TJP2; TSC2; NFATC2; MAP3K5; NCOA1; WDR77; CSNK1A1; TUBA3C; LUC7L2; NIF3L1; MLLT4; HDAC7; RGS3; ESR1; SMAD9; RAF1; MDM2; DDX6; NCOA3; DAPK1; MARK2; PRKD1; EDC3; YWHAG; TPR; ESR2; BAD; EPB41L1; ITGB…
TCEB2	TSC22D1; TCEB1; VHL; RBX1; LRRC41; SPSB4; MED8; SOCS1; SPSB1; SOCS6; SOCS3; ASB8; PAN2; CUL2; ASB2; CUL5; TCEB3B; FEM1B; TCEB3; TCEB3C; ZER1; CFTR; RAB40C; SPSB2; LRR1; UBXN7; ASB4; SAP130;
GARS	TRAF6; IKBKE; IARS; HLA-B; EEF1D; CELSR2; ELF3; CD44;
APOA1	ALB; CLU; PDE1A; PCMT1; TTR; APOF; APOA1BP; APP; ATP5B; SAA2; TF; HBA2; ABCA1; FN1;
CALM1	TRAF6; SMAD2; IKBKE; H2AFX; IKBKG; ARRB1; HLA-B; VHL; EGFR; EEF1D; EIF1B; TRAF2; GH1; AR; CAMKK2; FAS; PDE1A; EDF1; RALA; MAP3K3; STRN; SYT1; TCF4; TCF3; MAP3K1; SNCA; CCP110; DLG3; CAMK2A; EWSR1; MYOG; CSNK2A1; IQGAP2; ESR1; MYOD1; USP20; RIPK3; DCTN2; TRPV4; TNFRSF1B; PPP2R2B; YWHAE; PINX1; MYF6; GRIN1; NFKB2; IQGAP1; STRN4; CSNK2A2; TAB2; MAPT; NFKBIE; NR3C1; RIPK2; MAP3K14; TANK; PIK3C3; TFCP…
ARF6	SEPT2; IARS; ARRB1; HLA-B; VHL; EGFR; DNAAF5; TRIM23; SSR4; PABPC4; IMPDH2; GOT2; CACYBP; GSPT1; TRIM28; HYOU1; UBE2D3; XPO5; SERBP1; IQGAP1; SF3A1; EIF3I; MTHFD1; SMARCC1; BTF3; OAT; KIF5B; RPN2; AP3S2; DYNC1H1; RUVBL1; TARS; ANXA2; CAPN1; HSPA4L; ARRB2; SF3B1; EMC1; EIF3E; KHSRP; YARS; MCM3; TARDBP; QTRT1; PSMD8; RCC2; CYTH2; GDI2; LRPPRC; SEC11A; CS; ACLY; RPS29; HNRNPM; RALA; SOD2; MAT2A; DDX…
CCR1	GNA14; CCL7; CCL5; CCL23; CCL16; CCL3; CCL4; CREB3; CCL8; CCL14; STAT1; TPST2; CCL3L1; CCL26; STAT3; PLP2; JAK1; CCL2; TPST1; CCL15;
BCL6	JUN; HDAC1; EP300; MAPK1; ZNF443; SP1; EBF1; IRF4; HDAC5; SPTLC2; CSMD1; TBL1XR1; WNK4; HSF4; WDR35; PPARGC1A; SENP7; ARID1A; NCOR2; EIF4ENIF1; DROSHA; HDAC4; NCOR1; SIN3A; ERCC5; ZBTB7A; BCOR; WNT16; LPAR4; KIF13B; JUND; BCL11A; LSM1; PCDH9; UTP6; DNAH9; BACH2; PPARD; PPAP2B; SMO; TRIB3; ZBTB16; NKRF; LPAR2; HDAC9; EHMT1; OSBPL1A; ARHGAP35; SPEN; HDAC7; TNFRSF8; PARP12; PML; OLA1; POU2F3; HNF1A;…
BAD	GRB2; PRKACA; AKT1; MAPK8; MCL1; YWHAQ; BCL2L1; MAP2K5; RPS6KA2; BCL2L2; RPS6KA1; BCL2; YWHAH; PPP1CA; PPP3CA; WASF1; RPS6KA3; PIM1; PIM2; PAK1; SFN; YWHAZ; RPS6KA5; EWSR1; YWHAB; PRKCI; BCL2A1; SNCA; YWHAE; S100A10; BNIP3L; PAK7; RAF1; PIM3; HRK; BCL2L10; YWHAG;
PTN	UBQLN4; PIAS4; GNB2L1; TXNDC9; ARIH2; GADD45G; SGSM2; CGA; BLOC1S1; CTNNB1; RIT1; CCDC53; ALK; PSMD2; PMF1; GTF2F1; SGTA; TBRG4; CHD3; EIF3F; LUC7L2; CRELD1; ATRX; MAD2L1BP; SNCAIP; GIPC2; PSMD11; TP53BP2; SAT1; PPP2CA; BTBD2; BARD1; PTPRS; CAPZB; APOBEC3F; TAC3; P4HB; ATP5C1; KPNB1; RPLP1; ACTB;
MDM2	UBQLN4; UBC; JUN; ARRB1; HDAC1; EP300; NEFM; TP53; COPS5; AKT1; CREBBP; UBB; AR; YWHAQ; CDH1; RB1; NPM1; USP7; RYR2; TBP; PSMD10; DAXX; FOXO4; CDKN2A; RPS7; TSG101; PTK2; RPS20; ABL1; ARHGEF6; TP73; NUMB; JUND; CHEK2; KAT2B; HIPK2; ARRB2; CCNG1; HSPA8; CASP3; PML; SET; HIF1A; VIM; EID1; SUMO1; GNAS; STX1A; ZNHIT6; CLU; PSME3; NR3C1; EZR; NCL; EEF1A1; TBCA; PPM1D; MDC1; ESR1; TAF1; IGF1R; CLSTN1; …
USMG5	TSC22D1; UBQLN4; SLX4; C20orf24;
ERBB2	GRB2; UBC; EGFR; UBB; SRC; HDAC6; MUC1; PIK3R2; ERBB4; CTNNB1; ERBB3; DLG4; SHC1; PIK3C2B; ESR1; PAK1; PLCG1; PTPN12; JAK2; PIK3R1; ITGB4; MUC4; NRG1; JUP; ERBB2IP; SOS1; ELF3; CD44; HSP90AA1; PICK1; STAT3; CD82; CAV1; HSP90B1; PTPRC; PTPN11; STUB1; NF2; PTK2B; EGF; PTK2; TOB1; HLA-A;
MAP3K7	TRAF6; IARS; HIST1H4H; IKBKAP; SMAD3; MAPK8; TRAF2; CALM1; HSP90AA1; CHUK; TUBB2B; TRAF3IP2; PELI3; CDC37; XIAP; TAB3; IKBKB; HIST1H4F; HIST1H4E; TNFRSF11A; TAB2; HIST1H4A; MAP2K7; MAPK14; DDX5; TAB1; HIST2H4B; HSPA1A; SOCS3; SMAD6; MAP2K6; MAP3K5; HSPA8; HIST1H4D; HSPA1L; HIST1H4J; TUBA3D; HIST1H4K; HIST4H4; MAVS; SMAD7; TUBA3C; NUDT21; RIPK1; HSPA9; RUVBL2; TGFBR1; RUVBL1; FLNA; TUBB; CALM2; MA…
STAT3	JUN; HDAC1; EP300; EGFR; MAPK8; CREBBP; MAPK1; IFNAR1; LCK; SRC; AR; GNB2L1; CCR1; ERBB2; MAP3K7; CDKN1A; KHDRBS1; DAXX; RELA; GHR; HNF1A; ALK; PTK2B; HSP90AA1; NR3C1; JAK2; NCOA1; STMN1; MYOD1; STAT1; PIAS3; GATA2; RET; BHLHE40; JAK1; MET; IKBKB; PTPN11; HDAC3; IL1RAP; HIF1A; RAC1; MTOR; PML; SUMO4; RPS6KA5; CSF2RB; PDGFRB; FHL2; HDAC2; SMAD1; IL2RB; STAT4; ELP2; CCR5; CCND1; NFKB1; LEP; RPA2; B…
SHBG	GRB2; CTSD; CECR5; AP2A1; DSTN; UBE2O; DES; SNAPIN; PKM; PLP2; SEMA3F; SRI; EIF3F; RMND5B; PTGDS; ATP5A1; EEF1A1; AP1B1; UBE3A; NOMO1; ACTB; SORD; AK2; ACTA2; FLNA;
NCK1	EGFR; ABI1; WAS; NKX2-1; CD3E; DTNBP1; EPHB1; CSNK1G2; FLNB; SOS1; SOS2; RRAS; ABL1; NPHS1; TNIK; SHANK2; DOCK3; CSDE1; EHMT2; CRK; DCC; PTK2; TBK1; DAB2; NCKAP1; PDGFRB; CELSR2; CBL; RAC1; SPEN; RIMS1; PLCG1; CBLB; FASLG; MINK1; PAK1; NEDD9; ABCG5; DNM1; CDC27; KHDRBS1; PXN; DLGAP1; ERBB4; PIK3C2B; NELFB; FLT1; TGOLN2; DOK1; NOTCH3; HNRNPR; RASA1; WASF1; SOCS1; CHAF1A; AIRE; P2RX7; KDR; EIF2S2; …
UBE2D3	TRAF6; IKBKG; HLA-B; VHL; GH1; HDAC6; ARF6; MUL1; CHFR; TRIM31; NFKB1; RNF126; TRIM2; PJA2; RNF10; TOPORS; CNOT4; MGRN1; AMFR; RING1; RSPRY1; BFAR; DTX3L; RNF4; TRIM35; MKRN3; UBOX5; RNF11; TRIM8; TRIM43; RNF150; MID1; TRIM25; UBE3A; BRCA1; BIRC8; RNF115; MAP3K1; DDX58; RNF43; RNF167; TRIM5; RNF13; SIAH1; NEDD4; DTX3; UBE4A; MARCH3; RLIM; SAT1; ZNRF4; RNF185; RMND5B; ZNRF1; POLL; RNF125; SNURF; L…
RB1	MYC; JUN; HDAC1; HIST1H4H; EP300; NEFM; MAPK1; AR; GNB2L1; MDM2; E2F1; EID1; NCOA6; TRIM27; RAF1; DNMT1; TRAP1; HSPA8; CUX1; PML; CDK9; L3MBTL1; ATF2; DNMT3A; DGKZ; ABL1; TGM2; PIK3R3; RBBP7; SERPINB2; RBBP4; FOS; CDC27; PPP1CB; CCND1; PON2; PA2G4; USP4; PPP1CA; SPIB; SMARCA4; MYOD1; PPIA; BRCA1; CASP9; E2F3; CDK2; PPARG; PIK3R1; LMNA; RING1; SMARCB1; HIST1H4L; PSMD10; HDAC2; CASP7; HIST4H4; PRKC…
CALM3	TRAF6; SMAD2; IKBKE; H2AFX; IKBKG; ARRB1; HLA-B; VHL; EGFR; EEF1D; EIF1B; TRAF2; GH1; MAP3K7; INSR; PON2; RIPK3; CCP110; TFCP2; MAP3K14; TNIK; HNF1A; MYF6; TNFRSF1A; TAB1; USP20; NFKBIA; CHUK; NFKBIB; CAMK2A; RELB; TCF3; GRM5; IKBKB; PINX1; FAS; MAP3K3; ARRB2; MINK1; NFKBIE; PPP2R2B; TCF4; TNFRSF1B; RIPK2; NFKB2; TAB2; HLA-C; TBK1; TANK; MYOD1; ESR1; MYOG; MAP3K8; ESR2; RELA; NR3C1; EDF1; TRADD; …
TNFRSF1A	GRB2; IKBKG; TNFRSF10B; HIST1H4H; MAPK8; TRAF2; PRKDC; MAPK1; UBB; FADD; GNB2L1; CALM1; CALM3; BID; CALM2; NAP1L1; SLC25A5; TRADD; ARHGDIA; RIPK1; JAK1; HIST1H4L; TNFSF13; PIP4K2B; MYL12A; FASLG; DNAJA3; CSNK1A1; CASP10; CAD; FANCD2; LRRC59; NSMAF; TUBB4A; IKBKB; FAS; TUBA3D; ACTG1; STAT1; RIPK3; UBA52; SUMO1; SYK; RARS; RIPK2; JAK2; UBE2I; MYH10; PSMD2; NOL3; RHOA; HIST2H4A; ATP5A1; HAX1; CASP8;…
RUVBL1	TRAF6; GRB2; MYC; IKBKE; HLA-B; EIF1B; TRAF2; ARF6; MAP3K7; TNFRSF1A; MME; ACTL6A; PSTPIP1; MED19; EEA1; DSG1; MRGBP; CDK9; ZNHIT1; RUVBL2; CEP126; FTSJ1; PCBP2; TBK1; PELO; RIPK3; NFKB2; VPS72; MCRS1; CENPA; GNAS; KIF20B; EIF6; MEPCE; CTNNB1; TAB1; MAP3K8; RELB; TRRAP; RELA; BCAR3; KPNB1; MAP3K14; HSPA1L; ACTG1; ELAVL1; SRI; TBP; LEF1; CAPNS1; ACTB; MAP3K3; TCF3; SMARCA2; MLH1; TAB2; TRIM33; HSP…
YWHAG	UBC; ARRB1; PRKCA; TP53; EPB41; PRKDC; SRC; YWHAQ; BAD; CDC5L; ARHGEF7; SRSF1; MARK2; PGAM5; TBC1D1; FOXO3; PRPF40A; MAGOH; SKIV2L2; BRAF; ATP5A1; SFN; MLLT4; PARD3; PRMT1; BAIAP2; PIK3R1; CTPS1; MAP3K3; FOXO1; LUC7L2; CYFIP2; DDX5; HNRNPM; CLK1; AKT1S1; CDKN1B; SHKBP1; PARD3B; RNPS1; TAB1; PRLR; KRT85; SF3B3; HSPA1A; HDAC7; DYNC1H1; YWHAH; PABPC1; TUBB4A; SRSF11; SNRNP200; HSPD1; GSK3A; EWSR1; M…
BAG6	TSC22D1; UBQLN4; SETDB1; IKBKAP; EP300; MYDGF; TAC1; IMMT; CTSB; SERP1; SGTA; UBL4A; FKBP2; IGFBP5; ZFYVE9; IER3; ATN1; EDN1; PRPF40A; S100A4; KLHL12; HSPA1A; NDUFA6; BRCC3; SMN1; PPP4C; CIAO1; CDK4; EFEMP2; NOMO1; MAGED1; SMN2; CSTF2; PTPN12; SEC61B; B2M; FAM46A; RCN2; STX5; GTF2F2; RNF126; HSPA8;
MAP3K14	TRAF6; IARS; IKBKG; IKBKAP; EGFR; TRAF2; CALM1; MAP3K7; CALM3; RUVBL1; HNRNPA1; TUBA3D; RPS17; TRAF3; CASP10; RPS3A; NFKBIA; CAD; HSP90AA1; SFPQ; RPL35; ACTG1; IKBKB; CHUK; TRAF1; EXOSC10; NFKB2; HIST1H1E; EPRS; RPS9; HSPA8; ILF2; TRAF5; NCL; DDX5; MAP3K8; RIPK1; CASP8; RPL9; FBL; TUBA3C; RARS; TUBB; STAU1; GRB14; DDX3X; DHX9; MYBBP1A; NPM1; HSPA1A; RPL24; CASP3; RPL30; RPS11; RPL27A; PELI3; ARRB…
WDR48	HLA-B; TP53; CUL4B; CSNK2B; CSNK2A2; PHLPP1; NHP2; WRN; SUPT6H; SET; AHCYL2; WDR20; PPP1R9B; UIMC1; DMWD; BRCA1; UBR5; PHLPP2; RAD51AP1; CSNK2A1; P3H1; USP46; UNC13B; EIF3H; PPIB; EIF3F; CTNND1; PSME3;
CIAO1	BAG6; DCTN1; NDUFA9; GOLM1; DNAAF5; MCM5; NUP93; HDAC2; USP11; CCAR2; MCM3; FBL; POLR1C; DPM1; MMS19; CDC45; MYO1D; PSMB1; CLPX; MYO1B; HSPB1; DDX20; AKAP8L; TRIM28; COPB2; TUBG2; TROVE2; SNRNP200;
SGK1	IARS; IKBKG; GSK3B; VARS; VCP; PDPK1; HNRNPM; OLA1; PABPC1; CD40; PPP2CA; CREB1; CDC37; FOXO3; RPS3A; PSMD6; DDX6; GANAB; ATP5D; HNRNPL; EIF3F; CS; GDI2; MOB1A; HYOU1; NEDD4; TUFM; PIK3CA; PA2G4; SF3B2; NASP; MAPK7; PFAS; BRAF; NEK6; EZR; PSMA6; GSK3A; CAMKK2; EIF3I; FSCN1; MARCKS; PAICS;
DAZAP2	UBQLN4; SEPT2; UBC; ATXN1; UBB; UBAC1; DCUN1D1; CCDC120; PLSCR1; C1orf94; PEF1; LMO2; TOLLIP; CALCOCO2; STAM2; RPS27A; CTNNB1; ZFYVE9; NEDD4; DAZ1; HGS; LEF1; TLE1; SMURF2;
COPS6	TCEB1; EP300; TP53; COPS5; MCC; PSAP; SAT1; KLHL13; PSMD11; CCDC106; SMN1; S100A10; BTBD2; RPA2; CUL2; ZNF24; ERH; CUL3; KLHL42; PMF1; COPS3; PRKRA; COPS8; EIF3E; RAB27A; HMOX2; CUL4B; RFC5; TRDMT1; TK1; PHYHIP; EDN1; CUL5; DDA1; PAFAH1B3; ORAI2; ZEB2; PBX2; GPS1; COPS7B; CUL4A; STX5; SHKBP1; TRIB3; LRR1; SULT1E1; RBX1; VIM; ZYG11B; TSG101; SERPINB9; FBXO7; QTRT1; NEDD8; CUL1; CRELD1; FEM1B; KLHL…
SLC25A6	SMAD2; H2AFX; IKBKG; GNB2L1; TNFRSF1A; CHGB; MAP3K1; STRN4; RELA; PLSCR1; PRSS23; TRADD; VIM; YWHAH; TNFRSF1B; MAP3K3; CHD3; MAX;
ABL1	TRAF6; GRB2; JUN; EP300; TP53; FYN; PRKDC; ABI1; SRC; YWHAQ; MDM2; NCK1; RB1; YWHAG; HEXA; EPHB2; SP1; YWHAE; ATM; PLCG1; CRKL; DLGAP4; DOCK3; NCSTN; VAV1; APP; CDK5; RTN4; XRCC6; DLGAP1; RAD51; SORBS1; RYBP; CASP9; WASF1; SHC1; MTOR; ST5; DOK1; ABI2; HCK; SOS1; WASF2; NEDD9; RAN; CRK; NELFB; TGOLN2; KMT2B; CBL; YWHAB; C3; CDKN1B; DNM1; RIMS1; YWHAZ; PTPN6; GRIN2D; PAK2; RGS20; FLNA; P2RX7; PRKD1…
UBE2E1	TRAF6; ATXN1; HDAC6; RNF8; RNF150; MGRN1; MUL1; RNF181; PBX2; TRIM39; RNF14; RNF111; ARIH2; RING1; CHFR; RNF25; ZNRF1; RNF11; UBOX5; UFL1; DTX3; DZIP3; MKRN3; UFM1; DTX1; RNF43; RMND5B; RNF5; MARCH3; RNF115; RNF185; DTX3L; CADPS2; ASF1B; NEDD4; POLM; RNF130; BIRC8; RNF114; ZNRF4; RNF165; RFWD3; LRSAM1; RNF26; POLL; RNF2; MAP3K1; MID1; TRIM2; RNF167; RLIM; CNOT4; RNF10; XIAP; UBE3A; RNF166; NDUFB9…
RUVBL2	TRAF6; GRB2; MYC; IKBKE; HDAC1; HLA-B; TRAF2; ARF6; MAP3K7; RUVBL1; MAP3K14; MCRS1; ACTL6A; RGS20; NEK6; BCL3; USP7; MME; RIPK3; POLR2B; MRGBP; TRIM28; ING3; NFKBIE; RELA; EXOSC10; VPS72; RPS11; AIRE; TNIK; SSSCA1; PLOD2; TNFRSF14; HSPA1L; RPAP2; NME1-NME2; MAP3K1; ZNHIT2; TBK1; ZNHIT1; TCF3; MAP3K3; MEPCE; KPNB1; POLR2H; PCBP2; NFKB2; UCHL5; NME2; HDAC4; CTNNB1; PCNA; ACTB; URI1; MATR3; PDRG1; P…
CASP8	IKBKG; TNFRSF10B; TNFRSF10A; SQSTM1; MAPK8; FYN; TRAF2; MAPK1; UBE2D1; UBB; FADD; AR; RB1; TNFRSF1A; MAP3K14; PARK2; CDH1; CASP9; TOPORS; ILK; FAS; SUMO1; CFLAR; CASP6; CHD3; FASLG; RYBP; MSN; DEDD; GMEB1; CUL3; TNFAIP3; PEA15; BID; TNFSF10; RIPK1; PARP2; CASP3; BCL2L1; RALBP1; IFT57; VIM; TRAF1; EDA2R; FAF1; CASP8AP2; CASP1; NOL3; PSEN1; CASP10; MAPT; UBE2L3; RIPK2; CASP4; CASP7; IKBKB; OTUD7B; …
GABARAPL2	IARS; EGFR; SQSTM1; NEDD4; VPS35; RCN2; GABARAP; RPN1; PSMD1; EPPK1; EZR; EIF4G1; YARS; PRKCSH; RANGAP1; NIPSNAP1; VDAC1; DYNC1H1; PSMA1; PFKP; GSPT1; TKT; RPL36; NASP; RAB7A; CALCOCO2; LRPPRC; LRSAM1; PRKCI; RAP2A; RAP1A; GOSR1; TMEM160; VDR; GABARAPL1; GBAS; ECHS1; ST13; HADHA; ANXA2; PRPF8; HPRT1; CBR1; PPP2R2B; P4HB; KHSRP; HACD3; MCM7; UBE2O; KEAP1; PCMT1; CUL3;
NELFCD	EPRS; PHB2; EIF4G1; TSG101; HDAC11; MT-CO2; FANCI; QRICH2; RPS11; SMAD4; NELFB; COPB2; SERF2; RPL24; MCM7; DNAJA1; DYNLL1; CDK2; TMEM33; CCAR2; TXN; HIGD1A; RPS14; DNPEP; SMC3; SMC1A; SRPRB; RPS9;
HSPA8	TRAF6; GRB2; UBC; IKBKE; JUN; IKBKG; ARRB1; EGFR; TP53; TRAF2; ABI1; UBB; YWHAQ; MDM2; MAP3K7; RB1; TNFRSF1A; RUVBL1; YWHAG; BAG6; MAP3K14; ACTB; PARK2; RELA; PACSIN1; BRMS1; RELB; HSPBP1; PPP2R2B; GOT2; NFKB2; DNAJA3; STUB1; CDKN2A; POLR3D; MAPT; RFWD2; CYCS; TCERG1; TADA3; UCHL1; HSP90AA1; MAP3K8; PPP1CA; HSPA1A; IKBKB; CFTR; NFKBIA; TANK; ARRB2; BAG2; TRADD; DYNLL1; DPP3; DNAJA1; FBP1; TRAF3IP…
SMAD4	SMAD2; UBC; JUN; PIAS4; EP300; SMAD3; COPS5; AKT1; SQSTM1; CREBBP; SKIL; MAPK1; UBB; AR; NELFCD; PIAS3; DCP1A; NUP214; DVL1; RHOJ; PBK; TFE3; BTRC; SNIP1; SP1; FOXO4; ERBB2IP; SMAD6; TRIM33; XPO5; RHEBL1; RALA; PLK4; RAB34; CEBPA; HOXC8; UBE2Z; RASL12; SKI; PSG9; MAPK13; FN1; TGFBRAP1; UBA52; UBE2L3; FOXH1; SMAD1; MYOD1; UHRF2; CAMK2G; EEF1A1; USP9X; NUAK2; CD59; RBL1; PSMD11; HOXA9; RMND5B; FOXO…
RBBP4	TNFRSF10D; HDAC1; HLA-B; HIST1H4H; EIF1B; CREBBP; RB1; CHAF1A; CREB1; HIST1H3G; XRCC6; HIST2H4A; SUZ12; HIST2H4B; HIST1H3I; HDAC3; HIST1H3J; HDAC2; HIST1H3F; HIST1H4B; SMARCA4; NR2E3; RPN1; HIST4H4; HIST1H3E; HIST1H4K; ATG5; SMARCA2; BRMS1; HIST1H3A; HIST1H4E; RBBP7; HIST1H3H; APPL1; SMARCA5; GATAD2B; CENPA; ASF1B; HIST1H4I; SP1; MTA2; BRCA1; HDAC4; EZH2; FTSJ1; HCFC1; ING1; LIN54; HIST1H4F; HIST…
TP63	SMAD2; GRB2; UBC; EP300; TP53; GNB2L1; BTRC; RPL12; HSP90AB1; HNRNPR; IGF2BP1; HNRNPAB; HNRNPL; PLS3; CARM1; HSPA5; HIPK2; DNAJB6; FUS; CCT8; RPL24; CPSF6; MYL12A; TP73; RNF38; SYNCRIP; ATP5A1; N4BP2; EEF1A1; DHX9; DAXX; SEC24C; PSMD2; VCP; HNRNPA3; CAD; NONO;
FOS	SMAD2; JUN; NEFM; PRKACA; SMAD3; EEF1D; ETS1; CREBBP; MAPK1; MAP3K7; RB1; SUMO3; EPHB2; YWHAB; ATF2; EDF1; FIP1L1; JUNB; HNF1A; STAT1; RUNX1; CSNK2A2; CACYBP; TBP; RPS11; CLU; CSNK2A1; SUMO2; APP; CUL2; RUNX2; RELA; GTF2F2; VDR; LMNA; NCOR2; HSP90B1; SET; NACA; NELFB; PSMC5; SMARCD1; CEBPG; SPI1; RPS17; BCL3; NFKB1; MITF; TSC22D3; HSPA1B; LRRC59; RPS6KA1; TPR; ESF1; NCOA1; BTBD10; MAP1B; APLP1; M…
SFN	UBC; EGFR; TP53; BAD; MDM2; YWHAG; ABL1; PIK3C2B; PLK4; TRIM25; ST5; HDAC7; PTOV1; HDAC4; TBL3; APC; HNRNPD; RHPN2; DTX2; DCAF7; EEF1A1; RAF1; MAP3K5; PLEKHF2; ING1; MAPKAP1; CSNK2A1; NR3C1; ITCH; MPRIP; HDAC5; BAX; BRAF; CDK1; EIF2S1; CYTH2; TRIM32; PARD3B; TSC2; KIF5B; EDC3; TJP2; MARK2; PARD3; RICTOR; APLP2;
PPP2R1A	TRAF6; SMAD2; IKBKE; SMAD3; MCC; EIF1B; CDK4; PPP2CA; EIF6; PHB2; BCAR3; STK24; NME2; STK25; RAB11A; SKIV2L2; STRN; PPP2CB; SIKE1; STRIP1; STRN3; PPP2R3A; PLA2G16; PPP2R2B; CDK1; IPO9; PPP4C; RAP1A; MOB4; GRIN2D; NFKB2; PDCD10; CTTNBP2NL; EEF2; MAP3K3; PPP2R2D; MCM3; RAB7A; TRAF3IP3; CTTNBP2; HSPD1; ARIH2; TNIK; FTSJ1; STRN4; CFTR; NME1-NME2; EIF4A1; SGOL1; PRDX1; SLMAP; STK26; ARRB2; TRADD; PPP2…
SP1	SMAD2; GRB2; UBC; MYC; JUN; HDAC1; VHL; EP300; TP53; SMAD3; ETS1; FYN; PRKDC; MAPK1; SRC; AR; BCL6; NCK1; RB1; ABL1; HSPA8; SMAD4; RBBP4; MEF2C; GABPA; HCFC1; DROSHA; PSMC5; MYOG; TPI1; NCOR2; ELF1; HTT; NR5A1; OGT; E2F1; SMARCA4; POU2F1; CSNK2A1; PML; YY1; RXRA; SMARCC1; SHC1; ZBTB7A; BRCA1; HDAC2; CRK; MAPK3; HNF4A; SFPQ; EXOSC10; HMGA1; DDX5; PHC2; RNF19A; NFKB1; SF3A1; CHD3; TAF4; NFYA; SOX10…
CALM2	TRAF6; SMAD2; IKBKE; H2AFX; IKBKG; ARRB1; HLA-B; VHL; EGFR; EEF1D; EIF1B; TRAF2; GH1; MAP3K7; TNFRSF1A; MAP3K14; TCF4; MARCKS; TAB2; USP20; CCP110; TRADD; FAS; ESR2; MYF6; GRM5; DLG1; CHUK; MAP3K8; MYOG; NFKB2; INSR; HNF1A; TFCP2; NFKBIE; RELB; MAP3K3; RIPK2; PPP2R2B; IKBKB; MAP3K1; NFKBIA; TAB1; RIPK3; PINX1; MYOD1; HLA-C; NFKBIB; TNIK; CAMK2A; TANK; TNFRSF1B; EDF1; ARRB2; ESR1; RELA; TBK1; NR3C…
RIF1	PIAS4; SETDB1; SERPINB9; SMN2; HMOX2; UBE2V2; SULT1E1; PAFAH1B3; SNU13; ITGB3BP; CDC42; PLEKHA4; ZNF24; ATP1B1; RAB27A; PSG9; MOB4; PSPC1; HSPB3; ATF3; PABPC4; FXR1; SMN1; RIT1; NRBP1; TRDMT1; CLN3; CEP126; PRMT1; PSMD2; TK1; CHD3; PSMD11; BRMS1; HSPE1; SIRT3; PFN1; MAD2L1BP; HAP1; SAT1; RPLP1; PNP; RPA2; FAS; HSPB1; TGIF1; SMPD3; RFC5; NACA; STX5; CCDC106; VIM; SNRPN; RNF10; HSPBP1; PCDHA4;
SNCA	SEPT2; UBC; IARS; SQSTM1; MAPK8; FYN; MAPK1; UBB; CALM1; BAD; SLC6A3; MAPT; ADRBK1; HSPA1A; SNCAIP; PARK2; MAP1B; SNCB; YWHAE; CTNND1; TUBA1A; CYCS; TOR1A; MAPK3; CDC42EP2; RNF10; APP; BAX; YWHAH; YWHAB; CDC42EP3; VDAC1; CSNK1D; VDAC2; AP1B1; SEPT4; PTK2B; PRKCE; LYN; BCL2L1; SYK; CSNK2A2; CSNK2A1; GABARAPL1;
AIMP2	TRAF6; UBC; IARS; TP53; EIF1B; DARS; DARS2; PARK2; EPS8; LNX1; EPRS; RARS; AIMP1;
UBE2N	TRAF6; IKBKE; VHL; TP53; TRAF2; UBB; RNF8; ZNRF1; TRIM32; UBE2V1; RNF168; TRIM25; RNF11; CHFR; AMFR; RNF130; STAMBPL1; CNOT4; NME2; AURKA; RNF43; CADPS2; LRSAM1; ZNRF3; NFX1; RNF103; MID1; RNF165; RNF125; PRKAB1; UBE2V2; TRIM5; OTUB1; BCL10; PJA2; TMEM189-UBE2V1; DZIP3; RFWD3; SIAH1; RNF167; ZNRF2; BIRC3; MKRN3; RNF13; ZNRF4; XIAP; NME1-NME2; TOPORS; BIRC8; MIB1; CHUK; PINX1; DTX1; SLC2A4; BFAR;
TGFBR1	TRAF6; SMAD2; SMAD3; SQSTM1; UBB; MAP3K7; SMAD4; PML; CAV1; CHUK; HSP90AA1; TGFB1; SMURF2; SMAD7; RHPN2; AURKB; CLU; YWHAZ; PREX2; FNTA; SAT2; RPS27A; CTNNB1; FKBP1A; ENG; SMURF1; PRPF4; CD44; ZFYVE9; ARL8B; MAPK14; VEPH1; PIK3R1; ARL4D; RAB34; CDK14; RNF5; RHOA; XIAP; STUB1; TGFB2; STRAP; FBXL12; UBA52; SOCS6; IKBKB; TNNT1; SMAD6; RASL12; BTBD2; ARHGEF6; RAP2A; TGFB3; TRAP1; RNF130; PPP3CC; TGFB…
BRCA1	SMAD2; UBC; MYC; JUN; H2AFX; HDAC1; EP300; TP53; SMAD3; ETS1; AKT1; CREBBP; PRKDC; UBE2D1; UBB; AR; RNF8; STAT3; NCK1; UBE2D3; RB1; WDR48; ABL1; HSPA8; SMAD4; RBBP4; SP1; BARD1; CCND1; BRE; RAD51; NELFB; ESR1; PPP1CB; RBBP7; RAD50; PPP1CA; CSNK2B; DHX9; RELA; UIMC1; ATM; FHL2; TRRAP; BLM; AURKA; ATR; BRCA2; HDAC2; POLR2A; CDK2; UBE2L3; JAK1; CCNE1; ATF1; PSAP; STAT1; NCOA2; JUNB; UBE3A; GFI1B; MR…
YWHAZ	UBC; H2AFX; IKBKG; ARRB1; PRKCA; EGFR; TP53; AKT1; MAPK8; ATXN1; BAD; ABL1; TGFBR1; VIM; CFL1; TJP2; NCKAP1; TSC2; KIF5B; XRCC6; RAF1; TNFAIP3; ATP5A1; FOXO3; PRKCI; HDAC7; PARD6A; TSC1; HNRNPD; MAP3K3; PRLR; BRAF; MEPCE; RGS3; MAPKAPK2; MARK2; CDC25C; STK25; LIMK1; HDAC4; EPB41L1; EDC3; APP; PRKCZ; ING1; MAPK13; HNRNPL; RBL1; MAP3K5; CEP126; FOXO1; CDC5L; CBL; PRKCE; DISC1; NR4A1; TRIM21; CSF2RB…
LRIF1	PIAS4; SETDB1; CEP126; NACA; ATF3; HMOX2; FAS; ZNF24; BRMS1; MAD2L1BP; PSG9; CDC42; PRMT1; TRDMT1; RNF10; PAFAH1B3; SULT1E1; HSPB1; IMMT; PCDHA4; FXR1; RIT1; PSMD11; CCDC106; SERPINB9; ATP1B1; TK1; CHD3; GADD45G; RAB27A; PLEKHA4; HSPE1; PSPC1; NRBP1; STX5; RFC5; VIM; SNU13; EIF6; SAT1; SMN1; SNRPN; MOB4; UBE2V2; HSPBP1; PNP; HSPB3; PSMD2; BARD1; TGIF1; RPLP1; RPA2; PFN1;
EIF6	EEF1D; MCC; GH1; GNB2L1; ARF6; RUVBL1; PPP2R1A; LRIF1; TPM3; YARS; OAT; MAGOH; MCRS1; FSCN1; UPF3B; TALDO1; CEP126; PA2G4; OS9; ACTG1; ITGB4; VDAC1; EIF3C; EIF3K; PRKAB1; POLA2; NUDC; MYDGF; ANXA2; MAD2L1; NPEPPS; CACYBP; PPP2CB; FUS; BTF3; SORBS1; RCC2; GANAB; AKT1S1; CBR1; PAICS; CS; PSMB1; TUFM; IMPDH2; EIF1AX; HSPA4L; FHL2; EIF3I; PSMB3; USP33; NUDT5; EIF3E; UCHL1; PRKCB; LYAR; ATP5O; CRELD1;…
HDAC2	SMAD2; MYC; IKBKE; HDAC1; SETDB1; VHL; TP53; STAT3; RB1; CIAO1; RBBP4; SP1; BRCA1; HCFC1; YY1; GATAD2B; GTF2I; EZH2; HSPA4; ZBTB16; KDM1A; SNW1; ATR; SIN3A; MXD1; PPARD; DNMT1; MTA2; BRMS1; DDX20; MBD1; SMARCA5; RUNX1T1; PPP1R8; CDH1; PA2G4; DAXX; CSNK2A1; SMC3; SAP130; RELA; PML; DNMT3B; RUNX3; CHD3; CBFA2T3; IKZF4; RBBP7; PHB2; DEK; ZBTB7A; SMARCA2; BUB3; ING1; SFPQ; SMARCA4; RBL1; CSNK2A2; APP…
STAT1	JUN; EP300; EGFR; AKT1; FYN; CREBBP; LCK; SRC; FADD; GNB2L1; CCR1; STAT3; TNFRSF1A; FOS; BRCA1; KDR; E2F1; GSTK1; MCM3; TRADD; MCM5; PTK2; STAT2; SYK; PTP4A3; PRKCD; MTOR; ELP2; XPO1; PIAS1; VDR; LMO2; RPS6KA5; MDK; PDGFRB; PTPN11; IL2RB; IFNAR2; CCR5; TYK2; IFNGR1; UBE2I; JAK2; RELA; TNFRSF1B; ARRB2; CAMK2G; GTF2I; MAPK14; JAK1; DUSP3; SUMO4; PRMT1; FLT1; RNF11; CSF2RB; RAC1;
CTNNB1	SMAD2; UBC; UBE2D2; GSK3B; EP300; EGFR; SMAD3; FYN; CREBBP; PIN1; SRC; AR; PTN; ERBB2; RUVBL1; DAZAP2; RUVBL2; CASP8; SMAD4; TGFBR1; CDH1; FHL2; ACTN4; FLT1; APC; SMARCA5; BTRC; DNAJC8; CDC73; PTPN6; ESR1; PTPN1; KAT2B; NR5A1; CEBPA; PSEN1; AMER1; IKBKB; SKP1; HDAC7; HNF4A; PPM1A; RXRA; TOP2A; AXIN1; CSNK2A1; CDH2; NF2; CHUK; AXIN2; TRRAP; PHB2; CCND1; MUC1; LEF1; CTNND1; BRIX1; PBDC1; CSNK2B; KI…
VCP	TRAF6; UBC; IKBKE; HLA-B; MCC; HDAC6; SGK1; HSPA8; TP63; BRCA1; CUL1; NPLOC4; RNF19A; HSPA4; DERL1; UBXN7; STX5; AMFR; WRN; FAF1; VIMP; FAF2; UBE4A; HIF1A; HSP90AA1; UFD1L; MAP3K3; PON2; NFKBIB; NFKBIA; NFKBIE; CFTR; VCPIP1; ARRB2; TOMM34; CUL2; RNF103; CHEK2; SYVN1; CD3D; PSMC1; TNFRSF14; SUMO4; JAK2; UBOX5; STUB1; TFE3;
UBE2I	IKBKE; JUN; HDAC1; SETDB1; EP300; TP53; ETS1; EIF1B; SKIL; ATXN1; AR; TNFRSF1A; SMAD4; EIF6; STAT1; RIPK2; MKRN3; HGS; HNRNPD; FAS; UBA2; SIAH1; SUMO1; DZIP3; ZBED1; HNRNPC; TCF3; SUMO3; GMEB1; RAD51; TRIM63; PIAS1; APEX1; UCHL1; TDG; UNC119; TRIM23; NIN; BHLHE40; TOP1; PDLIM7; HIPK2; DAXX; MYB; RNF10; ATF2; RANGAP1; CHD3; HDAC4; TOPORS; TRIM29; RAD52; TDP2; SAE1; RNF4; RNF111; PRPF40A; TP73; MGR…
SHC1	GRB2; PRKCA; IKBKAP; EGFR; MAPK8; FYN; MAPK1; GH1; LCK; SRC; ERBB2; ABL1; SP1; JAK2; IL4R; MAPKAPK2; APP; PTK2B; CRKL; FLT4; PIK3R2; IGF1R; IL2RB; PPP1R9B; PDGFRB; PLSCR1; PTPN12; PTPN11; CALCOCO2; PLCG1; CSK; RET; ALK; CSF2RB; FLT1; NTRK3; INPP5D; MET; GAB2; INSR; ERBB4; SOS1; NTRK2; CEACAM1; DOK1; NTRK1; ESR1; CBLB; TPR; NPM1; EPHA2; ERBB3; AP2M1; PIK3R1; SPTA1; NGFR; FGFR1; PTK2; EPS8; CBL; VA…
BARD1	UBE2D2; H2AFX; PIAS4; SETDB1; IKBKAP; TP53; UBE2D1; PTN; BRCA1; LRIF1; CHD3; POLR2A; BRCA2; CSTF2; BCL3; UIMC1; CEP126; XRCC6; NFKBIA; FANCD2; EWSR1; BRCC3; BRE; RELA; TCERG1; RAD51; MDC1; NPM1; ZHX1; KBTBD7; AURKB; UBE2U; PCNA; POU2F1; UBE3A; HAP1;
PRKCB	UBC; IKBKG; GSK3B; EPB41; ITGB2; GNB2L1; RB1; YWHAG; EIF6; HSPA4; PTPN11; ADRBK1; GRIN2B; GRIN1; PDLIM7; VTN; TOP2A; CISH; ITGB7; ZMYND8; GRIN2D; PA2G4; IKBKB; CSF2RB; CD5; CHUK; HABP4; ANXA2; BMPR2; CDK1; NCF1; IFNAR2; GSK3A; PDPK1; GRM5; BTK; MARCKS; STXBP1; NCAM1; MAPK6; DAB2; PPP2CB; EIF4E; NUMB; SPTAN1; CYTH2;
CFLAR	UBC; TNFRSF10B; TNFRSF10A; TP53; TRAF2; FADD; MAP3K14; CASP8; RIPK2; SF3B3; DEDD; RAF1; NFKB1; TRAF1; MIF; EPPK1; RIPK1; TUFM; CASP3; CASP10; BCL2L1; RADIL; MAP2K7; RPS29; FSCN1; EIF3F; ITCH; TRAF3; DAXX; HNRNPL; CASP6; SF3B1; FBL; IKBKB; CASP7; NOL3; FAS; CDC37;
PTP4A3	STAT1; SRPRB; HEATR1; OPA1; HNRNPM; MCM3; HACD3; ZW10; LTN1; TUBG2; TMEM33; MCM7; STRAP; XPO5; FNTB; SSR4; TXNDC12; MMS19; BAG2; SMC2; PDCD6IP; CUL2; GTF2I; NUP93; XPO7; GCN1; EPPK1; FANCI; UBE4A; LRPPRC; KIF1BP; PSMD3; HEATR3; SLC3A2; ATP2A2; MAD2L1; DDX20; CDK2; FNTA; OAT; DNAAF5; PCNA; UFL1; CLPX; SEC61A1; AIFM1; DPM1; DDX3X; MYO1B; PRPSAP1; CCAR2; GEMIN4; TTC27; PSPH; DNAJA1;
HNRNPC	TRAF6; GRB2; MYC; IKBKE; H2AFX; GH1; PIN1; UBE2I; KRAS; CNBP; FXR2; RBM41; TNFRSF1B; MEPCE; NFKB2; TOP1; RALYL; PUF60; SREK1; DHX9; KHDRBS3; CCDC85B; AGO4; CSNK2A2; CSNK2A1; ARRB2; HNRNPA1; DDX21; CSNK1A1; CDKN2A;
MSN	TRAF6; IKBKE; H2AFX; TNFRSF10B; HLA-B; MAPK8; FADD; TNFRSF1A; CASP8; PLEC; ELF3; ICAM3; CDK2; EZR; HLA-C; SLC9A3R1; ARHGDIA; SPTAN1; BID; NCF1; PRKAB1; CD44; PPM1A; PON2; ICAM2; FAS; TSC1; ICAM1; ROCK1; FASLG; RHOA; CASP10;
PSEN1	TRAF6; GSK3B; PRKACA; CASP8; CTNNB1; BCL2L1; CTNND1; CASP3; NOTCH1; APH1A; NCSTN; MTCH1; CASP1; APP; CTNND2; KCNIP3; CDH1; ICAM5; CASP6; MAPT; PSENEN; PIK3R1; HERPUD1; GFAP; JUP; NOTCH2; NOTCH4; FLNA; CDK5; UBQLN1; KCNIP4; FBXW7; FLNB; BCL2; NOTCH3; TMED10; DOCK3; GDI1; APH1B; CASP4; PRKCZ; METTL2B; RAB11A; CIB1; CASP7; APBA1; CLSTN1;
PTPRC	GRB2; EGFR; FYN; IFNAR1; LCK; ERBB2; CTNNB1; LGALS1; PDPK1; PRKCSH; INSR; NTRK1; EZR; LSM1; CD4; CSNK2A1; GRIN2B; TYK2; CD44; GANAB; CBL; MAPK3; RASA1; PXN; DPP4; PDGFRB; JAK2; MET; ITGAL; LYN; JAK1; ZAP70; RNF11; CDH2; EPOR; PTPN6; GHR; CD247; WAS; CSNK2A2; CSK;
SUMO1	JUN; IKBKG; TP53; FADD; AR; MDM2; TNFRSF1A; CASP8; FOS; SP1; UBE2I; TOP1; ZBTB16; DNMT3B; SENP2; MITF; DAXX; RANGAP1; TDG; PML; TP73; ZMYND11; TDP2; FAS; TOP2A; PIAS1; HIPK2; MEF2A; TOPORS; NCOA1; ZNF106; CD40; NIN; UBA2; PARP12; RAD52; SAE1; HIPK3; SOX10; NFKB2; RAD51; OGT; CHD3; NCOA2; FASLG; NCOA3; NFKBIA; IRAK1; HDAC9; HDAC4; HTT; NR3C1;
HNF1A	EP300; CREBBP; SRC; CALM1; BCL6; STAT3; CALM3; FOS; CALM2; CTNNB1; PCBD1; RHPN2; TLE1; CDX2; POU2F1; TBCA; RAC3; KAT2B; CEBPA; HNF4A; TCEAL5; RYR3; FABP5; ALB;
EEF1B2	IKBKE; H2AFX; HLA-B; EPB41; MCC; EIF1B; GH1; VARS; EEF1G; AARS; HARS; PPP2R2B; MAPK13; ULK2; ACTB; ATG5; EIF4A2; EEF1A2; CSNK2A1; CSNK2A2;
BCL3	UBC; JUN; GSK3B; HDAC1; EP300; COPS5; FYN; CREBBP; HDAC6; RUVBL2; FOS; CTNNB1; SHC1; BARD1; N4BP2; NCOA1; MAPK3; NFKB2; RELB; GTF2B; BCL10; NFKB1; TBP; GSK3A; HDAC3; NCOA6; RXRA;
HNRNPM	TSC22D1; IKBKE; JUN; ARRB1; TNFRSF10D; HLA-B; ARF6; YWHAG; MAP3K14; SGK1; PTP4A3; RELA; PHLDA3; C20orf24; MAP3K1; MED29; TANK; NFKB2; RBM4B; PRRC2A; TCERG1; TBK1; GSTK1; MED19; HNRNPA1; PON2; NFKBIB; ARRB2; MED26;
SEPT14	SEPT2; SEPT9; SEPT7; SEPT4;
PCNA	TRAF6; TSC22D1; UBC; IKBKE; HDAC1; HLA-B; EP300; EPB41; MCC; EIF1B; PRKDC; PARP1; MCL1; UBB; RUVBL2; BARD1; PTP4A3; POLL; CHAF1A; ING1; POLDIP2; XRCC6; DNMT1; CDKN1A; FTSJ1; CDKN2A; POLM; PPP1CA; GADD45G; FEN1; CDC25C; CDK5; YBX1; APEX1; RPA1; CCND3; POLD2; RELA; DDB1; ANXA2; HLA-C; WRN; RFC5; CDK2; CCND1; XRCC5; CUL4A; MME; AIRE; CDK4; ERCC5; MYBBP1A; SMARCA4; DNTTIP2; CDK1; DHX9; OTUB1;
YWHAB	UBC; MYC; H2AFX; ARRB1; EPB41; SRC; BAD; YWHAG; ABL1; FOS; SNCA; CBL; MAP2K1; RNPS1; RGS3; WDR20; ITGB1; RAF1; KIF5B; OTUD7B; ARRB2; BID; WDR77; FOXO3; BRAF; ATP5A1; CTPS1; CDK14; RADIL; TNFAIP3; ING1; PIK3R4; MPRIP; NCKAP1; MAP3K3; HDAC5; PARD3; INSR; CSNK2A1; PRKCZ; YWHAE; HDAC4; HSP90AB1; TJP2; CDC25C; IGF1R; EPB41L1; MAPK13; TSC1; MAPT; YWHAH; PIK3R2; TSC2; USP32; KIF20B; PRPF6; RPS6KA1; CDKN…
PPP2R2B	JUN; VHL; TP53; CALM1; CALM3; GABARAPL2; HSPA8; PPP2R1A; CALM2; EEF1B2; PCMT1; HSPA9; FTSJ1; CCT5; HSPA1A; CCT3; NME1-NME2; IQGAP1; ELAVL1; PRPF40A; JUP; HNRNPA2B1; HSP90AA1; ANXA2; NME2; CCT8; PPP4C; PRDX1; HCFC1; DYNLL1; CDC42; PPP2CA; DSG1; CCT7; PPP2CB; BAG2; RAC1; PTK2B; DDX3X; HSPA1B; PAK2; HNRNPL; TUFM; OGT; CCT6A; RPS14; PPP2R1B; MYO9A; RPL12; CAPZB; CCT2; RPL30; ALB; TUBA1B; MCM5; CCAR2;…
RELA	UBC; MYC; JUN; HDAC1; EP300; PRKACA; CREBBP; PRKDC; PIN1; PARP1; UBB; AR; CALM1; MAP3K7; STAT3; CALM3; RUVBL1; SLC25A6; RUVBL2; HSPA8; FOS; SP1; CALM2; BRCA1; HDAC2; STAT1; BARD1; HNRNPM; PCNA; TLE1; NFKBIA; ASCC2; BTK; TP53BP2; CDK9; RPS6KA5; FUS; MATR3; ING4; FAF1; PRKCZ; RELB; CHUK; TAF11; CSNK2A1; MAP3K8; COMMD1; DHX9; SNIP1; HSPA1L; TBK1; TUBB; TRIB3; RXRA; NR3C1; NFKB1; LGALS3BP; TGM2; NCOR…
CBL	TRAF6; GRB2; UBC; UBE2D2; PRKCA; EGFR; FYN; UBE2D1; LCK; SRC; YWHAQ; NCK1; YWHAG; ABL1; YWHAZ; SHC1; PTPRC; YWHAB; PIK3R1; MET; SH3KBP1; CRKL; VAV1; SPTA1; PLCG1; FNBP1; PTPN6; ARHGEF7; TYK2; UBE2L3; SYK; PTK2B; VAV2; EPHB6; CD2AP; CSK; EPHA2; PIK3CA; ITK; KHDRBS1; HCK; KDR; TNFRSF11A; IGF1R; CRK; ITSN1; EIF5B; LAT; EPOR; ITCH; PIK3R2; BTK; NOTCH1; CD5; LTK; TRIM21; TLN1; PTPN11; SORBS1; ZAP70; L…
MAPK14	TRAF6; GRB2; EGFR; SMAD3; COPS5; AKT1; MAPK8; MAPK1; MAP3K7; TGFBR1; STAT1; SHC1; SMAD7; IRAK1; TAB1; MEF2C; ATF2; MBP; MARS; DDIT3; MAP2K1; MEF2A; JUNB; RPS6KA3; MAPK3; EEF2K; MAX; SUPT20H; MAPKAPK2; CSNK2A1; MAPKAPK3; MAP2K6; MAP2K7; NFATC1; HNF4A; PLA2G4A; NCOA3; CAMKK2; FLNA; EIF4EBP1; HSF4; GMFB; SNAPIN; TSC1; PML; RPS6KA5; ZNHIT1; SRSF5; CDC25C; ESR1; EEA1; CSNK2A2; NUP153; STAT4; PPARGC1A;…
ATM	H2AFX; VHL; TP53; PRKDC; RNF8; MDM2; ABL1; BRCA1; NABP2; BLM; NBN; EIF4EBP1; ALB; XPC; TERF1; FANCD2; BRCA2; XRCC5; HUWE1; SMC1A; MRE11A; TELO2; TP53BP1; ATR; MDC1; CREB1; AP1B1; SMARCB1; FANCI; RAD50; WRN; PPP3CA; RAD51; MCM2; SMC3; E2F1; MLH1; PPP1CA; CHEK2;
SMAD1	PIAS4; GSK3B; EP300; SMAD3; SQSTM1; CREBBP; SKIL; MAPK1; AR; STAT3; SMAD4; TGFBR1; RUNX1; TOB1; NEDD9; VEPH1; KAT2B; GMEB1; GSC; LEMD3; ZNF8; BMPR1A; HIPK2; BTBD2; SMURF1; ZEB2; LEF1; PSMB4; HOXD13; HOXC8; ARL4D; TNNT1; SMAD6; SNIP1; ELP3; EWSR1; PAK1; MBD1; NOTCH2; XPC; RHEBL1; ACVR1; ERBB2IP; SNRNP70; UBE2Z; RASL12; SKI; ARHGEF6; ZEB1; RAP2A; SMURF2; MED6; SF3B1; RUNX2; RPS27A; COL4A1; FOXG1; P…
RUNX1	TRAF6; SMAD2; JUN; EP300; SMAD3; ETS1; AR; FOS; SMAD1; TRIM33; TLE1; FHL2; VDR; MYOD1; CBFA2T3; CBFB; TLE2; NCOR2; CCND3; LEF1; HIPK2; CEBPA; CCND1;
PCBP1	TRAF6; TSC22D1; MYC; IKBKE; HLA-B; VHL; EIF1B; GH1; RUVBL1; RUVBL2; HLA-C; TNIK; BCAR3; TSC22D4; PUF60; GSTK1; PDLIM7; TCERG1; PCBP2; MATR3; PABPC1; EWSR1; GNB2; NME2; TAF10; LMNA; NME1-NME2; HNRNPD;
TRIM28	TRAF6; MYC; IKBKE; IKBKG; TNFRSF10D; SETDB1; HLA-B; VHL; ARF6; CIAO1; RUVBL2; PPP2R2B; ESR1; CCNA1; TFE3; CHD3; CBX5; VIM; NR4A1; HLA-C; AIRE; CDK9; CBX3; ARRB2; NCOR1; UBE2U; TRIM23; ZWINT; BCAR3; NR3C1; PRKAB1; PAK2; CHAF1A; APC; PON2; MEPCE;
PHB2	TRAF6; TSC22D1; IKBKE; IARS; HDAC1; EPB41; AKT1; MCC; NELFCD; PPP2R1A; HDAC2; CTNNB1; RELA; TIMM50; NUP93; JUP; EWSR1; TFE3; ESR1; MYOD1; SIRT2; PFAS; MMS19; SERINC3; HDAC5; RUNX3; LGALS3BP; HDAC3; EPPK1; DYNC1H1; SLC3A2; DDX20; FLRT3; FHL2; FTSJ1; RIPK2; MEF2A; COPG1;
MAPK9	SMAD2; GRB2; JUN; TP53; SMAD3; TRAF2; PRKDC; RB1; XPO7; TOB1; ATF2; JDP2; PRKD1; CEP126; MAPKAPK5; MAP2K7; JUND; MAPK8IP3; BCL2L11; ATF7; CEP44; EEF2K; JUNB; ARRB2;
CD81	TRAF6; UBC; HLA-B; SHC1; ZBTB16; CD9; ITGB1; CD4;
NFKB1	IKBKG; GSK3B; HDAC1; PRKACA; ETS1; PARP1; AR; STAT3; UBE2D3; FOS; SP1; BRCA1; CTNNB1; CFLAR; BCL3; RELA; NCOR1; ITGB3BP; TSC22D3; KLF5; DDX46; E2F1; MAP3K8; GRB14; CHUK; NOTCH1; RELB; RXRA; NFKBIE; TAB2; NCOR2; IKBKB; ELF3; PPP4C; NFKB2; MPP6; UBE2K; IFNGR1; TBK1; ESR1; SIN3A; TP53BP1; NFKBIB; COMMD1; TNFSF11; FBXW11; SPI1; NFKBIA; PLS3; TRIP4; ELF1; IRF8; MTPN; RSF1; CDK9; COPB2; HMGB2; NCOA1; A…
SOCS3	TRAF6; TCEB1; EGFR; PIN1; TCEB2; MAP3K7; IGF1R; PTPN11; SOCS2; EPOR; JAK2; JAK1; RNF7; PPP3CB; PTK2B; NONO; GHR; RASA1; PRLR; IL2RB; BCL10; CUL5; INSR; MAP3K5;
DLG4	GRB2; PRKCA; FYN; SRC; ERBB2; MAPK12; DLGAP2; GRIN2A; KIF13B; CASK; ACTN2; SHANK2; CNKSR2; GRIN2B; DLGAP1; ERBB4; FZD7; DLGAP4; EXOC4; LRP2; LYN; DLG1; DYNLL1; ERBB2IP; DLG3; DYNLL2; CRIPT; PTK2B; ZDHHC17; GRIN1; PARK2; SEMA4F; HTT; HGS; TANC1; GRIN2D;
DNM1	GRB2; ARRB1; PRKCA; SRC; GNB2L1; NCK1; ABL1; GRIN1; CABIN1; FNBP1; PIN4; TIMM50; DNMBP; MED31; PIK3R1; SH3GL1; EPS15; CEP126; PACSIN3; UBASH3A; PACSIN1; NME2; CAV1; MOB4; NCK2; GRIN2D; SNAP25; CDK5; APP; PLCG1; ITSN1; CTTN; PIAS1; PACSIN2; PFN2;
STRAP	TRAF6; SMAD2; IKBKE; GSK3B; HLA-B; SMAD3; EIF1B; GH1; TGFBR1; PTP4A3; SMAD7; NME1; SUMO4; PDPK1; SNRPB; SMAD6; NME2; NXF1; TNIK; SMN2; NME1-NME2; SMN1; MAP1B; RNPS1; SMURF1; PRKAB1;
HIF1A	UBC; JUN; SEPT9; HDAC1; TCEB1; VHL; EP300; TP53; COPS5; CREBBP; AR; GNB2L1; MDM2; STAT3; SP1; HDAC2; CTNNB1; VCP; OS9; NR4A1; UBXN7; NCOA1; DAP3; SAT1; ARNT2; KAT2B; HDAC3; MAX; HSP90AA1; SAT2; CDKN2A; CUL2; APEX1; PGK1; PSMC3; CSNK2A1; NAA10; HSPA4; NCOA2; FAF2; MAPK3;
CRK	GRB2; HLA-B; EGFR; MAPK8; FYN; ATXN1; SRC; NCK1; ABL1; SP1; SHC1; CBL; RGS20; WASF1; KDR; PDGFRB; RRAS; GHR; PTPN1; SOS1; IGF1R; HEXA; PTK2; NEDD9; PIK3R1; VAV1; SH3KBP1; KCNIP3; CBLB; AIRE; DOCK3; DAB1; FLNA; PIK3R2; EPS15; KHDRBS1; PLSCR1; EPHB2; DLGAP1; PTK2B; DTX1; ZAP70; PXN; FASLG; UBASH3B; KMT2B; NR5A1; SOCS1; ERBB4; TGOLN2; FLNB; PSMC6; HNRNPR; EPHA3; AP2M1; XPO1; SOS2; TRIM39; EPHB6; CEL…
PHLDA3	HNRNPM; NTRK1; ATP5L; SRPRB; TMEM33; XPO5; SSR4; DNAAF5; CCAR2; ZW10; DDX5; PDCD6IP; IMMT; RPN2; SFXN1; SLC3A2; TTC27; ARCN1; EHD4; NUP93; NDUFA6; DPM1; UFL1; MCM5; POLR1C; PRPF6; MYO1D; MTHFD1L; GCN1; FASTKD2; LRPPRC; DNAJB6; DYNC1H1; DNAJA3; C20orf24; RPL38; DYNLL1; MMS19; NME3; VAMP7; CUL4A;
GSTK1	TSC22D1; GRB2; IARS; STAT1; HNRNPM; PCBP1; HEATR3; HNRNPH3; CCAR2; EHD4; SRPRB; CYCS; TMCO1; COPB2; GTF2I; RPN1; VDAC1; ZW10; MATR3; IMMT; RPN2; EPPK1; FANCI; SMC2; LRPPRC; DCXR; NUP93; DDX5; KIF1BP; DNAJA1; COPG1; PDCD6IP; CUL4A; MCM7; RPS6KA3; EIF2B5; DCTN1; POLR1C; SFXN1; CDK2; MCM4; PFKP; VEPH1; XPO5; UFL1; DDB1; XPO7; DDX3X; IFT57; TMED10; DNAAF5; SLC3A2;
FHL2	TRAF6; EP300; EGFR; CREBBP; MAPK1; ATXN1; ITGB2; AR; STAT3; BRCA1; EIF6; CTNNB1; RUNX1; PHB2; MCM7; SFPQ; ITGB5; FHL1; TTN; E2F1; FOXO1; IKZF4; ZBTB16; TNFRSF11A; E2F3; IGFBP5; ITGB1; BMPR2; ATF3; PUF60; CREB1; CAPN1; SPHK1; ESR1; CSK; ZFYVE9; E2F4;
PSMC4	TRAF6; MYC; IKBKE; EPB41; UCHL5; PSMD11; PSMD10; PSMC5; PSMD13; BAG2; PSMC2; PSMC3; PSMC6; PSMD1; PSMD2; PRKAB1; PAICS; PSMD7; PSMD6; PSMC1;
DDB1	TRAF6; TSC22D1; UBC; IKBKG; COPS5; COPS6; ABL1; PCNA; GSTK1; MED19; RFWD2; AMBRA1; DDA1; CUL4A; CUL4B; DCAF6; FAF2; PRKAB1; NF2; COPS3; APC; TLE2; UBXN7; RPS9; COPS7B; GPS1; KAT2A; RBX1; CDKN1A; ALB; COPS8; MAP3K1; DCAF7; NEDD8; TNFRSF1B; MAP3K3; ILK;
CYCS	TRAF6; IKBKE; TNFRSF10D; HLA-B; VHL; EPB41; MCC; GH1; HSPA8; SNCA; GSTK1; CYB5A; COX4I2; FTSJ1; HSPB1; PRKAB1; CASP9; VDAC2; RNF7; BCL2; BCL2L1; VDAC1; CYB5R1; PINX1; TNIK;
CCT5	MYC; IKBKE; H2AFX; IKBKAP; TP53; PPP2R2B; PPP2CA; IMMT; STRN3; TRAF3IP3; MAPK13; STRN; PPP4C; PPP2R2D; TCP1; STK24; SUMO4; STRN4; RPAP3; MOB4; MAP3K3; RFWD2; SSSCA1; CDK9; ACTA1; ACTA2; PPP2CB; RIPK3; ACTB; RPAP2; HDAC3; AGO4; MAP3K1; TBK1; CTTNBP2;
EEF1A1	SMAD2; GRB2; UBQLN4; UBC; EGFR; VARS; MDM2; SHBG; YWHAG; SMAD4; TP63; SFN; PPP2R2B; MAPK14; ARIH2; TRDMT1; HSPE1; RAB27A; ITSN1; WARS; XPO5; TP53BP2; RFC5; EXOSC4; TGIF1; BTBD2; TPT1; MED29; PLCG1; RAF1; FAS; RSRC1; ARRB2; RPA2; PHYHIP; TRAF3IP1; PFN2; SULT1E1; PSG9; RNF10; MED19; EIF3F; AGO4; SDHAF2; TAF9; DYNLL1; GADD45G; TTR; MRPL42; SERPINB9; ZBTB16; PCDHA4; ZNF24; BBS1; RPLP1; AXIN1; BBS2; B…
ARRB2	UBC; H2AFX; ARRB1; MAPK1; UBB; YWHAQ; CALM1; ARF6; MDM2; MAP3K7; CALM3; YWHAG; MAP3K14; HSPA8; PPP2R1A; CALM2; HDAC2; STAT1; VCP; HNRNPC; HNRNPM; YWHAB; TRIM28; MAPK9; EEF1A1; RBM10; MCM3; DDX1; TUBB4A; RPL35A; C5AR1; RPA1; ALYREF; MYH10; ITCH; PPIA; CTPS1; HSPA1A; CTNND1; IGF2BP1; CPNE1; XRCC6; MYOCD; ANXA2; MAPK10; UBA52; CFL1; RPLP1; RPL30; CENPF; TUBA1A; CCT6A; CSNK2A1; MED8; RPN2; MAP1B; HSP…
SYT1	SMAD2; IKBKG; GNB2L1; CALM1; SYNCRIP; ZDHHC17; STX1A; STX4; STX2; STX3; IRF3; CBFB; GOLM1; RIMS1; PCBD1; SNAP25; CACNA1A; PPARG; NR3C1; TFCP2;
PIK3R1	GRB2; UBC; EGFR; EEF1D; AKT1; MAPK8; FYN; IFNAR1; LCK; SRC; ERBB2; RB1; YWHAG; ABL1; TGFBR1; BRCA1; CTNNB1; SHC1; PSEN1; CBL; DNM1; CRK; RXRA; PDGFRB; SOCS1; EPHA2; EPOR; JAK2; CD2AP; HGS; PTPN11; PFN1; PTPN6; ERBB3; CSF2RA; PTK2B; PTK2; SOCS6; NTRK2; RASA1; ADAM12; IL1R1; KHDRBS1; SHANK2; GAB2; TYK2; VAV1; FLNB; LAT; ABCG5; SOS1; TUBA1B; CDH2; SH3KBP1; CSDE1; SCG2; CBLB; NFKBIA; CD3E; CHAF1A; FO…
RNF11	UBQLN4; UBC; UBE2D2; IKBKG; UBE2D1; UBB; UBE2D3; UBE2E1; UBE2N; STAT1; PTPRC; UBAC1; UBE2E3; HERC1; WWP2; RNF168; TNFAIP3; RIPK1; STAM2; RPS27A; STAMBP; UBE2D4; SMURF2; CBLB; UBE2U; EPS15; SNRNP70; UBE2E2; HUWE1; ITCH; TAX1BP1; STAMBPL1; ASCC2; UBA52; UBE2V1; SDCBP; NEDD4; USP5; DCUN1D1; CALCOCO2; PDCD6IP; OPTN; UBQLN2; ZFYVE9;
CUL2	TCEB1; VHL; COPS5; MCC; GH1; TCEB2; COPS6; FOS; VCP; PTP4A3; HIF1A; SAP130; CAND1; RNF7; TFE3; COMMD1; ZER1; RBX1; DLG3; GPS1; FEM1B; CMBL; ZYG11B; TCEAL1; MAGEA6; LRR1; FAF2; DCUN1D1; NR3C1; P4HB; UBXN7; NEDD8; ASB4; FAF1;
HGS	SMAD2; UBQLN4; UBC; EGFR; SMAD3; EXOC7; UBB; MAP3K7; DAZAP2; HSPA8; UBE2I; DLG4; PIK3R1; NF2; MET; UBA52; EHMT2; TRAP1; TSG101; EXOC8; GKAP1; MAT2A; CBS; MED7; HAP1; STAM2; EPS15; DCTN2; IL2RB; APLP2; TUBB; NEDD4; CASK; HNRNPDL; GFI1B; NEDD8; UBQLN1; TJP2; SF3B3; ATP1A1; PAK1; USHBP1; APP; RPS3A; SNAP25; ATP2A2; ACLY; MTHFD1L; CCDC33; MIF4GD; TOM1L1; GFAP; STXBP1;
NCOR1	ETS1; SKIL; ATXN1; AR; BCL6; SP1; TRIM28; NFKB1; HDAC3; SMARCB1; HDAC9; NR2E3; GPS2; TBL1XR1; PPARA; TBL1X; SKI; HDAC7; CLK1; HDAC5; ZBTB16; CBFA2T3; DDX20; PML; ZMYND11; ESR1; CHD1; SF3B3; SMARCA4; SMARCC1; VDR; ZBTB7A; PPARD; ESR2; DZIP3; LIN54; SIN3A; ETS2; NR3C1; RUNX1T1; HDAC4; NCOR2; TAB2; HSPA4; MYOD1; SF3A1; NCOA1; PPARG; HTT; SPEN; REST; TRIM33; ACTN2; MYB;
HSP90AA1	MYC; IKBKE; JUN; H2AFX; IKBKG; ARRB1; PRKCA; TP53; AKT1; FYN; AKT2; TRAF2; PRKDC; MAPK1; LCK; SRC; AR; CALM1; ERBB2; MAP3K7; STAT3; TNFRSF1A; MAP3K14; HSPA8; TGFBR1; VCP; PPP2R2B; RELA; HIF1A; PRKCD; TOMM34; PIM1; STUB1; RUNX1T1; NR3C1; RIPK1; UCHL1; STIP1; CSNK2A2; TBK1; CDC37; CSNK2A1; CUL4A; IKBKB; RAF1; RPS3A; BRMS1; TAB1; SGTA; LSM1; CHUK; DAP3; ACTB; APP; TUBA1A; HSPA1A; RIPK2; TRADD; SVIL;…
BRF2	IARS; HSPB1; MYO1B; XPO7; TBP; MMS19; AIFM1; COPG1; HACD3; DPM1; RNF219; DDX20; TMEM33; SRPRB; PSMD3; MARS; SF3B1; MCM7; PCID2; SLC3A2; XPO6; FANCI; GCN1; CCDC59; TXNDC12; DNAAF5; ZW10; GEMIN4; PDHB; NUP93; TTC27; COPB2;
EZR	TRAF6; IKBKE; TNFRSF10B; HLA-B; VHL; PRKCA; EGFR; MAPK8; MCC; LCK; FADD; ARF6; MDM2; TNFRSF1A; SGK1; CASP8; GABARAPL2; CTNNB1; MSN; PTPRC; PIK3R1; CDK5; PRKAB1; ADORA2B; NF2; FAS; CDH1; CD44; ICAM1; ICAM3; CFTR; FASLG; RDX; ACTB; CASP10; S100P; ICAM2; ROCK1; SLC9A3R1; PHLPP2; PTK2; TSC1; DCC; PRKAR2A; ARHGDIA; PINX1; PON2; IQGAP1; RIPK2; DLG1; SPTA1; ACTC1; RHOA; BID;
PPP2CA	TP53; AKT1; MAPK1; PTN; SGK1; PPP2R1A; PPP2R2B; RELA; CCT5; TRIP13; STRIP1; PPP2R1B; TCP1; STRN; GABRB3; BCL2; CCT7; CCNG2; MOB4; CCT8; CCT6A; STK24; VDR; CDK2; ETF1; CTTNBP2NL; EEF2; PRKCD; RRAS; MAPT; STK25; PPP2R2D; SIKE1; CCT4; CCT2; SGOL1; STRN3; STRN4; CXCR2; AXIN1; CCNG1; CTTNBP2; SLMAP; JAK2; PXN; SET; CCT3; STK26; PPP2R3A; PPP1CA; PDCD10; CSNK1A1; TSC2; PACS1; CAD; TRAF3IP3; GAD1; EIF4EB…
PFAS	TRAF6; IKBKE; TNFRSF10D; HLA-B; VHL; EPB41; MCC; SGK1; PHB2; TFE3; CCNA1; PON2; KEAP1; BCAR3; UIMC1; GBAS;
CUL5	SMAD2; TCEB1; VHL; PRKACA; COPS5; TCEB2; COPS6; TGFBR1; SOCS3; ARRB2; RBX1; ASB2; RNF7; UBE2M; SPSB1; NEDD8; SPSB2; SPSB4; COPS3; ASB4; SMURF1; DCUN1D1; GPS1; RAB40C; COPS8;
SUMO2	JUN; PIAS4; SETDB1; FOS; UBE2I; BLM; VIM; UBA2; PSMD11; TP53BP2; NDUFA4L2; PTPRS; TDG; RANGAP1; CRELD1; CHD3; TRIM63; RNF2; SAE1; PML; CUL3; PLAUR; SOX10; PAFAH1B3; LEF1; HDAC4; EEF1G; MYB; RBL1; PIAS1; HDAC9;
HIST4H4	GRB2; H2AFX; ARRB1; HDAC1; SETDB1; EP300; CREBBP; HDAC6; MAP3K7; RB1; TNFRSF1A; RBBP4; UBE2I; SETD8; DEK; MAP3K3; ING1; ASF1A; MCM7; HDAC5; LIN54; DNAJA2; RBBP7; SMARCA5; HIST1H3H; HIST1H3C; HDAC4; HIST1H3G; MAP3K1; NCOA3; DAXX; HIST1H3A; MCM5; MCM2; NASP; HIST1H3F; MCM3; HAT1; L3MBTL1; MCM6; DNTTIP2; CBX5; HIST1H1E; CENPA; HIST1H3E; RPS6KA5; LIN37; HDAC9; HIST1H3J; KAT2B; FKBP14; NPM1; TP53BP1; …
HDAC4	HIST1H4H; MAPK1; AR; BCL6; YWHAG; RUVBL2; RBBP4; SFN; YWHAZ; UBE2I; SUMO1; YWHAB; NCOR1; SUMO2; HIST4H4; ATF2; NCOR2; CBX5; ZBTB16; MAPK3; HIST1H4A; NFKB2; RUNX2; HDAC9; MEF2A; HIST1H4D; RXRA; DNAJB6; HIST2H4A; HIST1H4L; HDAC3; BRMS1; HIST1H4I; YWHAE; MEF2C; TNFRSF14; HIST1H4K; PARK2; RUNX3; DNAJB8; IKZF4; BCOR; PPARG; ATRX; HIST1H4C; HIST1H4J; SIN3A; CDK5; YWHAH; ANKRD11; HIST1H4B; HIST1H4F; HIS…
PPP1CA	MYC; H2AFX; GSK3B; TP53; MAPK1; BAD; RB1; RUVBL2; HSPA8; BRCA1; PCNA; ATM; PPP2CA; HSPA4; RPAP2; BCL2; HCFC1; CDH1; PPP1R9B; CDC5L; PPP1R8; CDK1; BCL2L2; ZFYVE9; BCL2L1; PRKCD; TP53BP2; CUL1; SKP1; BAX; SMARCB1; AURKB; PPP1R2; RYR2; CAD; VDR; MAPK3; AKAP11; MAP3K3; CDK4; RPAP3; CDK2; KCNQ1; ACTA1; AURKA; MAX; STAU1;
SNIP1	SMAD2; MYC; PIAS4; SETDB1; EP300; CREBBP; SMAD4; UBE2I; RELA; SMAD1; SF3B1; EIF3C; FAF1; GMEB1; MAX; PIAS1; RNPS1; TDG; DROSHA; TGFB1; TOPORS; HIPK3;
SMURF2	SMAD2; UBC; SMAD3; TRAF2; SKIL; UBB; DAZAP2; TGFBR1; SMAD1; RNF11; AIMP1; PARD6A; STAMBP; SPG20; LAPTM5; FLNB; RNF111; TNFRSF1B; NEK6; SMAD6; IRF8; IRF3; FKBP4; RAN; SMURF1; RRAS2; RAB22A; SMAD7; RASL12; RHOD; UBE2L3; TRAF4; RASD2; CANX; SOCS6; RNF2; SNRNP70; RPS27A; RHOA; RUNX3; DAB2;
CD247	GRB2; FYN; LCK; SHC1; PTPRC; CSK; GAB2; TIRAP; CD5; UNC119; TFRC; CD3D; ZAP70; CD48; PTPN6; CD244;
MOB4	SETDB1; VHL; EGFR; MCC; FADD; PPP2R1A; RIF1; LRIF1; DNM1; CCT5; PPP2CA; ZRANB1; SCMH1; CTTNBP2; STK24; STRIP1; STRIP2; PDCD10; STK25; STK26; TRAF3IP3; STRN3; STRN; STRN4; PPP2CB; DYNLL1; UBE2V2; SIKE1; GDF9; CCT2; CCT3; SLMAP; CTTNBP2NL; FGFR1OP2; MED10; EPS15; MED31; CCDC85B; CCDC59; RB1CC1; PAICS; CCT7; BRK1; PTPRS; MCM2; PPP2R1B; CCT6A; TCP1; CCT8; NME2;
PSMD11	TRAF6; SMAD2; SETDB1; TP53; SMAD3; PTN; COPS6; SMAD4; RIF1; LRIF1; SMAD1; PSMC4; EEF1A1; SUMO2; NFKB2; PSMD14; GDF9; ZBTB16; UNC119; RBM48; HAP1; UCHL5; PSMD10; PSMD6; ZHX1; CCSER2; MED31; TLE1; EEF1G; RUNX1T1; PSMD13; PSMD7; USP20; IGSF21; CCDC90B; PSMC5;
ILK	GSK3B; AKT1; ITGB2; CASP8; DDB1; COPB2; GEMIN4; FANCI; ITGB1; CCDC59; DDX3X; IGF2BP1; RICTOR; CASP9; DPM1; FBL; EWSR1; DHX36; MMS19; PUF60; HSPE1; NUP93; ERH; PXN; HSPB1; PRPSAP1; MYO1D; MIF; MTHFD1L; COPG1; PSMB1; PCID2; HEATR1; MARS; PDPK1; XPO7; CAV1; HNRNPL; DNAAF5; SRPRB; SF3A1; NCK2;
ZBTB16	UBC; HDAC1; EP300; SMAD3; TRAF2; HDAC6; BCL6; RB1; SP1; HDAC2; SUMO1; CD81; FHL2; EEF1A1; NCOR1; HDAC4; PSMD11; DNAAF5; MAGEA11; PAFAH1B3; HDAC9; PGAM5; NCOR2; RAB27A; VTA1; HDAC7; ZNF24; TOLLIP; PLSCR1; ESR1; SIN3B; GATA2; MAP3K3; PML; CCDC85B; SIN3A; LMTK3; SPOP; QTRT1; RUNX1T1; EIF2S2; PNRC2; HDAC5; ICAM3; PSMD2; TRIM27; TERF1; VDR; LYAR; HDAC3; NR3C1; DLST; CDK1; PMAIP1; FSHR; DPM1; RXRA;
JAK1	GRB2; ARRB1; GNB2L1; CCR1; STAT3; TNFRSF1A; ABL1; BRCA1; STAT1; PTPRC; SOCS3; PIK3R1; PTPN11; IGF1R; IL9R; ELP2; STAM2; INSR; IFNGR1; PRKCZ; GHR; AGO4; TYK2; IL4R; IL2RB; ELF3; PLA2G4A; RAF1; IFNAR2; PTK2B; INPP5D; CCR5; BTK; PTPN6; EIF4A2; ATIC; PLAUR; CSF2RB; STAT2; PDGFRB; SYK; SOCS1; MDK;
PSMC2	TRAF6; MYC; IKBKE; SKIL; GH1; PSMC4; PSMD2; PSMD10; NDC80; GTF2B; PSMC1; UCHL5; PSMD7; PSMD14; PSMC5; PSMC6; GTF2F1; PSMD6; TBP; SUMO4; PSMD13; MPG;
HSPA1A	TRAF6; SMAD2; IKBKE; H2AFX; IKBKG; ARRB1; PRKCA; EGFR; TP53; SMAD3; COPS5; TRAF2; ATXN1; AR; YWHAQ; MAP3K7; TNFRSF1A; YWHAG; BAG6; MAP3K14; HSPA8; FOS; SNCA; YWHAZ; YWHAB; PPP2R2B; RELA; ARRB2; HSP90AA1; RHOA; STUB1; BAG2; TANK; PACSIN1; ST13; MAP3K5; TNFRSF1B; GRIN2D; HCFC1; NFKB2; CFTR; CUL4A; TRADD; RAP1A; MAP3K3; PACSIN2; HSPBP1; MAP3K8; NFKBIA; NR3C1; TRAF3IP1; CDH1; AIFM1; IKBKB; MAP3K1; PR…
BCL2L1	TP53; MAPK8; MCL1; BAD; CASP8; SNCA; CFLAR; PSEN1; CYCS; PPP1CA; HRK; SIVA1; TMBIM6; BBC3; PMAIP1; RTN4; CASP1; BAX; BCL2L11; BIK; BAK1; DYNLL1; BMF; BCL2; VDAC1; PGAM5; MOAP1; BID; CAPN1; CASP9; BCL2L10; BNIP3L; RAF1; BECN1; DNM1L;
GRIN2B	UBC; PRKCA; FYN; EXOC7; SRC; GNB2L1; PRKCB; PTPRC; DLG4; DLG3; PRKCG; CAPN1; PTPN11; PARK2; EXOC3; AP2M1; ACTN2; EPHB2; EXOC4; PTPN12; GRIN1; DLG1; CAMK2A; PLCG1; CAMK2G; TANC1; KDM5B; PIK3CA; ERBB2IP;
SNAPIN	SMAD2; IKBKAP; PRKACA; SHBG; MAPK14; IMMT; BLOC1S1; GPRASP1; CSNK1D; HAP1; BLOC1S2; LAMC1; SNAP25; BLOC1S6; BLOC1S3; DTNBP1; EEF1G; VOPP1; LRP12; ST7; BLOC1S5; MET;
TUBB	TRAF6; GRB2; IKBKE; JUN; IKBKG; ARRB1; EGFR; TRAF2; HDAC6; GNB2L1; MDM2; MAP3K7; TNFRSF1A; YWHAG; MAP3K14; BRCA1; YWHAZ; YWHAB; PPP2R2B; RELA; HGS; MAP3K8; RIPK3; FNBP1; NFKBIB; PARK2; VAV1; CHUK; SYT9; AGO4; ZAP70; RIPK2; RASSF1; TNFRSF1B; PSTPIP1; NCOA6; DISC1; ACTB; HTT; TRADD; RELB; MAP3K1; NPHP1; STAU1; IKBKB; ALDOA; BMPR2; MAP3K3; TUBA1A; TRAF1; NFKB2; MAPT; DYNLL1; MAP6; CDKN2A; MRGBP; RIP…
MAP3K3	TRAF6; UBC; IARS; IKBKG; HIST1H4H; PRKACA; MCC; PRKDC; UBB; YWHAQ; CALM1; MAP3K7; CALM3; RUVBL1; YWHAG; SLC25A6; RUVBL2; HSPA8; PPP2R1A; CALM2; BRCA1; YWHAZ; VCP; YWHAB; DDB1; CCT5; HSP90AA1; HIST4H4; PPP1CA; ZBTB16; HSPA1A; TUBB; PLOD1; EPPK1; LONP1; MPRIP; IQGAP2; ALK; MARS; YWHAH; HIST1H4F; AIFM1; TRAF7; HSP90AB1; HSPA5; TUBA1A; NUDC; TXNDC12; MAP2K5; RCAN1; HIST1H4A; TIMM50; HIST1H4K; UBL4A; …
NR4A1	VHL; EP300; TP53; AKT1; MAPK8; MAPK1; ATXN1; HDAC6; YWHAZ; TRIM28; HIF1A; EEF1A1; CHMP2B; BCL2; NCOA3; NCOR2; RXRA; CD2AP; BCL2A1; TERF1; BCL2L10; MATR3; PML; KAT2B; VASP; MYBBP1A; SEPT4; CLU; SMARCC1; NCOA2; TUBB4A; NCOA1; HSP90B1; PSMC5; RPS6KA3; RPS6KA5; ESF1; MTA2; TOP2A; ERC1; RPS6KA1;
PLCG1	GRB2; UBC; EGFR; FYN; LCK; SRC; GNB2L1; ERBB2; NCK1; ABL1; SHC1; CBL; DNM1; EEF1A1; GRIN2B; RET; SERPINC1; FLT1; SOS1; WAS; PDGFRB; ALK; PTPN11; LAT2; PARK2; VAV1; AIRE; CHAF1A; DGKZ; INSR; GRIN2A; ITK; SYK; KHDRBS1; RHOA; NTRK2; INPP5D; PLD2; LAT; FLNA; DLGAP1; CSMD2; DAB1; PTK2; ZAP70; EPHB2; NTRK3; FLNB; SOS2; SYNCRIP; EPOR; PRKD1; GAB2; KDR; GHR; JAK2; CTSS; FGFR1; DOK1; PECAM1; GRIN1; LYN; S…
CSNK2A1	MYC; JUN; ARRB1; HDAC1; SLX4; TP53; EEF1D; CREBBP; PIN1; YWHAQ; CALM1; WDR48; FOS; SFN; SP1; SNCA; BRCA1; HDAC2; CTNNB1; HNRNPC; PTPRC; EEF1B2; YWHAB; RELA; MAPK14; HIF1A; ARRB2; HSP90AA1; HCLS1; CDH1; ATF2; SET; AQP4; CD5; FAF1; MAZ; FGF2; CREM; ATF1; FKBP4; ACAT2; MCRS1; RANGAP1; CSNK2B; MEF2C; GMFB; RNPS1; ABCA1; EIF2B5; HNRNPA2B1; EGR1; SPP1; PPP1R2; CSNK2A2; MAX; ZHX1; NOL3; APC; STMN1; DDIT…
SEPT5	SEPT2; SEPT11; SEPT8; PARK2; MAX; STX1A; PFN2; STX4; SEPT4;
SUMO3	JUN; PIAS4; FOS; UBE2I; PML; SOX10; VIM; SENP2; TDG; ZNF106; CUL3; UBA2; RANGAP1; RBL1; ASCC3; PBXIP1; CEBPA; BLM; SAE1; HELZ; LRPAP1; TP53BP2; NCOR2;
MAPK3	SMAD2; MYC; JUN; ARRB1; TP53; ETS1; MAPK8; GH1; LCK; STAT3; MAP3K14; CASP8; SP1; SNCA; PTPRC; BCL3; MAPK14; HIF1A; ARRB2; PPP2CA; HDAC4; PPP1CA; PPARA; DCC; IER3; DAPK1; SORBS3; RPS6KA2; CAV1; PLAT; GMFB; HSF4; STMN1; LRPAP1; RPS6KA3; INSR; RCAN1; SPIB; DUSP3; CRP; PXN; GTF2I; MAP2K1; PRKCZ; RPS6KA1; MAP2K2; PTPN11; NGFR; CASP9; PRKCE; PEA15; SYK; TNFSF11; RAF1; CDC25C; EPOR; GAB2; PRKCD; ESR1; A…
NPM1	TRAF6; GRB2; UBC; IKBKE; ARRB1; HLA-B; HIST1H4H; TP53; AKT1; MCC; GH1; PARP1; MDM2; MAP3K14; BRCA1; SHC1; BARD1; RELA; ARRB2; PIK3R1; HIST4H4; HIST1H4B; TCERG1; ALK; ARF1; CENPA; PINX1; HIST2H4B; CENPF; LIN54; NCL; HIST1H4K; HIST1H4I; CDKN2A; MED10; OTUB1; PLK1; HIST1H4A; HIST1H4F; CDK1; CHAF1A; CNBP; HIST3H3; XPO1; HIST2H4A; TOP1; SREK1; HIST1H4J; HIST1H4C; LYAR; MED19; HIST1H4L; ACTB; MED9; HIS…
EWSR1	GSK3B; PRKCA; EIF1B; CREBBP; CALM1; BAD; YWHAG; SMAD4; BARD1; SMAD1; PCBP1; PHB2; ILK; ARHGDIA; CD2BP2; BTK; ACTL6A; HSPA2; CPSF6; HERPUD1; USP7; PRKAB1; HMGA1; BNIP3L; KXD1; RAB37; RALYL; PUF60; RAD23A; RMND5B; ELF3; PTK2B; NINL; ZDHHC3; TRIM37; WWP2; DYNLL2; VPS72; ERCC5; MTCP1; ATN1; TAF1; MAGEA11; CPSF7; RASSF1; PLSCR1; MDFI;
GANAB	TRAF6; MYC; H2AFX; TNFRSF10D; HLA-B; MCC; ARF6; SGK1; EIF6; PTPRC; CCNA1; PAK2; TFE3; VDAC1; GBAS; ELF3; PRKCSH; MAPK13; PRRC2A; CLN3; PON2; HLA-C;
TNFSF10	TNFRSF10D; TNFRSF10B; TNFRSF10A; FADD; CASP8; IER3; CUL3; RBM48; CASP10;
PRKAR1A	SMAD2; GRB2; PRKACA; EGFR; HLA-A; SET; PRKAR1B; PRPF40A; PLEKHF2; NCL; COL4A3BP; UBE2M; TCEAL5; AKAP7; AKAP11; CCNE1; GABARAPL1; NUAK1; STXBP1; MCRS1; SLC2A4; RPS17; MYO7A; CDK2; ARFGEF2; CDK4; CDH2; CRB1; HUWE1; XRCC6; ANP32B;
PRPF40A	UBQLN4; PIAS4; YWHAG; BAG6; SMAD4; UBE2I; PPP2R2B; PRKAR1A; HTT; ZFHX3; PIAS1; ASXL2; CHD3; WBP5; ENAH; MAP1LC3A; KMT2B; U2AF2; PECAM1; FASLG; FN1; RNPS1; UBQLN2; SERPINB9; DIAPH1; CAP2; PIAS3; AKAP8L; ZHX1; UBQLN1; PCBP2; SNRNP70; ARFGEF2; IL1RAP; CUL1; HSPG2;
BID	TNFRSF10B; MAPK8; MCL1; FADD; TNFRSF1A; CASP8; MSN; YWHAB; EZR; BCL2L1; CSNK2A1; BCL2L2; CASP1; BAX; CAPN1; BCL2; BCL2A1; CASP10; CSNK1A1; CSNK2A2; ARHGDIA; CSNK2B; RHOA; BAK1; FAS; CASP3; FASLG;
HSPA5	TRAF6; GRB2; UBQLN4; IKBKG; ARRB1; EGFR; COPS5; TRAF2; MAP3K7; TNFRSF1A; MAP3K14; RUVBL2; CASP8; TP63; YWHAB; PPP2R2B; RELA; ARRB2; MAP3K3; PRKAA1; CFTR; CASP7; PSME3; RIPK1; NFKBIA; SPG20; RAF1; SVIL; NFKBIE; DDX24; ERP29; SIRT3; CAV1; STMN1; TCERG1; HSPD1; SUMO4; NFKBIB; MAP3K8; RELB; CDK9; PAWR; HSPBP1; TMEM132A; EIF2AK3; AGO4; HLA-C; TNFRSF1B; TAB1; MEPCE; TBK1; SIRT1; MAP3K1; NFKB2; RIPK3; N…
YWHAH	ARRB1; CREBBP; SRC; YWHAQ; BAD; YWHAG; SLC25A6; ABL1; HSPA8; SNCA; YWHAZ; YWHAB; ARRB2; HDAC4; MAP3K3; ESR1; DMWD; PRKCI; TNFAIP3; HDAC7; CDC25C; PARK2; TSC2; BRAF; PARD6A; TP53BP2; CYFIP2; CSNK1A1; WDR20; NRIP1; CDK14; RIMS1; RAF1; ING1; EIF4E2; TSC1; MAST2; GREM1; CDKN1B; HNRNPD; VAMP8; PARD3; RPH3A; AKT1S1; NCOA3; YWHAE; NR3C1; PIK3CA; MARK2; MAP3K5; PDPK1; NCOA2; USP46; FOXO3; KIF5B; ESR2; NC…
APP	GRB2; JUN; GSK3B; EPB41; PIN1; APOA1; MDM2; ABL1; CASP8; HSPA8; FOS; SNCA; YWHAZ; SHC1; PSEN1; DNM1; HGS; HSP90AA1; TUBB; NF1; APBA1; MAPT; NAE1; CALR; UCHL1; CBFB; APBA2; HSD17B10; NGFR; ACTB; CASP6; TGFB1; COL4A3; TP53BP2; APLP2; KNG1; NID1; SNCB; CAV1; COL4A1; DAB1; APBA3; CLSTN1; TGFB2; IDE; PCBD1; TAF9; APLP1; HOMER2; GFAP; NCSTN; STXBP1; PPIA; GSK3A; APOE; MBP; CLU; NUMB; NEFL; ACHE; HMOX2;…
RNF43	UBC; UBE2D2; UBE2D1; UBB; UBE2D3; UBE2E1; UBE2N; UBE2E3; AKAP8L; SFPQ; NONO; UBE2D4; KDM5B;
PML	SMAD2; UBC; MYC; JUN; HDAC1; EP300; TP53; SMAD3; CREBBP; BCL6; MDM2; STAT3; RB1; FOS; SP1; TGFBR1; HDAC2; UBE2I; SUMO1; RELA; MAPK14; NCOR1; SUMO2; ZBTB16; NR4A1; CSNK2A1; SUMO3; SKI; CHFR; TP73; UBE2U; ATF2; TRIM27; RXRA; DAXX; MYB; EIF4E; AURKA; NCOR2; ZFYVE9; MAPK11; HHEX; HDAC3; SENP2; PAWR; EIF3E; SIN3A; MXD1; GATA2; TDG; BCL2; SUZ12; EZH2; CDKN2A; TGIF1;
TRADD	TNFRSF10B; TNFRSF10A; TRAF2; PRKDC; UBB; FADD; CALM1; CALM3; TNFRSF1A; SLC25A6; CASP8; HSPA8; PPP2R1A; CALM2; STAT1; HSP90AA1; HSPA1A; TUBB; TXNDC12; EEF1A2; HIPK2; CCAR2; NOL3; NAP1L1; LGALS3BP; TUBB4A; BCL10; TRAF1; VIM; TUBA3C; DNAJA1; ATP2A2; NGFR; CAV1; RCN2; DAPK1; SLC25A5; HSPA1L; KPNB1; HSP90AB1; AIFM1; SLC25A3; ATP1A1; CAD; RIPK1; TUBA3D; IPO7; TRAF3; FAS; ACTG1;
TP73	SMAD2; UBC; MYC; EP300; TP53; SMAD3; MAPK8; CREBBP; GNB2L1; MDM2; RB1; ABL1; TP63; UBE2I; SUMO1; PML; LRPPRC; PFDN5; KAT2B; HIPK3; DNAJB6; ASF1A; ITCH; NEDD4; CHUK; PIAS1; RNF38; HRAS; CHD3; DAXX; HIPK2; SPSB1; IGF2BP1; SASS6; CDK2; N4BP2; NFYC; AHCY; TPM3; CDK1; STAG1; TDG;
UBE2D4	TRAF6; RNF11; RNF43; TRIM25; ZNRF1; TRIM8; DZIP3; RNF26; BIRC8; DTX3L; MKRN3; AMFR; TRIM31; DTX2; RNF165; DTX3; RNF185; RFWD3; MAGEA11; TRAF7; CHFR; RNF25; TRIM17; TRIM39; RNF138; MUL1; TRIM5; MID1; RNF125; ZNRF2; ARIH2; RNF2; RNF10; LRSAM1; MARCH3; MGRN1; RNF126; RNF111; TRIM27; TRIM43; RNF13; RNF5; CADPS2; RLIM; RNF181; RNF130; UFL1; RNF7; DTX1; RING1; SIAH1; TOPORS; RNF166; UHRF2; TRIM35; BFAR…
FANCI	TSC22D1; UBC; MYC; IKBKE; ARF6; TNFRSF1A; NELFCD; PTP4A3; ATM; GSTK1; BRF2; ILK; FANCD2; MAGED1; NEK6; PELO; TNFRSF1B; C20orf24; USP36; CLN3; CAMKK2; PRKAB2; MAGEA6; TRDMT1;
TOP1	SMAD2; MYC; JUN; TP53; PRKDC; PARP1; UBE2I; HNRNPC; SUMO1; CSNK2A1; NPM1; DDX5; SF3B1; SRSF1; DDX21; CASP6; CSNK2A2; HNRNPA1; NCL; NONO; CASP3; BTBD2; TOP2A; SNRNP200; DHX9; HNRNPA2B1; SFPQ; SRSF11; CDKN2A; TOPORS; ELAVL1; NCOA6; PRPF8; HNRNPA3; PA2G4; HNRNPR; FBL; FSHR; HNRNPL;
MYO5A	SMAD2; MYC; BMF; RAB27A; MLPH; TRIM2; DYNLL2; DYNLL1; SHANK2; PRPH; RAB11A; TRIM3; DLGAP1; NEFL;
UBE2E3	ATXN1; UBB; RNF8; TGFBR1; EEF1A1; RNF11; RNF43; RNF111; TRIM2; DTX3; SIAH1; RNF166; RNF114; ZNRF1; RNF5; CHFR; RNF14; RNF185; MUL1; RFWD3; RNF25; MKRN3; MAGOH; CADPS2; RNF4; DZIP3; HUWE1; RNF167; DTX3L; RMND5B; RNF150; CNOT4; RNF10; MID1; RING1; RNF115; RNF181; ARIH2; NFKBIA; RNF13; RNF2; TRIM39; RPS27A; RNF130; UFM1; UFL1; CHUK; UBR5; ZNRF4; UBOX5; RNF165; SAE1; ACVR1;
ZRANB1	TRAF6; MOB4; SLMAP; STRN4; CTTNBP2; FBXW11; FGFR1OP2; STRN3; PGAM5; CTTNBP2NL; STRIP1; PPP2R1B; STRN; KEAP1; STRIP2; CACYBP; BICD2;
BABAM1	SFXN4; PLK1; UIMC1; BRE; DIS3; RANGAP1; SHMT2; PSMA4; BRCC3; PBDC1; CLPX; USP7; SLIRP; DDX39A; PYCRL; TNKS;
MTHFD1	TRAF6; TNFRSF10D; HLA-B; MCC; GH1; ARF6; CCNA1; CDK2; MME; HSP90AB1; TNIK;
ERBB3	GRB2; UBC; EGFR; HDAC6; ERBB2; SHC1; PIK3R1; PIK3R2; EGF; ERBB4; CD82; NRG1; PA2G4; MUC1; EGR1; RASA4; CSK; RPN1; PTK2B; CDK5; SOS1; FLNA; FLYWCH1; PTGES3; PTK2; PIK3CA;
HIST1H4L	GRB2; H2AFX; ARRB1; HDAC1; HDAC6; MAP3K7; RB1; TNFRSF1A; RBBP4; HDAC4; MAP3K3; NPM1; ASF1A; LIN37; DEK; RBBP7; HIST1H3B; HIST1H3E; HIST1H3A; HIST1H3F; DAXX; SETD8; HIST1H3I; MCM3; HIST1H3G; MCM6; CENPA; MCM2; HIST1H1E; HAT1; LIN54; HIST1H3J; HIST1H3H; HDAC5; MCM4; FKBP14; L3MBTL1; NASP; MAP3K1; HIST1H3C; DNAJA2; MCM7; HJURP; MCM5;
RBX1	TCEB1; VHL; SMAD3; COPS5; TCEB2; COPS6; HSPA8; CTNNB1; DDB1; CUL2; CUL5; HSPA1A; ACTG1; CUL1; MED8; SKP1; CUL4A; CAND1; CCND3; CUL4B; PGAM5; RFWD2; GPS1; LRR1; CUL3; FEM1B; CCND1; UBE2M; TUBA1B; CDC34; CDKN1B; NEDD8; UBXN7; PSMA6; DCUN1D1;
STK25	IKBKG; PPP2R1A; YWHAZ; PPP2CA; MOB4; STRN4; STRN3; STRIP1; TRAF3IP3; CCM2; PTPN13; PDCD10; TCP1; CTTNBP2NL; STK24; STRN; USP36; GOLGA2; SLMAP; PPP2R1B; CTTNBP2; STRIP2; SIKE1; FGFR1OP2; STK26;
KEAP1	UBC; SLX4; SQSTM1; GABARAPL2; PFAS; ZRANB1; CUL3; SASS6; USP11; NFE2L2; MAD2L1; SLK; ETF1; PGAM5; VWA8; OSBPL10; GET4; MAZ; TSC22D4; ARCN1; AMER1; RBM45; MAP1LC3A; COPG1; BTRC; GABPA; FAM46A; FAM129B; MYO7A; MCMBP; GBAS; BPTF; DPP3; GABARAP; MAP1LC3B; GABARAPL1; TMEM160; BBS1;
PA2G4	TRAF6; IKBKE; HLA-B; PRKCA; AR; RB1; SGK1; EIF6; HDAC2; PRKCB; NPM1; TOP1; ERBB3; RPL12; GBAS; RPL24; SIN3A; NRBF2; PRKCG; DDA1; PRKAB1; PRKAA1; NCL; RPLP2; EXOSC5; E2F1; ATR; USP39; ATG5; SUMO4; MTOR; ATG101; PDPK1;
RPA1	TP53; PRKDC; PCNA; ARRB2; RAD51; BLM; MCM6; AKTIP; RPA2; ASCC2; RAD52; BRCA2; RPA3; WRN; MCM2; MCM4; MCM7; ATR; CENPA; ATG101; TP53BP1; ORC2; RB1CC1; POLL; SMARCA4;
BUB3	TRAF6; SMAD2; HDAC1; SMAD3; PARP1; HDAC2; USP7; USP11; CDC16; APC; DYNLT3; PARP2; TNIK;
HIST1H4A	GRB2; H2AFX; ARRB1; HDAC1; HDAC6; MAP3K7; RB1; TNFRSF1A; RBBP4; HDAC4; MAP3K3; NPM1; CENPA; NASP; PAK1; HJURP; HIST1H3F; MCM3; SETD8; HIST1H1E; DNAJA2; HDAC5; RBBP7; HIST1H3E; ASF1A; MCM5; MCM4; HIST1H3B; MCM7; TBL1X; MCM2; FKBP14; LIN54; HIST1H3H; HIST1H3I; LIN37; HAT1; DAXX; DEK; HIST1H3G; HIST1H3J; MAP3K1; MCM6; HIST1H3A; L3MBTL1; HIST1H3C;
EPHA3	TP53; FYN; SRC; STAT3; ABL1; CRK; ADAM10; PIM1; EFNA3; CDKN2A;
HIST2H3A	SETDB1; HDAC9; DNTTIP2; ING1; NASP; CBX5;
HRK	MCL1; BAD; BCL2L1; BCL2; BCL2L2; BCL2A1;
ELF3	MYC; JUN; UBE2D2; EP300; EGFR; EEF1D; CREBBP; UBE2D1; GARS; ERBB2; MSN; NFKB1; JAK1; EWSR1; GANAB; EPS15; DDX3X; TAF9; PRKCSH; HIST1H2BE; HIST1H2BI; PSMD6; HIST1H2BF; ATIC; HIST1H2BC; CALR; ISG15; MED23; HIST1H2BG; P4HB; ETFA; FSCN1; PLA2G4A; TARS; NUDC;
RNF10	GRB2; UBE2D2; SETDB1; UBE2D1; UBE2D3; UBE2E1; RIF1; SNCA; LRIF1; UBE2I; EEF1A1; UBE2D4; UBE2E3; CCDC90B; UBE2U; UBE2O; UBE2E2; UBE2W; UBE2H; TLE1; UBE2V1;
CCDC53	PTN; PBXIP1; HSBP1; OPTN; NUP62; LAMC1; KRT6A; SNAP25; GDF9; BLOC1S6; PCM1; MCRS1; LUC7L2; NDC80; ABI2;
RALA	EXOC7; CALM1; ARF6; SMAD4; PPP2R1B; CNKSR2; ARF1; RALBP1; LRPAP1; YBX3; FLNA; EXOC8; EXOC2; HRAS; TSC2; RAP2A; EXOC4; RAP1A; EXOC3; EXOC1;
RXRA	SMAD2; UBQLN4; MAPK1; PARP1; SRC; RNF8; SP1; CTNNB1; BCL3; RELA; NFKB1; PIK3R1; HDAC4; ZBTB16; NR4A1; PML; TBP; PPARG; NCOA3; POU2F1; IGFBP3; MYOD1; GADD45G; TDG; NRIP1; NCOA2; NR2F6; NCOA6; VDR; RARB; GATA2; PPARGC1A; HDAC3; ESR1; PPARA; EDF1; NCOR2; DNTTIP2; NCOA1; TAF11; FUS; SMARCD3; TADA3; NFKBIB; NRBF2; HMGA1; NR2E3; ITGB3BP; MAPK7; NR4A2; MPG; TRIP4; PPARD; SNW1; ACVR1; PSMC5;
CDK1	UBC; MYC; EGFR; TP53; EEF1D; FYN; PIN1; AR; RB1; ABL1; SFN; PPP2R1A; BRCA1; PRKCB; PCNA; PPP1CA; ZBTB16; CSNK2A1; NPM1; TP73; CUX1; FOXO1; PPP2R1B; DUT; STMN1; CDC25C; CCNE1; TOP2A; FANCG; PTPN1; RUNX2; LYN; DAB2; RCC1; PLEC; APLP2; CCNA1; TLE1; BCL2; E2F1; CSNK2B; CDKN1A; MCM4; CREM; MAPT; USP19; UIMC1; TSC1; GADD45G; HSPA2; ITPR1; MEF2C; AURKB; RPA2; FEN1; HMGA1; BRCA2; USP32; NUP210; LMNA; GFA…
MPG	EP300; PSMC2; RXRA; PGRMC1; PAFAH1B2; PIN4; RAB7A; RPS29; PSMA2; MOB1A; HSPE1; ACAT1; GSTM3; MIF; PSMD7; GOT2; RANBP1; NUDT21; RAD23A; ETFA; LRRC59; CAPZA1; PSMA1; RPL35A; REXO2; ATP5O; ESR1; SET; SOD2; CACYBP;
TRIB3	UBC; SETDB1; HLA-B; AKT1; AKT2; BCL6; COPS6; RELA; RBM48; ATF4; SIAH1; FN1; MAP2K1; CSNK2B; GDF9; EEF1G; HRSP12; MAP2K7; PSMA3; DDIT3;
MAPK13	EEF1D; PARP1; SMAD4; YWHAZ; EEF1B2; YWHAB; CCT5; EEF1A1; GANAB; HSPA5; LDHB; IQGAP1; CBR1; RPLP2; XRCC6; PDIA6; NASP; PFN1; MAP2K6; DDX3X; CCT2; MARCKS; PRKD1; RAN; CCT3; DHX9; NCL; MAPKAPK3; EEF2K; EIF5B; DDX1; ALDOA; RPS14; PGK1; EPRS; SFPQ; FUS; PRDX6; CANX; ATF2; TAGLN2; AHCY; PABPC1; PAICS; PLS3; G3BP1; SERBP1; YBX1; MAPKAPK5; CACYBP; HSP90B1; NONO; ATP5A1; PKM; ENO1; CCT6A; CCT8; MBP; PPA1;…
XIAP	TRAF6; UBC; UBE2D2; AKT1; AKT2; UBE2D1; UBB; MAP3K7; UBE2D3; UBE2E1; CASP8; UBE2N; TGFBR1; UBE2D4; DIABLO; AIFM1; CASP3; STRADB; TAB1; GSPT1; CASP7; UBE2W; TBK1; MAGED1; UBE2V2; UBE2V1; DYNLL2; NOTCH1; COMMD1; CASP9; RAF1; TAB2; STUB1; BCL10; USP11; CASP4; UBE2E2;
COPG1	TRAF6; TSC22D1; MYC; SLX4; HLA-B; PHB2; GSTK1; BRF2; ILK; KEAP1; MAGED1; COPB1; ARF1; COPB2; ARCN1; HLA-A; ATG101; RHOQ; PTGES3;
IRAK1	TRAF6; UBC; MYC; JUN; IKBKG; AKT1; SQSTM1; FADD; MAP3K7; STAT3; SUMO1; MAPK14; HSP90AA1; ITGAM; HRAS; PELI2; PELI3; TLR2; CHUK; IRAK4; CLN3; TAB1; MYD88; IL1RAP; TOLLIP; SIGIRR; IRAK3; IRAK2; TIFA; PELI1; PRKCZ; TAB2; TLR4; BTK; PRKCI; RIPK2; CAMKK2; TRAF4; IKBKB; IRF7; TICAM2; NTRK3; MBP; BCL10;
PRKCD	EP300; EGFR; FYN; CREBBP; PRKDC; MAPK1; LCK; SRC; ITGB2; GNB2L1; STAT3; YWHAG; YWHAZ; STAT1; SHC1; YWHAB; EEF1A1; HSP90AA1; PPP2CA; PPP1CA; MAPK3; PDPK1; NFE2L2; PIK3CA; ACTB; RAC1; LYN; DAB2; PPARA; ITGB4; PLD2; PTPN6; MAPT; ADRB2; MTOR; FSCN1; RAF1; NUMB; MUC1; PTK2B; RUNX2; IGF1R; PAK1; PPM1A; ADRBK1; ACTA1; CYTH1; INSR; MBP; PRKCZ; ITGB7; GSK3A; GRM5; KLF5; HABP4; PLSCR1; INPP5D; EIF2S1; ACTA…
RPS9	TRAF6; TSC22D1; GRB2; IKBKE; HLA-B; VHL; EIF1B; MAP3K14; NELFCD; DDB1; HSPA1A; TUBB; RPS3A; FLNA; DDX56; EHMT2; PRKAB1; TUBA1A; PSPH; ACTB; ZNF24; LYAR; NCL; FTSJ1; MAP3K1; CAD; PRR5; MTOR; MLST8; MAPKAP1; MEPCE; HSPA1B; AGO4; DHX36; RICTOR;
PDGFRB	GRB2; EGFR; FYN; SRC; STAT3; NCK1; STAT1; SHC1; PTPRC; CBL; CRK; PIK3R1; JAK1; PLCG1; PIK3R2; SNX2; PTPN11; NCK2; JAK2; RAF1; PTPN6; SLC9A3R1; PTPN1; VAV1; RASA1; SH3KBP1; PIK3R3; PIK3C2B; COPB1; PTPN12; CAV1; TYK2; PIK3CA; VAV2; SOCS1; PTK2; GRB14; PDCD6IP;
TSC1	UBC; GSK3B; ETS1; AKT1; YWHAQ; YWHAG; YWHAZ; MSN; YWHAB; MAPK14; EZR; YWHAH; CDK1; YWHAE; TSC2; PLK1; IKBKB; NGFRAP1; PTK2; FTH1; NEFL; EIF3F; NGFR; AXIN1; CSH1; CD63; NF2; TBC1D7; RAB11FIP5; RPS6KA1; ACTB; SFPQ; ACTA2; ACTA1; HBA2; RDX; RASA1; CDKN1B; BECN1; SDCCAG8;
PPP2CB	TRAF6; IKBKE; HLA-B; MCC; GH1; PPP2R1A; EIF6; PRKCB; PPP2R2B; RELA; CCT5; MOB4; CCNA1; CCT4; CCT8; SGOL1; CCT2; TCP1; PPP2R1B; STRN3; SIKE1; PPP4C; CCT7; PFDN5; PACS1; TFE3; STRIP1; CCT3; MAPT; PPP2R2D; CCT6A; STRN4; GAD1; STRN; AXIN1; CTTNBP2; MID1; SLMAP; CTTNBP2NL; STK24;
CTTNBP2	PPP2R1A; CCT5; PPP2CA; MOB4; ZRANB1; STK25; PPP2CB; STK24; STK26; STRN3; CCT8; CCT3; STRN4; PPP2R1B; STRN; CCT6A; STRIP1; PDCD10; TCP1; CCT2; STRIP2; CTTN; CTTNBP2NL;
BCL2L2	BAD; PPP1CA; BID; HRK; BCL2L11; PMAIP1; BMF; BBC3; BAK1; BAX; BIK;
DNAJB6	TSC22D1; MYC; SLX4; TP53; GH1; HDAC6; HSPA8; TP63; PHLDA3; HDAC4; TP73; SIRT2; PIK3CA; BRMS1;
STRN4	JUN; MCC; CALM1; SLC25A6; PPP2R1A; CCT5; PPP2CA; MOB4; ZRANB1; STK25; PPP2CB; CTTNBP2; STRN3; PDCD10; STK24; PBDC1; GDF9; STRIP1; DYNLL2; MIF; DYNLL1; ECSIT; CCT8; STRN; SIKE1; PPP2R1B; CTTNBP2NL; CCT7; STK26; CCT3; CCT2; CAV1; TRAF3IP3; TCP1; CCT6A; CCT4;
ZAP70	GRB2; UBC; FYN; IFNAR1; LCK; ABL1; SHC1; PTPRC; CBL; CRK; CD247; TUBB; PLCG1; DBNL; LAT; RASA1; PTK2B; SOS1; VAV1; CBLB; CD3E; PTPN6; GAB2; CD5; PRLR; DUSP3; CD4; MUC1; TUBA4A;
RPS6KA5	EP300; CREBBP; MAPK1; BAD; STAT3; STAT1; RELA; MAPK14; HIST4H4; NR4A1; EIF4EBP1; CREB1; MBP; MAPK11; HSPB2; PLA2G4A; ATF2; EGF; ATF1; HIST3H3; HIST3H2A;
TPM1	GRB2; JUN; EGFR; EPB41; TNNT1; TPM2; KXD1; RIPK3; ACTB;
EXOC2	EXOC7; RALA; SERGEF; EXOC8; EXOC3; RALB;
EEF1G	GRB2; MYC; EGFR; EEF1D; SKIL; VARS; MDM2; YWHAG; EEF1B2; SUMO2; PSMD11; SNAPIN; TRIB3; GADD45G; HARS; SAT1; RECQL5; CHFR; CRELD1; PLEKHA4; NCK2; LARS; CBX8; FOXG1; HNRNPH3; ILF2; ARIH2; HMOX2; MVD; FEN1; PTPRS; GSTO1; HDAC5; ZNF24; GET4; CSTF2; MED31; CCT7; AGO4; CDC42; TUBB4A; ARF1; CCDC106;
ANXA2	TRAF6; GRB2; IKBKE; H2AFX; ARRB1; HLA-B; VHL; PRKCA; MCC; EIF1B; GH1; SRC; ARF6; GABARAPL2; EIF6; PRKCB; PCNA; PPP2R2B; ARRB2; PLG; PAK2; CEACAM1; BCAR3; S100A4; CD99; CDC42; PLAT; APOH; S100A10; FTSJ1; CTSB; SOS1; ACTB; TNIK;
YARS	TRAF6; IKBKE; EIF1B; ARF6; GABARAPL2; EIF6; SAP18; FTSJ1; ELANE;
CCDC85B	EXOC7; RNF8; HNRNPC; MOB4; ZBTB16; MCRS1; EZH2; ZNF205; NGFRAP1; PBXIP1; NRIP1; LNX1; MOB1A; GFI1B; CDKN1A; UTP6; RIBC2; RBM41; PSMA1; PIDD1; MBIP; PSMC6; KRT6A; RALYL; ZNF250; PLEKHF2; FXR2; ZNF337; POLR2L; VPS72; EXOC8; SMARCD1; EPS8; NIF3L1; CCDC120; MOAP1; PSMC1; NEK6; EIF3H; TNNT1; CCDC33;
PSMD12	TRAF6; IKBKE; GH1; USP20; PSMD10; PSMD6; PSMD7; UCHL5; PSMD13; NME2; NME1-NME2; PSMD14; FTSJ1;
ERBB4	GRB2; UBC; EGFR; HDAC6; ERBB2; NCK1; SHC1; DLG4; CRK; ERBB3; ITCH; DLG3; NRG4; NRG1; DLG1; MUC1; CD44; PTPN11; GRIN1; PIK3R2;
HIST1H4F	GRB2; H2AFX; ARRB1; HDAC1; HDAC6; MAP3K7; RB1; TNFRSF1A; RBBP4; HDAC4; MAP3K3; NPM1; HJURP; HIST1H3H; MAP3K1; LIN54; SETD8; HIST1H1E; DAXX; ASF1A; HIST1H3J; MCM2; MCM5; MCM4; LIN37; L3MBTL1; HIST1H3F; HAT1; DEK; ASF1B; FKBP14; NASP; MCM6; HDAC5; TBL1XR1; HIST1H3I; HIST1H3A; MCM7; MCM3; CENPA; HIST1H3B; DNAJA2; HIST1H3E; HIST1H3G; RBBP7; HIST1H3C;
CASP3	AKT1; FYN; PRKDC; MCL1; AR; MDM2; RB1; MAP3K14; CASP8; SP1; BRCA1; CTNNB1; CFLAR; PSEN1; BID; APP; TOP1; XIAP; EIF2S1; CASP10; LYN; RAD51; DEDD; BIRC3; HCLS1; BCL2; TGM2; DBNL; PRKCZ; SPTAN1; RASA1; HSPE1; HSPD1; HTT; PAK2; MET; CASP4; SLK; CTTN; CDC27; NFE2L2; KCNIP3; MAPT; MLH1; MEF2A; PPP3CA; PLA2G4A; GRIPAP1; DCC; PSME3; AIFM1; RAC1; CASP6; STK24; CDC42; PXN; NEDD4; DCTN1; CAD; VIM; YWHAE; TR…
COL2A1	TNFRSF10A; FN1; TGFB1; THBS1; CHAD; SPARC; ANXA5;
BCL2	UBC; MYC; PRKCA; PRKACA; TP53; MAPK8; MAPK1; PIN1; PARP1; BAD; CASP8; PSEN1; MAPK14; CYCS; PPP2CA; PPP1CA; HSPA1A; BCL2L1; NR4A1; MAPK3; BID; PML; HRK; CDK1; CASP3; BBC3; RTN4; SMN1; BECN1; PMAIP1; BCL2L10; BAX; RAF1; SOD1; BIK; PPP3CA; BCL2L11; PPP1CB; MOAP1; BAK1; RRAS; BNIP3L; ITPR1; ATP2A2; PXN; EPHB2; BFAR; TP53BP2; MAPK11; KRAS; BMF; TMBIM6; CDK2; HRAS; SIVA1; DYNLL1;
TKT	IKBKE; H2AFX; TNFRSF10D; HLA-B; VHL; MCC; EIF1B; GH1; GABARAPL2; FTSJ1; ATG5;
KPNB1	TRAF6; SMAD2; MYC; PIAS4; EGFR; TP53; SMAD3; PTN; RUVBL1; RUVBL2; SMAD4; PPP2R2B; ARRB2; TRADD; TNFRSF1B; SMN1; RANBP1; FGFR1; SPG20; RAN; MEPCE; TERF1; NUP62; NFYA; ELAVL1; NUP153; MLH1; SMN2; CD99; ACTB; CHD3; RELB; EIF4ENIF1; UBR5; CFTR; RUNX1T1; IGFBP3; CSNK1A1; IPO7; PRKD3; AIRE; IGFBP5;
HIST1H4D	GRB2; H2AFX; ARRB1; HDAC1; HDAC6; MAP3K7; RB1; TNFRSF1A; RBBP4; HDAC4; MAP3K3; NPM1; L3MBTL1; NASP; MCM7; HIST1H3H; ASF1A; SETD8; LIN54; HJURP; DNAJA2; HIST1H1E; FKBP14; MCM2; HIST1H3J; HAT1; LIN37; DEK; HIST1H3C; HIST1H3A; CENPA; HIST1H3I; HIST1H3F; DAXX; MCM3; HDAC5; RBBP7; MCM5; HIST1H3E; MAP3K1; MCM6; HIST1H3B; MCM4; HIST1H3G;
TSC22D4	TSC22D1; PIN1; GNB2L1; PCBP1; KEAP1; AIFM1; CCDC33; PSMA1; NIF3L1; LNX1; TEX11; MAD2L1; NRBP1; FXR2; SAT1; TXNDC12;
ANK3	SMAD2; SMAD3; FADD; PIK3R1; CRKL; HOOK1; FAS;
CUL3	TNFRSF10A; COPS5; COPS6; CASP8; GABARAPL2; SUMO2; SUMO3; TNFSF10; RBX1; KEAP1; CCNE1; KBTBD7; KLHL12; CCND1; CAND1; UBXN7; PGAM5; GABARAPL1; NEDD8; FAF1; RIT1; DCUN1D1; GPS1;
PPP2R1B	HDAC1; PPP2R1A; PPP2R2B; RELA; PPP2CA; MOB4; MAP3K3; ZRANB1; STK25; RALA; CDK1; PPP2CB; CTTNBP2; STRN4; EEF2; SGOL1; RAB7A; USP53; TRAF3IP3; PRDX1; CTTNBP2NL; STK24; TNFAIP3; PDCD10; SIKE1; JAK2; HSPD1; CDK4; STRN3; STRN; ANXA5; SET; NFKB2; MCM3; CFTR; RAB11A; STRIP1; PPP2R2D;
HIST2H4A	GRB2; H2AFX; ARRB1; HDAC1; HDAC6; MAP3K7; RB1; TNFRSF1A; RBBP4; HDAC4; MAP3K3; NPM1; MAP3K1; SETD8; L3MBTL1; HAT1; DAXX; FKBP14; LIN54; TBL1X; HIST1H3H; HDAC5; TBL1XR1; RBBP7; MCM7; DNAJA2; HIST1H3G; LIN37; HIST1H3C; HIST1H1E; HIST1H3B; MCM5; HIST1H3J; ASF1A; HIST1H3I; HJURP; NASP; MCM6; MCM2; PRMT1; DEK; SET; HIST1H3E; HIST1H3A; HIST1H3F; MCM3; CENPA; MCM4;
NEB	ABI1; MYPN; TTN; DES; ACTN4; TMOD1; STYXL1; SVIL; TMOD4;
PSMC1	TRAF6; MYC; TNFRSF10D; HLA-B; EEF1D; VCP; PSMC4; PSMC2; CCDC85B; PSMD7; PSMC6; PSMD2; UCHL5; PSMD13; PSMA1; PSMD10; PSMD6; PSMC5; PSMD14; FTSJ1; PSMD1; ATG5; NFKB2; TNIK;
MAPK10	JUN; ARRB1; TP53; MCL1; ARRB2; MAPK8IP3; BCL2L11; UNC119; CDK5;
DHX9	TRAF6; GRB2; JUN; TNFRSF10D; HLA-B; EPB41; ARF6; MAP3K14; TP63; BRCA1; HNRNPC; PCNA; RELA; TOP1; MAPK13; TOP2A; KHDRBS1; SMN2; NXF1; STAU1; TNFRSF14; GEMIN4; DDX21; PRMT1; DDX20; TBP; AKAP8L; NFKB2; TFE3; SMN1; XRCC6; XRCC5; CNBP; ARHGDIA; MEPCE; GTF2B; PINX1; MAP3K1; LYAR; PRPF8; SNRPB; POLR2A;
FN1	GRB2; VHL; EGFR; SKIL; APOA1; SMAD4; PRPF40A; TRIB3; COL2A1; IGFBP3; SMAD9; COL4A1; COL7A1; REG3A; CD44; HGF; FASLG; PLAT; NOV; THBS1; CRP; TF; TAC1; PLG; APCS; ITGB7; COL4A3; FSTL3; ITGB1; ALB; IGFBP5; SPARC; HSPG2; COL13A1; TGM2; CTSD; COL1A1; LGALS3BP;
RHOA	SMAD2; UBC; TNFRSF10B; HLA-B; PRKCA; PRKACA; MAPK8; UBB; FADD; TNFRSF1A; CASP8; TGFBR1; MSN; EZR; SMURF2; HSPA1A; PLCG1; BID; FAS; ROCK1; ARHGDIA; MCF2L; RABAC1; SMURF1; MPRIP; ITPR1; CAV1; DIAPH1; TGM2; CASP10; RHPN2; VAV1; DPYSL2; PRKCZ; FLNA; VAV2; FASLG; ARHGAP35;
INSR	SMAD2; GRB2; UBC; PRKCA; MAPK1; SRC; GNB2L1; CALM1; CALM3; CALM2; SHC1; PTPRC; YWHAB; CBL; SOCS3; CRK; PIK3R1; JAK1; PLCG1; MAPK3; PRKCD; SORBS1; HRAS; PTPN1; CAV1; ADRB2; JAK2; IGF1R; PTPN11; CRKL; SOCS1; IGF2; SOCS2; SYNCRIP; SOCS6; PTPN6; VAV1; PIK3R3; CEACAM1; PTK2; KHDRBS1; DOK1; GRB14; PTPN12; RAF1; SNX2; CSK; RASA1; MAD2L1; ARF1;
MAP3K1	GRB2; UBE2D2; ARRB1; HIST1H4H; MAPK8; TRAF2; MAPK1; UBE2D1; UBB; CALM1; UBE2D3; CALM3; SLC25A6; UBE2E1; RUVBL2; HSPA8; CALM2; UBE2I; HNRNPM; DDB1; CCT5; ARRB2; HSP90AA1; HIST4H4; HSPA1A; TUBB; HSPA5; UBE2D4; HIST1H4L; HIST1H4A; RPS9; HIST1H4F; HIST1H4D; HIST2H4A; DHX9; MYO1D; RPS14; MARS; EPPK1; TUBA3D; DCAF7; RAF1; UBE2W; HSPA9; MAPK8IP3; LGALS3BP; HIST1H4C; AXIN1; TCP1; IKBKB; MAP2K1; YWHAE; AL…
BTRC	UBE2D2; EP300; PRKACA; SMAD3; GH1; UBE2D3; SMAD4; TP63; CTNNB1; RELA; NFKB1; KEAP1; DLG1; SUFU; SNAI1; PHLPP1; CDC34; SKP1; TRIM9; FBXW11; APC; NFKBIB; NFKB2; NUDC; JUP; NFKBIA; CUL1; OGT; CD4; EPOR; HIPK2; UBQLN2; CLPX; GHR; AMER1; TUBGCP3; HIVEP2; IKBKB; MYB; TBK1; AXIN1;
PABPC1	TRAF6; GRB2; IKBKE; H2AFX; HLA-B; SMAD3; GNB2L1; YWHAG; MAP3K14; SGK1; PPP2R2B; PCBP1; ARRB2; MAPK13; CDK2; PAIP1; HNRNPA1; GSPT1; CSDE1; DYNLL1; BCAR3; EIF4A2; PXN; PUF60; NFKB2; PRKAB1; EIF4G1; HNRNPD; PINX1; AGO4; PAN2; ETF1; STAU1; CARM1; SREK1; TOB1; SYCP3; SYNCRIP; EIF4A1; PCBP2; AIRE;
RUNX2	SMAD2; JUN; EP300; SMAD3; ETS1; HDAC6; AR; RB1; FOS; SMAD1; HDAC4; CDK1; PRKCD; HDAC5; SMAD6; TLE1; SMURF1; AXIN1; LEF1; XRCC6; CBFB; KAT2B; HDAC3; ALYREF; STUB1; XRCC5;
SERBP1	IKBKE; PIAS4; HLA-B; ETS1; ARF6; FOS; PPP2R2B; ARRB2; MAPK13; CHD3; PIAS3; TDG; VAV2; PIAS1; TOPORS; UBA2; VIM; ATG12; BCAR3; PON2; DAXX;
ATP5O	TRAF6; IKBKE; IKBKG; SLX4; VHL; EPB41; EIF1B; EIF6; MPG; PON2; BRCC3; PRKAB1;
KAT2B	SMAD2; MYC; EP300; TP53; SMAD3; CREBBP; AR; MDM2; RB1; CTNNB1; HNF1A; RELA; SMAD1; HIF1A; HIST4H4; NR4A1; TP73; RUNX2; TCF3; TRRAP; SIRT2; GATAD2B; MYOD1; NCOA3; BRCA2; SMARCB1; NCOA1; TAF10; HIST3H3; TAF9; TADA3; CUX1; JDP2; ING1; IRF7; TAF12; CCND1; YY1; NFYA; POLR2A; HIPK2; TTF1; ACTN2; KAT2A; ACTN1; NRIP1; NOTCH1; NOTCH3;
ARF1	NPM1; RALA; COPG1; EEF1G; INSR; CYTH2; COPB1; AP4E1; AP1B1; CYTH1; AP3S2; PLD2; ARFGAP1; TMED10; PICK1;
TNFRSF11A	TRAF6; TRAF2; SRC; MAP3K7; CBL; FHL2; TRAF3; TRAF5; TRAF1; TNFSF11; GAB2; TAB2; CBLB;
SAT1	SETDB1; TP53; GNB2L1; PTN; UBE2D3; COPS6; RIF1; LRIF1; HIF1A; CSNK2A1; EEF1G; TSC22D4; SEPHS1; CHD3; HSPE1; RPLP1; APLP1; DNPEP; RBM48; LUC7L2; EPHB6; NIF3L1; DGKZ; GDF9; MED31; VASP; TLE1; CEP126; CSNK2A2; ZHX1; SAT2; ITGA9; LNX1; UNC119; CCDC90B;
TANK	UBC; IKBKE; IARS; IKBKG; TRAF2; CALM1; CALM3; HSPA8; CALM2; HNRNPM; HSPA1A; HSPA5; CHUK; TBK1; TRAF1; TRAF3; TRIM37; HSPA9; IKBKB; USP7; NAP1L1; TUBA3D; TUBA3C; IRF7; IRF3; LARS; HSPA1L; RARS;
SMAD7	SMAD2; PIAS4; EP300; SMAD3; AKT1; MAP3K7; SMAD4; TGFBR1; CTNNB1; MAPK14; STRAP; SMURF2; ERBB2IP; BMPR1A; AXIN1; RNF111; ACVR1B; TAB1; PARD3B; STAMBP; SMURF1; DVL1; LEF1; FKBP1A; XRCC6; PARD3; BMPR1B; SMAD6; PIAS1; MAP2K6; KDM2A; TTF1; STAMBPL1; HAT1; MBD1; MYOD1; ASH1L;
PSMC3	TRAF6; MYC; VHL; GH1; ATXN1; HIF1A; PSMC4; PSMC6; STX11; UCHL5; CDKN2A; PSMC5; PSMD10; PSMD7; PRKAB1; PSMD6; PSMD13;
IMPDH2	GRB2; UBQLN4; IKBKE; PIAS4; TNFRSF10D; VHL; AKT1; ARF6; EIF6; BCAR3; FTSJ1; HLA-C; ATG5; TNIK; MME; SUMO4;
YBX1	ARRB1; GSK3B; TP53; SMAD3; AKT1; MAPK1; MAP3K14; PCNA; PPP2R2B; ARRB2; MAPK13; SIRT1; AGO4; HNRNPD; CDK9; HABP4; RPAP2; FMR1; PCBP2; ACTB; VEGFA; MEPCE; FUS; SREK1; UBE2O;
MCM3	TRAF6; TSC22D1; MYC; HLA-B; HIST1H4H; MCC; ARF6; CIAO1; PPP2R1A; STAT1; PTP4A3; ARRB2; HIST4H4; HIST1H4L; HIST1H4A; HIST1H4F; HIST1H4D; PPP2R1B; HIST2H4A; MCM2; MCM7; HIST1H4I; ORC2; PLK1; HIST1H4C; MCM5; CDK2; HIST1H4E; POLR2A; CDC45; RPA2; HIST1H4J; HIST1H4B; HIST2H4B; RAD52; MCM6; CCNA1; HIST1H4K; CDC5L; NFKBIA; SUPT16H; PAK2; HLA-C; MCM4;
CACYBP	TRAF6; IKBKE; HLA-B; EPB41; MCC; EIF1B; GH1; ARF6; FOS; EIF6; CTNNB1; ZRANB1; MPG; MAPK13; OTUD5; S100P; FTSJ1; TFE3; SKP1; S100A1; SIAH1; RAC3; PRKAB1; NME2; TBL1X; NME1-NME2; TNIK;
TSC2	SMAD2; GRB2; UBC; GSK3B; SMAD3; AKT1; AKT2; MAPK1; YWHAQ; YWHAG; SFN; YWHAZ; YWHAB; PPP2CA; MAPK3; YWHAH; RALA; TSC1; FOXO1; RPS6KA1; CCND3; UBE3A; AXIN1; YWHAE; CCND1; PTK2; PRKAA1; RAP1A; CDKN1B; ESR1; TBC1D7; RAB5A; MAPKAPK2; PLK1; CAV1;
CHD3	PIAS4; HDAC1; TP53; PTN; SLC25A6; CASP8; SP1; RIF1; LRIF1; HDAC2; UBE2I; BARD1; SUMO1; TRIM28; SUMO2; PRPF40A; TP73; KPNB1; SERBP1; SAT1; TTR; SERF2; CASP6; PUF60; PAICS; VIM; GPS2; MAN2A2; IMMT; TNFRSF14; CTTN; SGSM2; MTA2; LUC7L2; TCERG1; RPL29; SMARCA5; KDM1A; ATPIF1; PCMT1; RAD51; TXNDC9; TALDO1; SLC27A6; NEFL; PTPRS; HABP4; CSTF2; ZHX1; BHLHE40; HTT; FOXK2; CREB1;
TCP1	MYC; SMAD3; HSPA8; PPP2R2B; RELA; CCT5; PPP2CA; MOB4; MAP3K3; STK25; PPP2CB; CTTNBP2; STRN4; MAP3K1; RFWD2; CCT3; PPP4C; CCT7; CCT8; HSP90AB1; CCT4; HDAC3; CCT2; PPP2R2D; RPAP2; TNFRSF1B; STRN3; TRAF3IP3; STK24; TUBA4A; STRN; CCT6A; TBK1;
CENPF	TSC22D1; ARRB2; NPM1; ALK; SNAP25; FNTA; SVIL; CHMP2B; FNTB; PAFAH1B1;
EPHB6	SMAD2; GRB2; BCL6; CBL; CRK; SAT1; MLLT4; CRKL; EPHB1;
CFTR	UBC; TCEB1; PRKCA; PRKACA; PRKDC; UBB; GNB2L1; TCEB2; HSPA8; PPP2R1A; VCP; EZR; HSPA1A; HSPA5; KPNB1; PPP2R1B; DNAJA1; GOPC; PLD2; PRKAA1; APOA2; SLC9A3R1; SLC4A8; DERL1; DAB2; RNF5; SQRDL; TPM3; LPAR2; STX1A; PRKAR2A; DNAJA2; AMFR; CLTA; CANX; LMNA; AIFM1; PSMD2; IPO7; SVIL; ATP2A2; HSPA1L; PCMT1; SEC61A1; HAX1; UBE3A; TXNDC12; CD59; RCN2; TJP1; HSPB1; RYK; AP1B1; COPB1; HCLS1; CAPNS1; PSAP; HSP…
JAK2	GRB2; IKBKG; EGFR; FYN; ERBB2; STAT3; NCK1; TNFRSF1A; ABL1; HSPA8; BRCA1; STAT1; VCP; SHC1; PTPRC; SOCS3; PIK3R1; PPP2CA; PLCG1; PDGFRB; PPP2R1B; INSR; PTPN1; PTK2; PTPN11; ALK; GHR; SOCS1; GTF2I; ELP2; PTK2B; PTPN12; IL2RB; CCR5; VAV1; PTPN6; DNAJA3; NFKBIA; LYN; CSF2RB; IFNGR1; IGF1R; PPIA; EPOR; STAM2; UBASH3B; IL4R; MPL; PRLR; MDK; RAF1; STAT2;
DAXX	UBC; HDAC1; HIST1H4H; TP53; ETS1; CREBBP; AR; MDM2; STAT3; TP63; HDAC2; UBE2I; CFLAR; SUMO1; HIST4H4; PML; TP73; HIST1H4L; HIST1H4A; HIST1H4F; HIST1H4D; HIST2H4A; SERBP1; TGFB2; HIST1H4C; CDKN2A; TCF3; MCRS1; SLC2A4; MAP3K5; ATRX; FAS; HIST1H4K; USP7; HDAC3; HIST1H4I; RASSF1; TSG101; HIST1H4B; NR3C1; HSPB1; HIST2H4B; HIST1H4E; TGFB1; HIST1H4J; HIPK2; SNW1; DEK; HABP4; FASLG; DNMT1; CALCOCO2; HIPK…
CENPA	HIST1H4H; FYN; PARP1; RUVBL1; ABL1; RBBP4; HIST4H4; NPM1; HIST1H4L; RPA1; HIST1H4A; HIST1H4F; HIST1H4D; HIST2H4A; HIST1H4B; HJURP; HIST1H4K; DIAPH2; CHAF1A; DIAPH1; HIST1H4I; HIST1H3C; HIST1H4E; PARP2; AURKB; HIST2H4B; HIST1H4C; HIST1H4J;
OTUB1	IKBKE; UBE2D2; VHL; MCC; EIF1B; GH1; UBE2D1; GNB2L1; UBE2D3; UBE2E1; UBE2N; PCNA; NPM1; FUS; DDX24; STAMBPL1; TNIK; ATG5; STAMBP; DDX5; SMAD9; PRKAB1;
U2AF2	SMAD2; SMAD3; EPB41; GH1; ATXN1; PRPF40A; SRSF1; MAP1B; SRSF11; TCERG1; PUF60; THAP1; CPSF7; RNPS1; FTSJ1; DDX6;
FTSJ1	EEF1D; EIF1B; PIN1; RUVBL1; RBBP4; PPP2R1A; PCNA; PPP2R2B; PHB2; CYCS; RPS9; ANXA2; YARS; PSMD12; TKT; PSMC1; IMPDH2; CACYBP; U2AF2; PSMA6; GDI1; SGTA; RCC2; ATP5J2; SARS; NEDD8; RANBP1; MTPN; P4HB; SLIRP; CBR1; PLS3; NASP; IGF2BP1; ACAT2; FSCN1; PSMB1; RPS11; PLD2; GOT2; PPIB; PSMD3; PTGES3; NUDT5; RAP1A; ECHS1; TPM3; PSMC6; MAP7D3; MIF; ETFA; LRRC59; AIMP1; PSME3; PRMT1; RPS3A; HPRT1; CNBP; PSM…
ZNRF1	UBE2D2; UBE2D1; UBE2D3; UBE2E1; UBE2N; UBE2D4; UBE2E3; UBE2W; UBE2E2; UBE2V1; UBE2V2; CDC34;
HSPA9	TRAF6; IKBKE; H2AFX; IKBKG; ARRB1; EGFR; TP53; TRAF2; MAP3K7; TNFRSF1A; YWHAG; MAP3K14; PPP2R2B; RELA; MAP3K3; MAP3K1; TANK; CFTR; MED9; NELFB; RIPK3; SPG20; NFKBIB; TBK1; TAB2; OPTN; SIRT1; CDKN2A; TNFRSF1B; NFKBIE; NFKB2; MVD; MED19; NFKBIA; MAP3K8; HNRNPA1; IKBKB; RIPK1; HSPBP1; TAB1; SIRT3; SUMO4; TRAF3IP1; CHUK; RELB; HSP90B1; BRAF; TRAF1;
NFKBIA	UBC; IKBKE; UBE2D2; IKBKG; ARRB1; HDAC1; IKBKAP; TP53; UBE2D1; LCK; SRC; CALM1; UBE2D3; CALM3; MAP3K14; HSPA8; CALM2; VCP; BARD1; SUMO1; RELA; NFKB1; ARRB2; PIK3R1; HSPA1A; TUBB; MAP3K3; CSNK2A1; HSPA5; UBE2E3; BTRC; MCM3; JAK2; HSPA9; IKBKB; CHUK; RPS6KA1; NFKBIB; PTPN13; SUMO4; TBK1; PCBD1; MCM5; AURKA; TUBA1A; SLC25A5; TNFSF11; POM121; TIMM50; CAPN1; FBXW11; CDC34; HNRNPA1; SKP1; TUBB4A; RELB;…
XRCC5	MYC; H2AFX; ARRB1; PRKDC; PARP1; AR; PCNA; ATM; ARRB2; DHX9; RUNX2; WRN; APEX1; CDH1; TCF4; XRCC6; POU2F1; NCOA6; TFCP2; AIRE; TYK2; TOP2A; VAV1; CEBPA; CD40; ORC2; NFKB2; POLR2D; ATR; NBN; TERF2; KAT2A; SGOL1; POLR2A; SUPT5H; MME;
HTT	GRB2; PIAS4; IKBKAP; EGFR; TP53; AKT1; CREBBP; SP1; SUMO1; DLG4; NCOR1; TUBB; PRPF40A; CASP3; CHD3; ZDHHC17; CASP1; UBE2K; XRCC6; MED31; TCERG1; PFN2; CEP126; OPTN; HAP1; PACSIN1; CASP6; CBS; SIN3A; TGM2; RASA1; TAF4; TPR; REST; TBP;
HIST1H4K	GRB2; H2AFX; ARRB1; HDAC1; HDAC6; MAP3K7; RB1; TNFRSF1A; RBBP4; HDAC4; MAP3K3; NPM1; MAP3K1; MCM3; DAXX; CENPA; SETD8; LIN37; HIST1H3G; DEK; HIST1H3C; HDAC5; L3MBTL1; FKBP14; HIST1H3B; MCM5; HIST1H3I; RBBP7; HIST1H3E; DNAJA2; HAT1; MCM6; MCM2; HIST1H3J; HIST1H3F; NASP; HIST1H3H; HJURP; LIN54; HIST1H1E; ASF1A; MCM4; MCM7; HIST1H3A;
NCOA6	SMAD2; JUN; EP300; SMAD3; CREBBP; PRKDC; PARP1; SRC; AR; RB1; FOS; BCL3; RELA; NFKB1; TUBB; NPM1; TOP1; RXRA; XRCC5; ESR1; E2F1; KDM6A; XRCC6; ASCC1; VDR; GHR; ESR2; NR3C1; MED23; ATF2; NCOR2; TUBA4A; HNF4A; CEBPA; RBM39; TBP; PPARG; CD40;
SYK	TRAF6; GRB2; PRKCA; FYN; LCK; UBB; SRC; ITGB2; STAT3; TNFRSF1A; SNCA; STAT1; SHC1; CBL; PIK3R1; JAK1; PLCG1; MAPK3; PTPN6; RASA1; CTTN; VAV1; PRKD1; PXN; CBLB; CRKL; TUBA1A; PTK2; LYN; CD3E; CSF2RB; RPS6KA1; FCGR1A; DBNL; LAT; EPOR; FCER1G; PTK2B; PIK3R2; TUBA4A; BTK; HCLS1; DUSP3; CD4; VAV2; TLR4; IL2RB; GAB2;
GNA14	CCR1; CHRM2; CXCR2; ADRB2; SSTR2; CXCR1; OPRL1;
EGF	GRB2; EGFR; ERBB2; ERBB3; RPS6KA5; CPM; PIK3R2; DUSP3; ADAM12; VTN; MAPKAPK2; FNBP1; ADRBK1; NRG1; LMNA;
ATG12	SERBP1; DHX36; HNRNPA3; EIF3E; EPRS; SF3B1; MDFI; RPL36; HNRNPAB; MAP1B; CCDC59; RB1CC1; CDC37; HIST1H2BC; SF3A1; ATG5; EPB41L5; HIST1H2BI; RPS29; PTK2; RNF219; HIST1H2BG; HIST1H2BE; PLSCR1; DDX6; GABARAP; HIST1H2BF;
LITAF	SMAD2; RADIL; COMT; NEDD4;
ATP5J2	TRAF6; MYC; VHL; ATP5F1; FTSJ1; CAPNS1; CCDC137; ATG5; KDM1A; NDUFA6; ZFPL1; PVRL2; FBP1; MME; PRKAB1; RPLP1; HAP1; CRELD1; ARL8B; PRPF4; LPP;
[truncated: 2,657 more rows]

## Sheet: Mustard interaction
List of unique protein interactions in Mustard
Name	interacting partners
[truncated: 58 more rows]

## Sheet: COPD
List of unique proteins in COPD
C4B
CYB5R2
NME2P1
PIK3C2G
ARHGAP18
[truncated: 2,783 more rows]

## Sheet: Asthma 
List of unique proteins in Asthma
[truncated: 150 more rows]

[truncated: 2 more sheets: IPF , Mustard ]
